# Supplementary material for: Leucine aminopeptidase1 controls egg deposition and hatchability in male Aedes aegypti mosquitoes
Source: Nat Commun. 2024 Jan 2;15:106. doi: 10.1038/s41467-023-44444-z (PMC10762072; doi:10.1038/s41467-023-44444-z)
Supplement: Supplementary file 4 — Supplementary Data 1 [file 41467_2023_44444_MOESM4_ESM.xls]

## Sheet: G2_vs_G1
Supplementary Data 1 List of identified total proteins in G2_vs_G1, G3_vs_G1, and G3_vs_G2 groups.
G2_vs_G1
Protein	Label	log2(Fold change)	Fold change	pvalue	Class	Description
AAEL000004-PA	72 h PE_vs_virgin	-0.691077	0.619391	0.0121878	None	glycosyltransferase|protein_coding|3:104479339:104483229:1|gene:AAEL000004
AAEL000010-PA	72 h PE_vs_virgin	-1.07537	0.47455	0.00543008	Down	Rpl36-1: 60S ribosomal protein L36|protein_coding|3:102916137:102916960:1|gene:AAEL000010
AAEL000022-PA	72 h PE_vs_virgin	-0.975246	0.508653	0.457158	None	|protein_coding|3:101774186:101774914:-1|gene:AAEL000022
AAEL000032-PE	72 h PE_vs_virgin	-1.35999	0.389586	0.00161383	Down	RpS6: 40S ribosomal protein S6|protein_coding|3:102899691:102909375:-1|gene:AAEL000032
AAEL000050-PA	72 h PE_vs_virgin	-0.537393	0.689015	0.124719	None	|protein_coding|3:104147783:104148364:-1|gene:AAEL000050
AAEL000081-PB	72 h PE_vs_virgin	-0.411523	0.75183	0.112148	None	peroxisome assembly factor-2 (peroxisomal-type ATPase 1)|protein_coding|2:184466200:184482469:-1|gene:AAEL000081
AAEL000084-PA	72 h PE_vs_virgin	0.332055	1.2588	0.236604	None	elongin b|protein_coding|1:242779293:242801528:1|gene:AAEL000084
AAEL000091-PA	72 h PE_vs_virgin	0.982196	1.97547	0.166325	None	sumo-1-activating enzyme E1a|protein_coding|3:104473236:104474288:1|gene:AAEL000091
AAEL000102-PB	72 h PE_vs_virgin	-0.700681	0.615282	0.00756692	None	|protein_coding|1:197344005:197357214:-1|gene:AAEL000102
AAEL000109-PA	72 h PE_vs_virgin	-2.52059	0.174271	0.000577863	Down	Enolase-phosphatase E1 (EC 3.1.3.77)(2,3-diketo-5-methylthio-1-phosphopentane phosphatase)|protein_coding|1:194877723:194915091:-1|gene:AAEL000109
AAEL000147-PA	72 h PE_vs_virgin	0.24829	1.1878	0.331468	None	single-stranded DNA binding protein, putative|protein_coding|1:194947580:194948075:-1|gene:AAEL000147
AAEL000159-PA	72 h PE_vs_virgin	-0.726554	0.604346	0.000801057	None	nipsnap|protein_coding|3:109661347:109674395:-1|gene:AAEL000159
AAEL000175-PB	72 h PE_vs_virgin	-0.0560321	0.961906	0.864857	None	eIF3-S8: Eukaryotic translation initiation factor 3 subunit C|protein_coding|3:212390499:212418048:1|gene:AAEL000175
AAEL000182-PA	72 h PE_vs_virgin	-0.026364	0.981892	0.860935	None	|protein_coding|3:213029348:213029600:-1|gene:AAEL000182
AAEL000185-PA	72 h PE_vs_virgin	0.594506	1.50996	0.198038	None	eukaryotic translation initiation factor|protein_coding|3:215991607:216002010:-1|gene:AAEL000185
AAEL000199-PA	72 h PE_vs_virgin	-1.31424	0.402138	0.077305	None	arginyl-tRNA synthetase|protein_coding|3:213008834:213024473:-1|gene:AAEL000199
AAEL000211-PA	72 h PE_vs_virgin	-1.19757	0.436009	0.0182412	Down	|protein_coding|3:212866649:212867067:-1|gene:AAEL000211
AAEL000219-PA	72 h PE_vs_virgin	-1.04685	0.484025	0.00303097	Down	lactoylglutathione lyase|protein_coding|1:6592495:6593591:1|gene:AAEL000219
AAEL000231-PA	72 h PE_vs_virgin	-0.353111	0.782894	0.166863	None	oligopeptidase|protein_coding|1:6560805:6576056:-1|gene:AAEL000231
AAEL000256-PA	72 h PE_vs_virgin	-0.512304	0.701102	0.0443424	None	SCRB9: Class B Scavenger Receptor (CD36 domain).|protein_coding|2:227342417:227424195:-1|gene:AAEL000256
AAEL000270-PA	72 h PE_vs_virgin	0.228436	1.17156	0.53231	None	26S proteasome regulatory subunit 7, psd7|protein_coding|3:265003998:265006381:-1|gene:AAEL000270
AAEL000293-PA	72 h PE_vs_virgin	-0.615277	0.652805	0.00700774	None	ebna2 binding protein P100|protein_coding|2:75365258:75403954:1|gene:AAEL000293
AAEL000328-PA	72 h PE_vs_virgin	-0.935682	0.522795	0.00228465	None	|protein_coding|2:368844411:368874436:1|gene:AAEL000328
AAEL000336-PA	72 h PE_vs_virgin	0.894538	1.85901	0.0417774	None	|protein_coding|3:112296011:112354728:-1|gene:AAEL000336
AAEL000348-PB	72 h PE_vs_virgin	0.0651767	1.04621	0.717623	None	|protein_coding|2:124233475:124233978:-1|gene:AAEL000348
AAEL000370-PA	72 h PE_vs_virgin	-0.484987	0.714504	0.399324	None	acyl-CoA oxidase|protein_coding|2:367796624:367807426:1|gene:AAEL000370
AAEL000378-PA	72 h PE_vs_virgin	-0.718461	0.607745	0.00884675	None	integrin-linked protein kinase 2 (ilk-2)|protein_coding|2:124435814:124454232:1|gene:AAEL000378
AAEL000388-PA	72 h PE_vs_virgin	-0.254077	0.838523	0.488209	None	isoleucyl tRNA synthetase|protein_coding|3:97604445:97622900:1|gene:AAEL000388
AAEL000415-PA	72 h PE_vs_virgin	0.207579	1.15475	0.106292	None	AMP dependent coa ligase|protein_coding|3:187120693:187134486:1|gene:AAEL000415
AAEL000417-PB	72 h PE_vs_virgin	-2.54825	0.170963	0.000227838	Down	monocarboxylate transporter|protein_coding|3:185423497:185481397:1|gene:AAEL000417
AAEL000424-PA	72 h PE_vs_virgin	1.62052	3.07486	0.000104833	Up	leucine aminopeptidase|protein_coding|3:185208598:185284141:1|gene:AAEL000424
AAEL000434-PA	72 h PE_vs_virgin	0.596275	1.51181	0.43257	None	lipid a export ATP-binding/permease protein msba|protein_coding|3:187161805:187197811:1|gene:AAEL000434
AAEL000440-PA	72 h PE_vs_virgin	1.07272	2.10339	0.0238573	Up	DNA repair/transcription protein met18/mms19|protein_coding|3:183762740:183817247:1|gene:AAEL000440
AAEL000444-PA	72 h PE_vs_virgin	-0.738	0.59957	0.00252267	None	udp-glucose glycoprotein:glucosyltransferase|protein_coding|3:183473709:183511004:-1|gene:AAEL000444
AAEL000445-PC	72 h PE_vs_virgin	-2.89011	0.134893	0.00963357	Down	|protein_coding|3:185754064:185781509:-1|gene:AAEL000445
AAEL000454-PA	72 h PE_vs_virgin	-0.0433209	0.970419	0.719434	None	isocitrate dehydrogenase|protein_coding|3:186237152:186246407:-1|gene:AAEL000454
AAEL000460-PA	72 h PE_vs_virgin	1.76629	3.40178	0.00991643	Up	|protein_coding|3:185858188:185863773:1|gene:AAEL000460
AAEL000474-PB	72 h PE_vs_virgin	0.53775	1.45171	0.333905	None	|protein_coding|3:185636656:185655296:1|gene:AAEL000474
AAEL000485-PB	72 h PE_vs_virgin	0.302009	1.23286	0.0482361	None	paramyosin, putative|protein_coding|3:162855035:162895628:1|gene:AAEL000485
AAEL000486-PA	72 h PE_vs_virgin	-0.497674	0.708248	0.0764881	None	chaperonin|protein_coding|3:161287825:161309866:1|gene:AAEL000486
AAEL000492-PB	72 h PE_vs_virgin	0.699756	1.62423	0.054647	None	Histone H3|protein_coding|3:161215545:161215955:1|gene:AAEL000492
AAEL000495-PA	72 h PE_vs_virgin	0.299971	1.23112	0.479299	None	GPXH3: glutathione peroxidase|protein_coding|3:160894853:160895685:1|gene:AAEL000495
AAEL000501-PB	72 h PE_vs_virgin	-0.0999047	0.933095	0.687999	None	histone H4|protein_coding|3:161200278:161200589:-1|gene:AAEL000501
AAEL000515-PA	72 h PE_vs_virgin	1.15714	2.23015	0.00784044	Up	juvenile hormone-inducible protein, putative|protein_coding|3:164032685:164034063:1|gene:AAEL000515
AAEL000529-PB	72 h PE_vs_virgin	0.535163	1.44911	0.342916	None	RpS21: 40S ribosomal protein S21|protein_coding|3:388949925:388950176:1|gene:AAEL000529
AAEL000541-PB	72 h PE_vs_virgin	-1.12946	0.457085	0.0047079	Down	fasciclin, putative|protein_coding|3:385454051:385487582:-1|gene:AAEL000541
AAEL000549-PB	72 h PE_vs_virgin	-0.581607	0.668219	0.0812688	None	fibulin 1 and|protein_coding|3:388137198:388216327:1|gene:AAEL000549
AAEL000551-PA	72 h PE_vs_virgin	-0.659627	0.633042	0.00764669	None	|protein_coding|3:388552198:388572171:-1|gene:AAEL000551
AAEL000559-PB	72 h PE_vs_virgin	-0.181795	0.881606	0.0795273	None	glycosyl transferase|protein_coding|3:388019320:388039447:-1|gene:AAEL000559
AAEL000568-PB	72 h PE_vs_virgin	-0.0695771	0.952917	0.744522	None	26S proteasome non-ATPase regulatory subunit|protein_coding|2:147593628:147595590:1|gene:AAEL000568
AAEL000572-PB	72 h PE_vs_virgin	0.041189	1.02896	0.888932	None	AMP dependent ligase|protein_coding|3:12499792:12564048:1|gene:AAEL000572
AAEL000574-PA	72 h PE_vs_virgin	-0.374365	0.771445	0.164166	None	|protein_coding|3:12471934:12487421:-1|gene:AAEL000574
AAEL000641-PA	72 h PE_vs_virgin	-1.00218	0.499244	0.000269236	Down	protein disulfide isomerase|protein_coding|3:395598909:395614358:1|gene:AAEL000641
AAEL000703-PA	72 h PE_vs_virgin	-0.641394	0.641093	0.0303679	None	glycogen phosphorylase|protein_coding|2:458823278:458845104:-1|gene:AAEL000703
AAEL000713-PA	72 h PE_vs_virgin	-0.981294	0.506525	0.000901232	None	reticulon/nogo|protein_coding|2:458862652:458932478:-1|gene:AAEL000713
AAEL000713-PD	72 h PE_vs_virgin	0.356749	1.28054	0.292176	None	reticulon/nogo|protein_coding|2:458862652:458906604:-1|gene:AAEL000713
AAEL000744-PA	72 h PE_vs_virgin	-0.597542	0.660879	0.0485313	None	troponin C|protein_coding|2:55358436:55384434:1|gene:AAEL000744
AAEL000746-PA	72 h PE_vs_virgin	-0.352632	0.783154	0.114061	None	NADP-specific isocitrate dehydrogenase|protein_coding|2:52107097:52108326:1|gene:AAEL000746
AAEL000758-PB	72 h PE_vs_virgin	0.0387867	1.02725	0.77684	None	ubiquitin-activating enzyme E1|protein_coding|3:244989935:245009640:-1|gene:AAEL000758
AAEL000759-PA	72 h PE_vs_virgin	0.936145	1.91341	0.0135935	None	gamma-glutamylcysteine synthetase, putative|protein_coding|3:245676378:245706850:1|gene:AAEL000759
AAEL000791-PA	72 h PE_vs_virgin	-1.75149	0.296994	0.00667591	Down	|protein_coding|3:242885258:242886240:1|gene:AAEL000791
AAEL000802-PB	72 h PE_vs_virgin	-0.878276	0.544017	0.000220109	None	|protein_coding|3:363832751:363846265:1|gene:AAEL000802
AAEL000805-PA	72 h PE_vs_virgin	0.988912	1.98469	0.107949	None	|protein_coding|3:363965428:363995234:-1|gene:AAEL000805
AAEL000807-PA	72 h PE_vs_virgin	-1.00011	0.499963	0.00636985	Down	tetratricopeptide repeat protein, putative|protein_coding|3:120496462:120503168:1|gene:AAEL000807
AAEL000811-PA	72 h PE_vs_virgin	-1.0739	0.475034	0.00316778	Down	GPRMTH7: GPCR Methuselah Family|protein_coding|3:362664360:362692091:1|gene:AAEL000811
AAEL000815-PA	72 h PE_vs_virgin	0.231301	1.17389	0.435409	None	|protein_coding|3:120134911:120160290:-1|gene:AAEL000815
AAEL000854-PA	72 h PE_vs_virgin	0.822717	1.76873	0.221495	None	fumarylacetoacetate hydrolase|protein_coding|3:362027686:362029200:-1|gene:AAEL000854
AAEL000860-PA	72 h PE_vs_virgin	0.441878	1.35837	0.010322	None	|protein_coding|3:335935649:335947932:1|gene:AAEL000860
AAEL000878-PA	72 h PE_vs_virgin	-1.85884	0.275698	0.0246011	Down	cuticle protein, putative|protein_coding|3:332484053:332485076:1|gene:AAEL000878
AAEL000883-PB	72 h PE_vs_virgin	0.0939311	1.06727	0.679883	None	|protein_coding|3:332232533:332233519:1|gene:AAEL000883
AAEL000902-PA	72 h PE_vs_virgin	0.0479996	1.03383	0.8966	None	sugar transporter|protein_coding|3:334479775:334501251:1|gene:AAEL000902
AAEL000931-PA	72 h PE_vs_virgin	0.812904	1.75674	0.00193777	None	Alkaline phosphatase|protein_coding|3:379517910:379533633:-1|gene:AAEL000931
AAEL000934-PF	72 h PE_vs_virgin	-1.84679	0.27801	0.0211172	Down	clathrin light chain|protein_coding|3:377081143:377097524:1|gene:AAEL000934
AAEL000941-PA	72 h PE_vs_virgin	-1.74397	0.298546	0.000283554	Down	mitochondrial inner membrane protein translocase, 8kD-subunit, putative|protein_coding|3:377117510:377117849:1|gene:AAEL000941
AAEL000944-PA	72 h PE_vs_virgin	0.0466595	1.03287	0.895802	None	|protein_coding|2:301817257:301908939:-1|gene:AAEL000944
AAEL000947-PA	72 h PE_vs_virgin	-0.734298	0.60111	0.00318929	None	spase22-23: microsomal signal peptidase 23 kd subunit (spc22/23)|protein_coding|3:379811159:379816470:1|gene:AAEL000947
AAEL000951-PA	72 h PE_vs_virgin	-0.885644	0.541246	3.45792e-05	None	elongation factor 1-beta2|protein_coding|3:376987939:376989169:-1|gene:AAEL000951
AAEL000963-PA	72 h PE_vs_virgin	1.39929	2.63772	NA	None	|protein_coding|NIGP01002082:155387:155635:1|gene:AAEL000963
AAEL000986-PB	72 h PE_vs_virgin	-0.201811	0.869458	0.129233	None	NADH-ubiquinone oxidoreductase ashi subunit|protein_coding|3:31587609:31598781:1|gene:AAEL000986
AAEL000987-PA	72 h PE_vs_virgin	-1.39182	0.381084	3.40705e-06	Down	RpL8: 60S ribosomal protein L8|protein_coding|2:10487094:10489979:1|gene:AAEL000987
AAEL001005-PA	72 h PE_vs_virgin	-0.926066	0.526292	0.000703564	None	calreticulin|protein_coding|1:210061227:210068371:1|gene:AAEL001005
AAEL001009-PB	72 h PE_vs_virgin	0.40905	1.32781	0.0153831	None	dab2-interacting protein|protein_coding|1:210106719:210168781:-1|gene:AAEL001009
AAEL001020-PB	72 h PE_vs_virgin	-0.244282	0.844236	0.396128	None	anterior fat body protein|protein_coding|3:55162199:55184996:1|gene:AAEL001020
AAEL001022-PA	72 h PE_vs_virgin	-0.564108	0.676374	0.0889112	None	anterior fat body protein|protein_coding|3:55197029:55198082:1|gene:AAEL001022
AAEL001030-PA	72 h PE_vs_virgin	-0.339293	0.790429	0.162714	None	S-formylglutathione hydrolase, putative|protein_coding|3:55933603:55934454:1|gene:AAEL001030
AAEL001036-PA	72 h PE_vs_virgin	-0.608975	0.655662	0.267383	None	ikappab kinase complex-associated protein|protein_coding|3:55557490:55564784:1|gene:AAEL001036
AAEL001041-PA	72 h PE_vs_virgin	-0.797938	0.57517	3.78646e-05	None	guanine nucleotide-binding protein beta 3 (g protein beta3)|protein_coding|2:101783576:101784598:1|gene:AAEL001041
AAEL001044-PA	72 h PE_vs_virgin	-0.379035	0.768952	0.483066	None	Aats-tyr: tyrosyl-tRNA synthetase|protein_coding|3:55208397:55216712:1|gene:AAEL001044
AAEL001052-PA	72 h PE_vs_virgin	0.303487	1.23412	0.217449	None	heat shock protein, putative|protein_coding|3:55218806:55219444:-1|gene:AAEL001052
AAEL001061-PB	72 h PE_vs_virgin	-0.85419	0.553176	0.0231759	None	GSTD1: glutathione S-transferase (GSTD1)|protein_coding|1:299812954:299824933:1|gene:AAEL001061
AAEL001061-PC	72 h PE_vs_virgin	-0.371699	0.772872	0.101124	None	GSTD1: glutathione S-transferase (GSTD1)|protein_coding|1:299812954:299826321:1|gene:AAEL001061
AAEL001085-PA	72 h PE_vs_virgin	-1.12467	0.458606	0.220163	None	|protein_coding|1:185220266:185221483:1|gene:AAEL001085
AAEL001091-PA	72 h PE_vs_virgin	-0.392434	0.761843	0.0386958	None	Malic enzyme|protein_coding|1:299201508:299218082:-1|gene:AAEL001091
AAEL001094-PC	72 h PE_vs_virgin	-2.01836	0.246839	3.00162e-05	Down	|protein_coding|1:28162034:28223222:-1|gene:AAEL001094
AAEL001103-PA	72 h PE_vs_virgin	-0.49108	0.711492	0.128903	None	prefoldin, subunit, putative|protein_coding|3:407139569:407140094:-1|gene:AAEL001103
AAEL001109-PA	72 h PE_vs_virgin	0.350858	1.27532	0.299785	None	Glutaredoxin|protein_coding|3:1679251:1679754:-1|gene:AAEL001109
AAEL001112-PB	72 h PE_vs_virgin	-0.505459	0.704436	NA	None	|protein_coding|3:406508751:406535733:1|gene:AAEL001112
AAEL001113-PA	72 h PE_vs_virgin	1.89228	3.71223	0.00672911	Up	inorganic phosphate cotransporter, putative|protein_coding|3:406332362:406383248:-1|gene:AAEL001113
AAEL001128-PA	72 h PE_vs_virgin	-1.11718	0.460993	0.000237382	Down	AMP dependent coa ligase|protein_coding|3:1707980:1792279:-1|gene:AAEL001128
AAEL001132-PA	72 h PE_vs_virgin	0.258773	1.19646	0.0448677	None	|protein_coding|3:1894248:1919103:1|gene:AAEL001132
AAEL001134-PA	72 h PE_vs_virgin	-0.369505	0.774048	0.0755715	None	Probable methylmalonate-semialdehyde dehydrogenase [acylating], mitochondrial Precursor (Malonate-semialdehyde dehydrogenase [acylating])(MMSDH)(EC 1.2.1.27)(EC 1.2.1.18)|protein_coding|3:1644049:1651900:-1|gene:AAEL001134
AAEL001154-PA	72 h PE_vs_virgin	0.209037	1.15592	0.351025	None	|protein_coding|2:307204012:307221233:-1|gene:AAEL001154
AAEL001164-PA	72 h PE_vs_virgin	0.04098	1.02881	0.66337	None	NADH:ubiquinone dehydrogenase, putative|protein_coding|2:309081397:309092856:1|gene:AAEL001164
AAEL001169-PA	72 h PE_vs_virgin	-0.0438378	0.970071	0.717932	None	ribosome biogenesis protein BOP1 homolog|protein_coding|2:148893179:148906179:-1|gene:AAEL001169
AAEL001184-PA	72 h PE_vs_virgin	0.180363	1.13317	0.603303	None	|protein_coding|2:148923920:148979556:-1|gene:AAEL001184
AAEL001194-PA	72 h PE_vs_virgin	-0.250712	0.840482	0.497402	None	FAS1: fatty acid synthase|protein_coding|2:307545200:307570799:-1|gene:AAEL001194
AAEL001206-PB	72 h PE_vs_virgin	-0.357008	0.780782	0.341968	None	threonyl-tRNA synthetase|protein_coding|2:413338377:413348183:-1|gene:AAEL001206
AAEL001210-PA	72 h PE_vs_virgin	-0.788569	0.578918	0.00217149	None	NADH ubiquinone oxidoreductase subunit, putative|protein_coding|2:413266536:413267056:1|gene:AAEL001210
AAEL001216-PA	72 h PE_vs_virgin	0.104988	1.07549	0.77257	None	DEAD box ATP-dependent RNA helicase|protein_coding|2:413303502:413307979:-1|gene:AAEL001216
AAEL001218-PA	72 h PE_vs_virgin	-0.660397	0.632704	0.0773727	None	Aats-ala: alanyl-tRNA synthetase|protein_coding|2:411480510:411489075:1|gene:AAEL001218
AAEL001232-PA	72 h PE_vs_virgin	-0.778019	0.583167	4.15388e-05	None	tubulointerstitial nephritis antigen|protein_coding|2:60889559:60901296:-1|gene:AAEL001232
AAEL001250-PA	72 h PE_vs_virgin	-0.316778	0.802861	0.123126	None	|protein_coding|2:155111117:155123138:-1|gene:AAEL001250
AAEL001252-PA	72 h PE_vs_virgin	-0.358318	0.780073	0.509908	None	rap1 GTPase-gdp dissociation stimulator|protein_coding|2:151984427:151990972:1|gene:AAEL001252
AAEL001275-PA	72 h PE_vs_virgin	0.03733	1.02621	0.870741	None	ef-hand protein nucb1|protein_coding|2:153054964:153064637:1|gene:AAEL001275
AAEL001312-PA	72 h PE_vs_virgin	-0.0286531	0.980335	0.930042	None	CYP9M6: Cytochrome P450 monooxygenase CYP9M6v2|protein_coding|2:447504859:447506522:-1|gene:AAEL001312
AAEL001340-PA	72 h PE_vs_virgin	0.326519	1.25398	0.501496	None	|protein_coding|3:47902884:47910245:1|gene:AAEL001340
AAEL001352-PA	72 h PE_vs_virgin	-0.27272	0.827757	0.462145	None	scaffold attachment factor b|protein_coding|3:47754758:47781819:1|gene:AAEL001352
AAEL001354-PA	72 h PE_vs_virgin	-0.480808	0.716576	0.0156304	None	|protein_coding|3:47737667:47739105:1|gene:AAEL001354
AAEL001356-PA	72 h PE_vs_virgin	-0.737098	0.599945	0.0981893	None	RNA-binding protein|protein_coding|2:56987564:57004840:1|gene:AAEL001356
AAEL001360-PA	72 h PE_vs_virgin	-0.430289	0.742113	0.0782536	None	Coronin|protein_coding|2:205714653:205771045:-1|gene:AAEL001360
AAEL001371-PA	72 h PE_vs_virgin	-1.05296	0.481978	0.00514705	Down	pre-mRNA cleavage factor im, 25kD subunit|protein_coding|2:118108177:118111275:-1|gene:AAEL001371
AAEL001378-PA	72 h PE_vs_virgin	-0.180041	0.882678	0.678371	None	spermine synthase|protein_coding|2:204979625:205001595:1|gene:AAEL001378
AAEL001411-PA	72 h PE_vs_virgin	-0.308492	0.807485	0.0875858	None	myosin heavy chain, nonmuscle or smooth muscle|protein_coding|2:45820859:45986281:1|gene:AAEL001411
AAEL001416-PA	72 h PE_vs_virgin	0.895999	1.8609	0.297801	None	|protein_coding|2:47815039:47839887:-1|gene:AAEL001416
AAEL001421-PA	72 h PE_vs_virgin	-1.83188	0.280898	0.00435061	Down	high density lipoprotien binding protein / vigilin|protein_coding|2:46320625:46328964:1|gene:AAEL001421
AAEL001432-PA	72 h PE_vs_virgin	-0.769004	0.586822	4.1145e-05	None	protein disulfide isomerase|protein_coding|2:45686319:45698835:1|gene:AAEL001432
AAEL001446-PB	72 h PE_vs_virgin	0.164826	1.12103	0.527311	None	testis-specific protein pbs13 (t-complex 11 )|protein_coding|1:111460993:111501515:-1|gene:AAEL001446
AAEL001452-PA	72 h PE_vs_virgin	1.74443	3.35062	0.00126339	Up	|protein_coding|2:209466760:209467580:-1|gene:AAEL001452
AAEL001480-PA	72 h PE_vs_virgin	-0.234971	0.849702	0.260364	None	phosphoglucomutase|protein_coding|2:262698545:262719782:1|gene:AAEL001480
AAEL001493-PB	72 h PE_vs_virgin	-0.230218	0.852506	0.933776	None	|protein_coding|2:263980733:264500680:-1|gene:AAEL001493
AAEL001503-PB	72 h PE_vs_virgin	-0.597301	0.660989	0.0296758	None	sodium/hydrogen exchanger 3 (nhe3)|protein_coding|2:261763550:261926202:-1|gene:AAEL001503
AAEL001516-PA	72 h PE_vs_virgin	-1.30714	0.404121	0.00250223	Down	Vesicle associated protein, putative|protein_coding|3:263409625:263462767:-1|gene:AAEL001516
AAEL001569-PA	72 h PE_vs_virgin	-0.71031	0.611189	0.0126703	None	|protein_coding|2:22858187:22887063:-1|gene:AAEL001569
AAEL001570-PB	72 h PE_vs_virgin	-0.756392	0.591975	0.028225	None	|protein_coding|2:22154914:22253641:1|gene:AAEL001570
AAEL001573-PA	72 h PE_vs_virgin	0.277391	1.212	0.0338643	None	|protein_coding|2:22820997:22822340:-1|gene:AAEL001573
AAEL001588-PA	72 h PE_vs_virgin	-0.749097	0.594976	0.0250151	None	glutamate carboxypeptidase|protein_coding|2:22834303:22846657:-1|gene:AAEL001588
AAEL001593-PA	72 h PE_vs_virgin	1.13882	2.20202	9.38319e-05	Up	glycerol-3-phosphate dehydrogenase|protein_coding|2:21106983:21158821:-1|gene:AAEL001593
AAEL001605-PB	72 h PE_vs_virgin	-1.40144	0.378552	0.00292016	Down	microtubule binding protein, putative|protein_coding|2:90696540:90727288:1|gene:AAEL001605
AAEL001616-PA	72 h PE_vs_virgin	-0.40087	0.757401	0.0244462	None	vesicular-fusion protein nsf|protein_coding|1:137424395:137450419:1|gene:AAEL001616
AAEL001623-PA	72 h PE_vs_virgin	-0.660515	0.632652	0.00272118	None	REG: proteasome activator subunit REG|protein_coding|1:138296201:138307286:-1|gene:AAEL001623
AAEL001649-PA	72 h PE_vs_virgin	0.655367	1.57502	0.0309587	None	leucine aminopeptidase|protein_coding|2:300321585:300324952:1|gene:AAEL001649
AAEL001673-PA	72 h PE_vs_virgin	-0.158176	0.896157	0.509859	None	actin|protein_coding|2:87080349:87083737:-1|gene:AAEL001673
AAEL001677-PA	72 h PE_vs_virgin	-2.63958	0.160475	4.69383e-05	Down	|protein_coding|2:85966187:85966753:-1|gene:AAEL001677
AAEL001683-PA	72 h PE_vs_virgin	-2.26717	0.207737	7.91097e-05	Down	|protein_coding|2:86005422:86006097:1|gene:AAEL001683
AAEL001705-PA	72 h PE_vs_virgin	0.730614	1.65934	0.284648	None	odorant response protein ODR-4, putative|protein_coding|2:85816112:85837462:-1|gene:AAEL001705
AAEL001708-PA	72 h PE_vs_virgin	-0.653619	0.635684	0.000569595	None	|protein_coding|2:443268809:443269096:-1|gene:AAEL001708
AAEL001715-PA	72 h PE_vs_virgin	-0.645188	0.63941	0.144338	None	Chaperonin|protein_coding|2:443080403:443083408:1|gene:AAEL001715
AAEL001725-PA	72 h PE_vs_virgin	1.03621	2.05083	0.00692215	Up	|protein_coding|2:443224432:443259796:-1|gene:AAEL001725
AAEL001759-PA	72 h PE_vs_virgin	-0.764519	0.58865	0.00883347	None	RpS9: 40S ribosomal protein S9|protein_coding|2:165793490:165797198:-1|gene:AAEL001759
AAEL001769-PA	72 h PE_vs_virgin	-0.61399	0.653387	0.001292	None	DEAD box ATP-dependent RNA helicase|protein_coding|2:166851908:166862109:1|gene:AAEL001769
AAEL001827-PA	72 h PE_vs_virgin	0.387122	1.30778	0.1106	None	ubiquitin specific protease 39 and snrnp assembly factor|protein_coding|2:375834784:375836927:1|gene:AAEL001827
AAEL001851-PA	72 h PE_vs_virgin	-0.976661	0.508155	2.01434e-05	None	|protein_coding|2:274542636:274572819:1|gene:AAEL001851
AAEL001859-PA	72 h PE_vs_virgin	-0.532202	0.691499	0.00251848	None	vesicle protein sorting-associated|protein_coding|2:275274226:275281423:1|gene:AAEL001859
AAEL001863-PA	72 h PE_vs_virgin	-0.84972	0.554892	0.32667	None	zinc carboxypeptidase|protein_coding|2:184431954:184433328:1|gene:AAEL001863
AAEL001865-PA	72 h PE_vs_virgin	0.750276	1.68211	0.00880659	None	|protein_coding|2:275154717:275182484:-1|gene:AAEL001865
AAEL001869-PA	72 h PE_vs_virgin	-1.20959	0.432392	0.00160503	Down	gmp synthase|protein_coding|2:276889932:276900469:-1|gene:AAEL001869
AAEL001874-PA	72 h PE_vs_virgin	-0.175416	0.885512	0.700126	None	cop9 complex subunit|protein_coding|2:274383325:274402202:1|gene:AAEL001874
AAEL001887-PC	72 h PE_vs_virgin	0.369392	1.29181	0.252022	None	glutamine synthetase 1, 2 (glutamate-amonia ligase) (gs)|protein_coding|2:389345518:389346720:1|gene:AAEL001887
AAEL001904-PA	72 h PE_vs_virgin	0.529661	1.44359	0.473279	None	Arp2/3 complex 34 kDa subunit|protein_coding|2:389906646:389948416:-1|gene:AAEL001904
AAEL001916-PA	72 h PE_vs_virgin	-0.30557	0.809123	0.910911	None	eukaryotic translation initiation factor 4e|protein_coding|2:193432074:193447293:1|gene:AAEL001916
AAEL001930-PC	72 h PE_vs_virgin	-0.0334052	0.977111	0.887627	None	pra1 protein|protein_coding|2:195532814:195545375:-1|gene:AAEL001930
AAEL001935-PA	72 h PE_vs_virgin	-0.364523	0.776726	0.118893	None	CTL-like protein 1|protein_coding|2:194489597:194512022:1|gene:AAEL001935
AAEL001946-PB	72 h PE_vs_virgin	-1.40319	0.378091	0.000179628	Down	four and a half lim domains|protein_coding|2:193177436:193420790:1|gene:AAEL001946
AAEL001951-PA	72 h PE_vs_virgin	-0.936857	0.52237	0.147506	None	Act-4: actin|protein_coding|3:227586890:227588080:1|gene:AAEL001951
AAEL001952-PA	72 h PE_vs_virgin	-1.30052	0.405979	0.00152342	Down	28 kDa heat- and acid-stable phosphoprotein (PDGF-associated protein), putative|protein_coding|3:227013345:227016288:1|gene:AAEL001952
AAEL001965-PA	72 h PE_vs_virgin	-1.45274	0.365327	0.000413795	Down	imaginal disc growth factor|protein_coding|2:425532707:425541185:-1|gene:AAEL001965
AAEL001969-PA	72 h PE_vs_virgin	-0.245246	0.843672	0.782065	None	protein serine/threonine kinase, putative|protein_coding|2:425977333:425977713:-1|gene:AAEL001969
AAEL002016-PB	72 h PE_vs_virgin	3.92311	15.1696	8.17957e-10	Up	disulfide oxidoreductase|protein_coding|2:426569009:426579618:1|gene:AAEL002016
AAEL002023-PA	72 h PE_vs_virgin	-0.909962	0.532199	0.000124308	None	imaginal disc growth factor|protein_coding|2:425558678:425582350:-1|gene:AAEL002023
AAEL002047-PA	72 h PE_vs_virgin	-1.71477	0.30465	0.00086567	Down	RpS10: 40S ribosomal protein S10|protein_coding|1:58231994:58232547:-1|gene:AAEL002047
AAEL002061-PA	72 h PE_vs_virgin	-0.448187	0.732963	0.111235	None	cation-transporting ATPase 13a1 (g-box binding protein)|protein_coding|2:356594227:356620219:-1|gene:AAEL002061
AAEL002065-PA	72 h PE_vs_virgin	-0.396203	0.759856	0.0418671	None	hydroxymethylglutaryl-coa lyase|protein_coding|2:356667553:356676719:1|gene:AAEL002065
AAEL002068-PA	72 h PE_vs_virgin	-0.239671	0.846939	0.631635	None	mitochondrial processing peptidase alpha subunit|protein_coding|2:356637564:356651819:-1|gene:AAEL002068
AAEL002077-PA	72 h PE_vs_virgin	-0.778433	0.583	0.0983181	None	UV excision repair protein rad23|protein_coding|1:58394172:58413690:-1|gene:AAEL002077
AAEL002083-PA	72 h PE_vs_virgin	-0.710774	0.610992	0.0426759	None	DEAD box ATP-dependent RNA helicase|protein_coding|2:119972040:119981691:-1|gene:AAEL002083
AAEL002107-PA	72 h PE_vs_virgin	-0.417731	0.748601	0.0312917	None	sulfide quinone reductase|protein_coding|3:177829584:177843710:1|gene:AAEL002107
AAEL002110-PB	72 h PE_vs_virgin	-1.59652	0.330673	4.65955e-05	Down	cuticle protein, putative|protein_coding|NIGP01001929:20840:21406:-1|gene:AAEL002110
AAEL002119-PA	72 h PE_vs_virgin	-0.440511	0.736873	0.0264761	None	ras|protein_coding|3:176943598:176958867:-1|gene:AAEL002119
AAEL002124-PA	72 h PE_vs_virgin	-1.48066	0.358324	0.0195445	Down	CLIPD6: Clip-Domain Serine Protease family D|protein_coding|3:177014043:177036940:1|gene:AAEL002124
AAEL002158-PA	72 h PE_vs_virgin	-0.523911	0.695484	0.00937276	None	secreted ferritin G subunit precursor, putative|protein_coding|1:25233741:25234917:-1|gene:AAEL002158
AAEL002160-PA	72 h PE_vs_virgin	-0.0904017	0.939261	0.658619	None	GTP-binding protein|protein_coding|1:102271614:102358980:-1|gene:AAEL002160
AAEL002163-PA	72 h PE_vs_virgin	0.328555	1.25576	0.259166	None	|protein_coding|1:25375717:25400198:1|gene:AAEL002163
AAEL002174-PA	72 h PE_vs_virgin	-1.6432	0.320146	0.00120632	Down	dolichyl-diphosphooligosaccharide protein glycosyltransferase|protein_coding|1:102233556:102240113:1|gene:AAEL002174
AAEL002178-PB	72 h PE_vs_virgin	-1.43742	0.369226	0.00059993	Down	|protein_coding|1:101603458:101612842:1|gene:AAEL002178
AAEL002183-PA	72 h PE_vs_virgin	-0.77307	0.585171	0.00227766	None	oligosaccharyl transferase, subunit, putative|protein_coding|2:430623612:430627816:1|gene:AAEL002183
AAEL002260-PB	72 h PE_vs_virgin	0.480154	1.39489	0.261582	None	Putative gryzun|protein_coding|2:31524611:31562516:-1|gene:AAEL002260
AAEL002286-PA	72 h PE_vs_virgin	-0.195096	0.873515	0.232692	None	APG5: autophagy related gene|protein_coding|3:375098652:375158537:1|gene:AAEL002286
AAEL002296-PA	72 h PE_vs_virgin	-1.39921	0.379136	0.000606283	Down	trifunctional enzyme beta subunit (tp-beta)|protein_coding|3:374095862:374111948:1|gene:AAEL002296
AAEL002334-PA	72 h PE_vs_virgin	-0.444656	0.73476	0.0132126	None	eIF3-S6: eukaryotic translation initiation factor 3 subunit E (eIF3e)|protein_coding|2:176069903:176078167:-1|gene:AAEL002334
AAEL002350-PA	72 h PE_vs_virgin	-0.986624	0.504657	0.00151144	None	|protein_coding|2:175240819:175251072:1|gene:AAEL002350
AAEL002354-PB	72 h PE_vs_virgin	-0.0339246	0.97676	0.92843	None	HPX5: heme peroxidase|protein_coding|1:11975469:12055324:-1|gene:AAEL002354
AAEL002362-PA	72 h PE_vs_virgin	0.999394	1.99916	0.00224958	None	|protein_coding|2:175084189:175098049:1|gene:AAEL002362
AAEL002372-PB	72 h PE_vs_virgin	-0.500654	0.706786	0.0260708	None	RpS11: 40S ribosomal protein S11|protein_coding|2:302273674:302279581:1|gene:AAEL002372
AAEL002374-PA	72 h PE_vs_virgin	1.28123	2.43046	0.408333	None	taxilin|protein_coding|2:304642424:304665691:-1|gene:AAEL002374
AAEL002387-PA	72 h PE_vs_virgin	-1.04359	0.485119	0.0104484	Down	|protein_coding|2:302202377:302204012:1|gene:AAEL002387
AAEL002399-PA	72 h PE_vs_virgin	-0.078607	0.946972	0.609273	None	Aspartate aminotransferase|protein_coding|2:303153737:303177232:-1|gene:AAEL002399
AAEL002401-PA	72 h PE_vs_virgin	-0.270665	0.828937	0.164816	None	Proteasome subunit beta type|protein_coding|2:302264623:302266570:1|gene:AAEL002401
AAEL002407-PB	72 h PE_vs_virgin	-0.149539	0.901539	0.548585	None	DNA repair protein xp-e|protein_coding|1:177368045:177426048:-1|gene:AAEL002407
AAEL002416-PA	72 h PE_vs_virgin	-0.107985	0.927883	0.499828	None	short-chain dehydrogenase|protein_coding|1:176719049:176726650:1|gene:AAEL002416
AAEL002417-PB	72 h PE_vs_virgin	-0.439248	0.737519	0.203705	None	troponin t, invertebrate|protein_coding|1:177032012:177042474:1|gene:AAEL002417
AAEL002436-PD	72 h PE_vs_virgin	-0.214741	0.861701	0.614393	None	|protein_coding|1:98885856:98886811:-1|gene:AAEL002436
AAEL002449-PA	72 h PE_vs_virgin	-1.18242	0.440611	0.00714978	Down	|protein_coding|3:127585723:127593701:1|gene:AAEL002449
AAEL002464-PA	72 h PE_vs_virgin	-0.00923773	0.993617	0.953738	None	vacuolar ATP synthase subunit f|protein_coding|3:338190692:338191361:1|gene:AAEL002464
AAEL002469-PB	72 h PE_vs_virgin	0.495536	1.40984	0.0623692	None	endophilin a,|protein_coding|3:338319107:338395677:1|gene:AAEL002469
AAEL002501-PA	72 h PE_vs_virgin	-0.322355	0.799763	0.280514	None	protein disulfide isomerase|protein_coding|1:90490045:90502515:1|gene:AAEL002501
AAEL002504-PB	72 h PE_vs_virgin	-1.01153	0.496018	0.00341655	Down	ATP synthase delta chain, mitochondrial|protein_coding|1:90471308:90485057:-1|gene:AAEL002504
AAEL002508-PA	72 h PE_vs_virgin	0.00330359	1.00229	0.991996	None	26S protease regulatory subunit 6a|protein_coding|1:90362453:90374903:-1|gene:AAEL002508
AAEL002510-PA	72 h PE_vs_virgin	-1.87464	0.272695	NA	None	serine hydroxymethyltransferase|protein_coding|1:90394383:90420432:-1|gene:AAEL002510
AAEL002512-PA	72 h PE_vs_virgin	-1.31877	0.400876	0.0016157	Down	|protein_coding|1:91297556:91300472:-1|gene:AAEL002512
AAEL002523-PA	72 h PE_vs_virgin	-0.768544	0.587009	0.000130705	None	mitochondrial inner membrane protein translocase, 9kD-subunit, putative|protein_coding|1:89316622:89317197:1|gene:AAEL002523
AAEL002527-PA	72 h PE_vs_virgin	-0.26123	0.834376	0.575315	None	|protein_coding|1:91320790:91349948:1|gene:AAEL002527
AAEL002534-PA	72 h PE_vs_virgin	-1.06968	0.476425	0.00562243	Down	RpL10: 60S ribosomal protein L10|protein_coding|1:89340121:89342753:-1|gene:AAEL002534
AAEL002537-PB	72 h PE_vs_virgin	0.167664	1.12324	0.686906	None	|protein_coding|1:88781235:88897884:-1|gene:AAEL002537
AAEL002539-PA	72 h PE_vs_virgin	-0.0238062	0.983634	0.902122	None	fimbrin/plastin|protein_coding|1:226391956:226465445:1|gene:AAEL002539
AAEL002542-PA	72 h PE_vs_virgin	-0.736004	0.6004	0.0256793	None	Tpi: Triosephosphate isomerase|protein_coding|1:228539315:228540213:-1|gene:AAEL002542
AAEL002551-PB	72 h PE_vs_virgin	-0.547621	0.684148	0.207301	None	DNA topoisomerase type I|protein_coding|1:226494217:226510905:-1|gene:AAEL002551
AAEL002564-PA	72 h PE_vs_virgin	-0.727813	0.603819	0.0486407	None	|protein_coding|1:226653093:226653580:1|gene:AAEL002564
AAEL002565-PB	72 h PE_vs_virgin	-0.705713	0.613139	0.0178777	None	titin|protein_coding|1:227433607:227505967:1|gene:AAEL002565
AAEL002572-PA	72 h PE_vs_virgin	-1.88323	0.271077	0.000134241	Down	myosin regulatory light chain 2 (mlc-2)|protein_coding|1:229081202:229083012:-1|gene:AAEL002572
AAEL002676-PB	72 h PE_vs_virgin	-0.424764	0.74496	0.0072182	None	angiotensin-converting enzyme|protein_coding|2:431999104:432512586:-1|gene:AAEL002676
AAEL002678-PA	72 h PE_vs_virgin	0.35541	1.27935	0.250289	None	Ras suppressor protein 1, rsu1|protein_coding|2:433627315:433640426:1|gene:AAEL002678
AAEL002687-PA	72 h PE_vs_virgin	0.581153	1.49604	0.174567	None	sterol carrier protein-2, putative|protein_coding|2:464912936:464945097:-1|gene:AAEL002687
AAEL002688-PA	72 h PE_vs_virgin	1.06368	2.09026	0.0334185	Up	glucosyl/glucuronosyl transferases|protein_coding|2:464892256:464912421:1|gene:AAEL002688
AAEL002703-PC	72 h PE_vs_virgin	-1.293	0.408103	0.000692009	Down	pyridoxamine 5'-phosphate oxidase|protein_coding|3:124506555:124507796:1|gene:AAEL002703
AAEL002725-PA	72 h PE_vs_virgin	-1.53707	0.344584	0.0197323	Down	|protein_coding|2:14463467:14463891:1|gene:AAEL002725
AAEL002748-PA	72 h PE_vs_virgin	-1.11221	0.462585	0.000420843	Down	aspartyl-tRNA synthetase|protein_coding|2:96248420:96250653:1|gene:AAEL002748
AAEL002759-PD	72 h PE_vs_virgin	-1.75647	0.295971	0.000584114	Down	tropomyosin invertebrate|protein_coding|3:145184322:145195971:1|gene:AAEL002759
AAEL002761-PAH	72 h PE_vs_virgin	-0.785686	0.580076	0.018869	None	tropomyosin invertebrate|protein_coding|3:145020448:145108680:1|gene:AAEL002761
AAEL002761-PB	72 h PE_vs_virgin	-0.720043	0.607079	0.0128168	None	tropomyosin invertebrate|protein_coding|3:145050622:145097247:1|gene:AAEL002761
AAEL002764-PC	72 h PE_vs_virgin	-0.369428	0.774089	0.364639	None	dihydrolipoamide succinyltransferase component of 2-oxoglutarate dehydrogenase|protein_coding|1:231577406:231595578:1|gene:AAEL002764
AAEL002797-PA	72 h PE_vs_virgin	-0.561228	0.677725	0.0890094	None	|protein_coding|3:129272593:129272904:-1|gene:AAEL002797
AAEL002804-PA	72 h PE_vs_virgin	-0.600401	0.659571	0.0470393	None	oligosaccharyl transferase|protein_coding|1:304919807:304950231:1|gene:AAEL002804
AAEL002813-PA	72 h PE_vs_virgin	-0.441457	0.73639	0.0624209	None	coupling factor, putative|protein_coding|1:304488666:304509955:1|gene:AAEL002813
AAEL002815-PA	72 h PE_vs_virgin	-0.580398	0.668779	0.0174631	None	|protein_coding|NIGP01001630:22879:24441:-1|gene:AAEL002815
AAEL002818-PB	72 h PE_vs_virgin	-0.223199	0.856664	0.191995	None	splicing factor u2af large subunit|protein_coding|3:129355048:129382954:1|gene:AAEL002818
AAEL002825-PA	72 h PE_vs_virgin	-0.161489	0.894102	0.57979	None	NADH:ubiquinone dehydrogenase, putative|protein_coding|3:234945212:234945677:1|gene:AAEL002825
AAEL002827-PA	72 h PE_vs_virgin	-0.123113	0.918204	0.0922683	None	ATP synthase beta subunit|protein_coding|3:235239847:235252820:1|gene:AAEL002827
AAEL002832-PA	72 h PE_vs_virgin	-1.54623	0.342403	2.62782e-05	Down	RpS26: 40S ribosomal protein S26|protein_coding|3:235222767:235224905:1|gene:AAEL002832
AAEL002833-PA	72 h PE_vs_virgin	-0.854691	0.552984	0.00103768	None	cathepsin l|protein_coding|3:234963398:235017889:1|gene:AAEL002833
AAEL002840-PA	72 h PE_vs_virgin	-1.20168	0.434768	0.00124265	Down	|protein_coding|3:234016397:234032277:1|gene:AAEL002840
AAEL002848-PA	72 h PE_vs_virgin	1.86902	3.65283	0.0061969	Up	tubulin beta chain|protein_coding|3:233184252:233275966:-1|gene:AAEL002848
AAEL002851-PA	72 h PE_vs_virgin	2.43207	5.39668	4.99577e-06	Up	Tubulin beta chain|protein_coding|3:233420867:233438030:-1|gene:AAEL002851
AAEL002856-PA	72 h PE_vs_virgin	-0.161733	0.893951	0.644369	None	|protein_coding|1:255671635:255692541:-1|gene:AAEL002856
AAEL002859-PB	72 h PE_vs_virgin	-0.0595323	0.959575	0.366089	None	|protein_coding|1:256113810:256760415:-1|gene:AAEL002859
AAEL002861-PA	72 h PE_vs_virgin	-0.518219	0.698233	0.00163023	None	|protein_coding|1:256024150:256025553:1|gene:AAEL002861
AAEL002867-PA	72 h PE_vs_virgin	-1.06619	0.47758	0.000357764	Down	phenylalanyl-tRNA synthetase alpha chain|protein_coding|1:256052336:256053826:-1|gene:AAEL002867
AAEL002869-PA	72 h PE_vs_virgin	-0.281636	0.822658	0.250144	None	|protein_coding|1:255059441:255082302:-1|gene:AAEL002869
AAEL002870-PC	72 h PE_vs_virgin	-0.741654	0.598053	0.0235996	None	dipeptidyl peptidase iii|protein_coding|1:254471718:254477263:1|gene:AAEL002870
AAEL002879-PAA	72 h PE_vs_virgin	-0.839001	0.559031	0.00201247	None	heterogeneous nuclear ribonucleoprotein r|protein_coding|1:255310591:255354920:1|gene:AAEL002879
AAEL002879-PAC	72 h PE_vs_virgin	0.110968	1.07995	0.464281	None	heterogeneous nuclear ribonucleoprotein r|protein_coding|1:255310591:255346119:1|gene:AAEL002879
AAEL002881-PA	72 h PE_vs_virgin	-0.981728	0.506373	4.94814e-05	None	NADH:ubiquinone dehydrogenase, putative|protein_coding|1:255908501:255917645:-1|gene:AAEL002881
AAEL002886-PB	72 h PE_vs_virgin	0.801093	1.74242	0.00621365	None	thioredoxin reductase|protein_coding|1:108201984:108231003:-1|gene:AAEL002886
AAEL002898-PA	72 h PE_vs_virgin	-1.09471	0.468229	0.00325596	Down	|protein_coding|1:108662082:108680425:1|gene:AAEL002898
AAEL002906-PA	72 h PE_vs_virgin	-0.555867	0.680248	0.0358899	None	26S proteasome regulatory subunit rpn2|protein_coding|1:108399370:108409383:1|gene:AAEL002906
AAEL002913-PB	72 h PE_vs_virgin	1.23726	2.3575	0.0659687	None	peroxisomal membrane protein 70 abcd3|protein_coding|1:108684667:108734543:1|gene:AAEL002913
AAEL002924-PD	72 h PE_vs_virgin	-0.18125	0.881939	0.235225	None	|protein_coding|1:85946668:85982348:1|gene:AAEL002924
AAEL002938-PA	72 h PE_vs_virgin	-0.430062	0.74223	0.586202	None	skd/vacuolar sorting|protein_coding|1:86045397:86064421:1|gene:AAEL002938
AAEL002962-PA	72 h PE_vs_virgin	-0.985036	0.505213	0.0320898	None	|protein_coding|1:262412879:262419209:-1|gene:AAEL002962
AAEL002978-PA	72 h PE_vs_virgin	1.68169	3.20803	4.8836e-05	Up	leucyl aminopeptidase, putative|protein_coding|1:261514550:261539165:1|gene:AAEL002978
AAEL002993-PA	72 h PE_vs_virgin	-0.807323	0.571441	0.286962	None	mRpL43: mitochondrial ribosomal protein L43|protein_coding|1:208961706:208962254:1|gene:AAEL002993
AAEL002995-PB	72 h PE_vs_virgin	-0.928425	0.525432	0.0144967	None	pyrazinamidase/nicotinamidase|protein_coding|3:38897624:39151529:1|gene:AAEL002995
AAEL003006-PC	72 h PE_vs_virgin	-1.0434	0.485183	0.00607293	Down	2-deoxyglucose-6-phosphate phosphatase|protein_coding|3:40073602:40085542:1|gene:AAEL003006
AAEL003009-PA	72 h PE_vs_virgin	-0.545203	0.685295	0.103142	None	zinc finger protein|protein_coding|3:39784103:39812466:1|gene:AAEL003009
AAEL003011-PA	72 h PE_vs_virgin	0.0984373	1.07061	0.397231	None	NADH dehydrogenase, putative|protein_coding|3:39992123:39992595:-1|gene:AAEL003011
AAEL003012-PA	72 h PE_vs_virgin	-2.03207	0.244504	1.98021e-05	Down	protease m1 zinc metalloprotease|protein_coding|1:208417515:208420159:-1|gene:AAEL003012
AAEL003046-PB	72 h PE_vs_virgin	-0.215565	0.861209	0.135761	None	saposin|protein_coding|1:129110206:129145946:1|gene:AAEL003046
AAEL003076-PA	72 h PE_vs_virgin	0.356418	1.28024	0.126962	None	glucosyl/glucuronosyl transferases|protein_coding|2:213526489:213528178:-1|gene:AAEL003076
AAEL003084-PA	72 h PE_vs_virgin	-0.578911	0.669469	0.0109079	None	dolichyl-phosphate beta-D-mannosyltransferase, putative|protein_coding|2:355380226:355383307:-1|gene:AAEL003084
AAEL003109-PA	72 h PE_vs_virgin	-0.540403	0.687579	0.112212	None	atlastin|protein_coding|1:215043970:215062278:-1|gene:AAEL003109
AAEL003125-PA	72 h PE_vs_virgin	-0.257783	0.836372	0.460788	None	acyl-coa dehydrogenase|protein_coding|2:191854247:191866446:-1|gene:AAEL003125
AAEL003130-PA	72 h PE_vs_virgin	-0.289257	0.818323	0.211141	None	bcr-associated protein, bap|protein_coding|3:270958075:270969113:1|gene:AAEL003130
AAEL003133-PB	72 h PE_vs_virgin	0.490296	1.40473	0.0207357	None	|protein_coding|3:270655843:270837928:1|gene:AAEL003133
AAEL003135-PA	72 h PE_vs_virgin	-0.643136	0.64032	0.00959818	None	|protein_coding|3:269817541:269839881:-1|gene:AAEL003135
AAEL003136-PA	72 h PE_vs_virgin	-0.396653	0.759619	0.220518	None	copper chaperone Atox1, putative|protein_coding|3:269587671:269594024:-1|gene:AAEL003136
AAEL003137-PB	72 h PE_vs_virgin	-0.283651	0.821509	0.518466	None	|protein_coding|3:269786922:269802886:1|gene:AAEL003137
AAEL003139-PC	72 h PE_vs_virgin	1.18617	2.27547	0.0165745	Up	short-chain dehydrogenase|protein_coding|3:270072687:270077789:1|gene:AAEL003139
AAEL003154-PA	72 h PE_vs_virgin	-0.318407	0.801955	0.261698	None	aldo-keto reductase|protein_coding|1:192935780:192956266:-1|gene:AAEL003154
AAEL003193-PA	72 h PE_vs_virgin	-0.603793	0.658022	0.00592401	None	inorganic pyrophosphatase|protein_coding|1:192133164:192163954:1|gene:AAEL003193
AAEL003194-PA	72 h PE_vs_virgin	-0.00494663	0.996577	0.989575	None	xaa-pro aminopeptidase|protein_coding|1:192086314:192122103:1|gene:AAEL003194
AAEL003206-PA	72 h PE_vs_virgin	-0.504707	0.704804	0.0909613	None	glutaredoxin, grx|protein_coding|1:190201241:190202151:-1|gene:AAEL003206
AAEL003210-PF	72 h PE_vs_virgin	-0.720018	0.60709	0.0014778	None	tetraspanin 29fa|protein_coding|2:367247564:367255184:-1|gene:AAEL003210
AAEL003234-PA	72 h PE_vs_virgin	-0.672581	0.627383	0.0924955	None	cytochrome c oxidase, subunit VIA, putative|protein_coding|2:367519564:367519963:-1|gene:AAEL003234
AAEL003336-PA	72 h PE_vs_virgin	-0.474326	0.719803	0.0202797	None	tRNA-splicing ligase RtcB homolog|protein_coding|2:400341522:400343907:1|gene:AAEL003336
AAEL003347-PA	72 h PE_vs_virgin	0.815163	1.7595	0.0215964	None	CRAL/TRIO domain-containing protein|protein_coding|2:461433323:461457610:-1|gene:AAEL003347
AAEL003352-PA	72 h PE_vs_virgin	-0.985904	0.504909	0.0399513	None	RpL7ae: 60S ribosomal protein l7ae|protein_coding|2:461391781:461392273:1|gene:AAEL003352
AAEL003365-PB	72 h PE_vs_virgin	0.104856	1.07539	0.753021	None	fumarylacetoacetate hydrolase|protein_coding|3:80788706:80790727:-1|gene:AAEL003365
AAEL003383-PA	72 h PE_vs_virgin	-0.296044	0.814483	0.0337755	None	actin|protein_coding|3:81513748:81530250:-1|gene:AAEL003383
AAEL003396-PA	72 h PE_vs_virgin	-1.48072	0.358309	0.000490424	Down	rp49: 60S ribosomal protein L32|protein_coding|3:81361330:81362646:-1|gene:AAEL003396
AAEL003412-PB	72 h PE_vs_virgin	-1.25583	0.418752	0.000664776	Down	nuclear lim interactor-interacting factor (nli-interacting factor) (nli-if)|protein_coding|3:349920813:350119485:-1|gene:AAEL003412
AAEL003415-PB	72 h PE_vs_virgin	-0.417363	0.748792	0.0710294	None	lamin|protein_coding|3:348667382:348705676:1|gene:AAEL003415
AAEL003416-PA	72 h PE_vs_virgin	-0.572408	0.672493	0.00816389	None	Sorting nexin|protein_coding|3:348277462:348279198:-1|gene:AAEL003416
AAEL003427-PA	72 h PE_vs_virgin	-0.0727686	0.950812	0.829157	None	RpS16: 40S ribosomal protein S16|protein_coding|3:350162040:350165753:-1|gene:AAEL003427
AAEL003431-PA	72 h PE_vs_virgin	-0.633799	0.644477	0.167491	None	proteasome subunit beta type 7,10|protein_coding|3:350152252:350153169:1|gene:AAEL003431
AAEL003491-PC	72 h PE_vs_virgin	-0.851887	0.55406	0.00200202	None	proline synthetase associated protein|protein_coding|1:229156293:229173535:-1|gene:AAEL003491
AAEL003497-PA	72 h PE_vs_virgin	0.0616244	1.04364	0.871966	None	farnesyl-pyrophosphate synthetase|protein_coding|2:216343296:216361987:-1|gene:AAEL003497
AAEL003503-PA	72 h PE_vs_virgin	-0.694369	0.61798	0.0229609	None	ras-related protein Rab-7|protein_coding|1:230238583:230243572:1|gene:AAEL003503
AAEL003530-PA	72 h PE_vs_virgin	-0.87517	0.54519	8.17072e-06	None	RpLP1: acidic ribosomal protein P1, putative|protein_coding|2:256239130:256239852:1|gene:AAEL003530
AAEL003536-PA	72 h PE_vs_virgin	-1.35248	0.391618	0.0020322	Down	E3 UFM1-protein ligase 1 homolog (EC 6.3.2.-)|protein_coding|2:256203136:256210627:-1|gene:AAEL003536
AAEL003550-PA	72 h PE_vs_virgin	-0.210671	0.864135	0.805704	None	aquaporin|protein_coding|2:256328401:256346578:-1|gene:AAEL003550
AAEL003569-PB	72 h PE_vs_virgin	0.0345535	1.02424	0.780103	None	acyl-coa thioesterase|protein_coding|3:180015296:180042700:-1|gene:AAEL003569
AAEL003582-PA	72 h PE_vs_virgin	-0.982242	0.506193	0.0590861	None	RpS13: 40S ribosomal protein S13|protein_coding|1:69372317:69374397:-1|gene:AAEL003582
AAEL003624-PA	72 h PE_vs_virgin	-0.101202	0.932256	0.758559	None	sodium/chloride dependent amino acid transporter|protein_coding|3:301417498:301447874:1|gene:AAEL003624
AAEL003634-PA	72 h PE_vs_virgin	-1.6562	0.317274	0.000374605	Down	Hsp70-interacting protein, putative|protein_coding|1:189335863:189350422:1|gene:AAEL003634
AAEL003651-PA	72 h PE_vs_virgin	-0.193309	0.874598	0.63697	None	|protein_coding|2:316740972:316750311:-1|gene:AAEL003651
AAEL003658-PB	72 h PE_vs_virgin	-1.13686	0.454747	4.43027e-05	Down	laminin beta-2 chain|protein_coding|3:65346924:65375277:-1|gene:AAEL003658
AAEL003664-PB	72 h PE_vs_virgin	-1.29953	0.406258	0.00169368	Down	lupus la ribonucleoprotein|protein_coding|2:316610301:316623083:1|gene:AAEL003664
AAEL003666-PA	72 h PE_vs_virgin	-0.355457	0.781622	0.115244	None	leukotriene a-4 hydrolase|protein_coding|2:317116009:317140806:1|gene:AAEL003666
AAEL003669-PA	72 h PE_vs_virgin	-1.08306	0.472028	1.98786e-06	Down	Histone H2A|protein_coding|2:316691033:316691407:1|gene:AAEL003669
AAEL003670-PA	72 h PE_vs_virgin	-0.72908	0.603288	0.00650534	None	myelinprotein expression factor|protein_coding|3:65727112:65731129:-1|gene:AAEL003670
AAEL003675-PA	72 h PE_vs_virgin	-0.240389	0.846517	0.254043	None	ubiquinol-cytochrome c reductase iron-sulfur subunit|protein_coding|2:316596909:316606577:1|gene:AAEL003675
AAEL003697-PA	72 h PE_vs_virgin	-0.613977	0.653393	0.368379	None	SRPN17: Serine Protease Inhibitor (serpin) homologue - unlikely to be inhibitory.|protein_coding|3:65108588:65138652:1|gene:AAEL003697
AAEL003743-PA	72 h PE_vs_virgin	0.0897917	1.06422	0.556283	None	vacuolar proton ATPases|protein_coding|1:247867854:247907464:-1|gene:AAEL003743
AAEL003746-PA	72 h PE_vs_virgin	-1.36188	0.389076	0.00957165	Down	4-Hydroxybutyrate CoA-transferase, putative|protein_coding|1:248503192:248525465:1|gene:AAEL003746
AAEL003750-PA	72 h PE_vs_virgin	-0.737572	0.599748	0.254722	None	|protein_coding|1:248483475:248493396:1|gene:AAEL003750
AAEL003754-PA	72 h PE_vs_virgin	-0.464972	0.724485	0.0566229	None	actin binding|protein_coding|1:248385136:248407933:-1|gene:AAEL003754
AAEL003755-PA	72 h PE_vs_virgin	-0.928596	0.525369	0.015953	None	BolA protein, putative|protein_coding|1:248356393:248363639:1|gene:AAEL003755
AAEL003774-PA	72 h PE_vs_virgin	-0.742917	0.59753	0.000193252	None	|protein_coding|1:44123736:44124592:1|gene:AAEL003774
AAEL003785-PA	72 h PE_vs_virgin	-1.53518	0.345037	0.0013277	Down	|protein_coding|1:203730399:203761094:1|gene:AAEL003785
AAEL003791-PA	72 h PE_vs_virgin	1.17988	2.26558	0.146775	None	|protein_coding|1:44213996:44215841:1|gene:AAEL003791
AAEL003829-PA	72 h PE_vs_virgin	-0.576339	0.670663	6.61306e-05	None	dynamin|protein_coding|3:342753436:342768380:-1|gene:AAEL003829
AAEL003835-PD	72 h PE_vs_virgin	-0.442584	0.735815	0.20926	None	initiation factor 5a|protein_coding|3:342790453:342795913:-1|gene:AAEL003835
AAEL003837-PG	72 h PE_vs_virgin	-0.175011	0.885761	0.650006	None	ryanodine receptor 3, brain|protein_coding|3:343041702:343121637:-1|gene:AAEL003837
AAEL003864-PA	72 h PE_vs_virgin	0.0970872	1.06961	0.368774	None	|protein_coding|3:342858143:342859886:-1|gene:AAEL003864
AAEL003871-PA	72 h PE_vs_virgin	0.458659	1.37426	0.316631	None	Prosalpha7: 26S proteasome alpha 7 subunit|protein_coding|3:84625292:84626929:-1|gene:AAEL003871
AAEL003872-PA	72 h PE_vs_virgin	-0.896633	0.537139	0.00502777	None	Tctp: translationally-controlled tumor protein homolog (TCTP)|protein_coding|3:85147529:85159574:1|gene:AAEL003872
AAEL003873-PA	72 h PE_vs_virgin	-0.633578	0.644576	0.00133659	None	Glycerol-3-phosphate dehydrogenase|protein_coding|3:85262697:85265190:1|gene:AAEL003873
AAEL003887-PA	72 h PE_vs_virgin	-1.07614	0.474295	0.0662666	None	vacuolar membrane protein pep11|protein_coding|3:85091197:85100371:1|gene:AAEL003887
AAEL003903-PA	72 h PE_vs_virgin	-0.979301	0.507225	0.0388039	None	acid phosphatase-1|protein_coding|1:250545658:250555487:1|gene:AAEL003903
AAEL003907-PB	72 h PE_vs_virgin	1.16858	2.24791	0.243592	None	ubiquitination factor E4a|protein_coding|1:252524403:252543657:1|gene:AAEL003907
AAEL003908-PA	72 h PE_vs_virgin	-0.419508	0.747679	0.297609	None	nuclear pore complex protein nup107|protein_coding|1:250618227:250630346:1|gene:AAEL003908
AAEL003923-PB	72 h PE_vs_virgin	-0.110541	0.92624	0.741066	None	|protein_coding|2:354508671:354580031:1|gene:AAEL003923
AAEL003924-PA	72 h PE_vs_virgin	-0.673076	0.627168	0.106238	None	|protein_coding|3:26163208:26191111:1|gene:AAEL003924
AAEL003952-PC	72 h PE_vs_virgin	-0.292875	0.816274	0.0487101	None	calpain 4, 6, 7, invertebrate|protein_coding|3:267458550:267555654:1|gene:AAEL003952
AAEL003953-PAA	72 h PE_vs_virgin	-0.523959	0.695461	0.333006	None	map/microtubule affinity-regulating kinase 2,4|protein_coding|3:267992893:268127632:1|gene:AAEL003953
AAEL003957-PD	72 h PE_vs_virgin	-1.01597	0.494497	0.00334842	Down	|protein_coding|3:268285883:268318979:1|gene:AAEL003957
AAEL003959-PA	72 h PE_vs_virgin	0.081386	1.05803	0.710763	None	short-chain dehydrogenase|protein_coding|3:266909355:266926626:1|gene:AAEL003959
AAEL003965-PA	72 h PE_vs_virgin	-0.0611472	0.958502	0.703633	None	calpain 4, 6, 7, invertebrate|protein_coding|3:267587410:267610608:1|gene:AAEL003965
AAEL003989-PA	72 h PE_vs_virgin	-0.252823	0.839253	0.236641	None	GTP-binding protein alpha subunit, gna|protein_coding|3:254134891:254143654:-1|gene:AAEL003989
AAEL003993-PA	72 h PE_vs_virgin	-1.58844	0.332531	0.0011714	Down	cyclohex-1-ene-1-carboxyl-CoA hydratase, putative|protein_coding|3:254017675:254027104:1|gene:AAEL003993
AAEL003995-PA	72 h PE_vs_virgin	-0.139855	0.907611	0.267484	None	zinc binding dehydrogenase|protein_coding|3:253991616:254011855:-1|gene:AAEL003995
AAEL004010-PA	72 h PE_vs_virgin	-1.29111	0.408635	0.000228752	Down	splicing factor, putative|protein_coding|3:166208824:166222369:1|gene:AAEL004010
AAEL004040-PA	72 h PE_vs_virgin	-0.540171	0.687689	0.0360608	None	protein phsophatase-2a|protein_coding|3:166942505:166957094:1|gene:AAEL004040
AAEL004041-PD	72 h PE_vs_virgin	-0.704743	0.613552	5.66658e-05	None	flotillin-2|protein_coding|3:166253049:166283700:-1|gene:AAEL004041
AAEL004059-PB	72 h PE_vs_virgin	0.111424	1.08029	0.727911	None	cystathionine beta-lyase|protein_coding|1:137364149:137382936:1|gene:AAEL004059
AAEL004060-PB	72 h PE_vs_virgin	-0.186237	0.878895	0.641591	None	|protein_coding|1:137014453:137017508:1|gene:AAEL004060
AAEL004065-PA	72 h PE_vs_virgin	0.271915	1.20741	0.0556241	None	|protein_coding|1:135481557:135503489:-1|gene:AAEL004065
AAEL004076-PC	72 h PE_vs_virgin	-1.08233	0.472267	0.0183136	Down	Ubiquitin-like modifier-activating enzyme 5 (Ubiquitin-activating enzyme 5)|protein_coding|1:135769245:135773169:-1|gene:AAEL004076
AAEL004081-PA	72 h PE_vs_virgin	0.230535	1.17327	0.199523	None	dj-1 protein (park7)|protein_coding|1:137417664:137418840:-1|gene:AAEL004081
AAEL004083-PA	72 h PE_vs_virgin	-0.33806	0.791104	0.288448	None	WD-repeat protein|protein_coding|3:403352793:403365162:-1|gene:AAEL004083
AAEL004086-PB	72 h PE_vs_virgin	-0.940322	0.521117	0.00885143	None	aldo-keto reductase|protein_coding|3:401735351:401736605:-1|gene:AAEL004086
AAEL004088-PH	72 h PE_vs_virgin	-0.625147	0.648354	0.0504039	None	aldo-keto reductase|protein_coding|3:401671882:401678110:-1|gene:AAEL004088
AAEL004098-PB	72 h PE_vs_virgin	-0.146271	0.903583	0.264877	None	neuromusculin|protein_coding|3:402265803:402482846:1|gene:AAEL004098
AAEL004118-PA	72 h PE_vs_virgin	-0.126819	0.915849	0.558346	None	aldo-keto reductase|protein_coding|3:401730360:401731453:-1|gene:AAEL004118
AAEL004127-PA	72 h PE_vs_virgin	-1.16528	0.445879	0.0239077	Down	acyl-coa dehydrogenase|protein_coding|3:153958055:153960279:-1|gene:AAEL004127
AAEL004137-PA	72 h PE_vs_virgin	-0.901763	0.535232	0.000300894	None	acyl-coa dehydrogenase|protein_coding|3:153981274:153982592:-1|gene:AAEL004137
AAEL004141-PA	72 h PE_vs_virgin	-0.180029	0.882685	0.541945	None	phosphatidylinositol transfer protein/retinal degeneration b protein|protein_coding|3:153720200:153783698:-1|gene:AAEL004141
AAEL004148-PA	72 h PE_vs_virgin	-1.21341	0.431247	0.0077219	Down	heat shock protein 70 (hsp70)-interacting protein|protein_coding|2:255907904:255908965:1|gene:AAEL004148
AAEL004175-PA	72 h PE_vs_virgin	-0.939641	0.521363	0.0117581	None	RpS17: 40S ribosomal protein S17|protein_coding|2:147296291:147302576:1|gene:AAEL004175
AAEL004180-PB	72 h PE_vs_virgin	1.15884	2.23278	0.0370284	Up	|protein_coding|1:15876903:15968936:-1|gene:AAEL004180
AAEL004195-PA	72 h PE_vs_virgin	-1.33416	0.396623	1.75324e-05	Down	membrane associated progesterone receptor|protein_coding|1:15673902:15729180:-1|gene:AAEL004195
AAEL004199-PA	72 h PE_vs_virgin	1.45268	2.73716	2.12438e-05	Up	allergen, putative|protein_coding|2:146966033:146969827:1|gene:AAEL004199
AAEL004209-PB	72 h PE_vs_virgin	-0.663706	0.631255	0.012213	None	opioid-binding protein/cell adhesion molecule, putative|protein_coding|3:292663253:293020814:1|gene:AAEL004209
AAEL004211-PA	72 h PE_vs_virgin	0.689439	1.61266	NA	None	|protein_coding|3:116287472:116342730:-1|gene:AAEL004211
AAEL004221-PA	72 h PE_vs_virgin	-1.26535	0.415998	0.00772574	Down	glycogen synthase|protein_coding|3:117434877:117437233:-1|gene:AAEL004221
AAEL004227-PD	72 h PE_vs_virgin	-0.698293	0.616301	0.0110216	None	myosin VI|protein_coding|1:105060345:105087447:-1|gene:AAEL004227
AAEL004228-PA	72 h PE_vs_virgin	-0.799228	0.574657	0.00015587	None	oligosaccharyl transferase|protein_coding|1:104617428:104632315:1|gene:AAEL004228
AAEL004234-PA	72 h PE_vs_virgin	0.0301804	1.02114	0.845256	None	|protein_coding|1:104968099:104983311:1|gene:AAEL004234
AAEL004235-PA	72 h PE_vs_virgin	-0.749128	0.594963	0.269777	None	kinesin-like protein Klp10A|protein_coding|1:105224464:105361276:-1|gene:AAEL004235
AAEL004242-PA	72 h PE_vs_virgin	-1.52828	0.34669	0.0222606	Down	juvenile hormone-inducible protein, putative|protein_coding|1:105401054:105402403:-1|gene:AAEL004242
AAEL004247-PA	72 h PE_vs_virgin	-1.68844	0.310263	0.00502759	Down	Sialin, Sodium/sialic acid cotransporter, putative|protein_coding|2:116590947:116627319:1|gene:AAEL004247
AAEL004269-PA	72 h PE_vs_virgin	-0.0993278	0.933468	0.551342	None	hippocalcin|protein_coding|2:118591312:118622531:1|gene:AAEL004269
AAEL004284-PA	72 h PE_vs_virgin	-0.33211	0.794374	0.467453	None	mitochondrial ATPase inhibitor, putative|protein_coding|2:276975237:276984615:1|gene:AAEL004284
AAEL004287-PA	72 h PE_vs_virgin	-0.571987	0.672689	0.390364	None	fas-associated protein|protein_coding|2:293115836:293127889:1|gene:AAEL004287
AAEL004291-PA	72 h PE_vs_virgin	-0.1884	0.877579	0.613607	None	translin|protein_coding|2:99542309:99543620:1|gene:AAEL004291
AAEL004294-PA	72 h PE_vs_virgin	-0.0321391	0.977969	0.861089	None	dihydrolipoamide acetyltransferase component of pyruvate dehydrogenase|protein_coding|2:293048657:293076729:1|gene:AAEL004294
AAEL004297-PA	72 h PE_vs_virgin	-0.624591	0.648604	0.10035	None	ATP-citrate synthase|protein_coding|2:293502711:293527330:-1|gene:AAEL004297
AAEL004299-PA	72 h PE_vs_virgin	-0.849946	0.554806	0.0360791	None	angiotensin-converting-relatedenzyme|protein_coding|2:293407860:293423410:-1|gene:AAEL004299
AAEL004308-PA	72 h PE_vs_virgin	-0.411579	0.7518	0.238902	None	Proteasome subunit alpha type|protein_coding|2:386664237:386665094:1|gene:AAEL004308
AAEL004313-PA	72 h PE_vs_virgin	-1.6591	0.316637	0.000124864	Down	fk506-binding protein|protein_coding|2:387566096:387648683:1|gene:AAEL004313
AAEL004317-PA	72 h PE_vs_virgin	-1.4492	0.366224	0.000931017	Down	|protein_coding|3:51114640:51138879:1|gene:AAEL004317
AAEL004320-PA	72 h PE_vs_virgin	-0.602776	0.658486	0.0039238	None	WOC protein, putative|protein_coding|3:50885195:50919677:1|gene:AAEL004320
AAEL004325-PA	72 h PE_vs_virgin	-1.15855	0.447964	0.000212672	Down	RpL5: 60S ribosomal protein L5|protein_coding|2:386652901:386656913:-1|gene:AAEL004325
AAEL004327-PA	72 h PE_vs_virgin	0.159271	1.11672	0.66293	None	valyl-tRNA synthetase|protein_coding|3:365723396:365734926:-1|gene:AAEL004327
AAEL004338-PA	72 h PE_vs_virgin	-0.710959	0.610914	0.000932394	None	pyruvate dehydrogenase|protein_coding|3:365674985:365696304:-1|gene:AAEL004338
AAEL004345-PA	72 h PE_vs_virgin	-0.161843	0.893882	0.610129	None	cysteinyl-tRNA synthetase|protein_coding|3:368097981:368113390:1|gene:AAEL004345
AAEL004347-PA	72 h PE_vs_virgin	0.183534	1.13566	0.588656	None	Eukaryotic translation initiation factor 3 subunit M (eIF3m)|protein_coding|3:368069120:368086049:-1|gene:AAEL004347
AAEL004350-PA	72 h PE_vs_virgin	0.469327	1.38446	0.285439	None	Janus A, putative|protein_coding|3:93693395:93697920:-1|gene:AAEL004350
AAEL004351-PD	72 h PE_vs_virgin	1.22962	2.34506	0.0215305	Up	casein kinase|protein_coding|3:94365463:94567536:1|gene:AAEL004351
AAEL004404-PA	72 h PE_vs_virgin	0.473929	1.38889	0.0641868	None	HIG1 domain family member 2A, putative|protein_coding|1:20324472:20324798:-1|gene:AAEL004404
AAEL004409-PB	72 h PE_vs_virgin	-0.566998	0.67502	0.000309515	None	yellow protein, putative|protein_coding|3:272306427:272334347:-1|gene:AAEL004409
AAEL004419-PA	72 h PE_vs_virgin	1.48159	2.79255	0.0387809	Up	ATP-dependent RNA helicase|protein_coding|3:205194482:205214470:-1|gene:AAEL004419
AAEL004423-PA	72 h PE_vs_virgin	-0.194027	0.874162	0.113702	None	mitochondrial F0 ATP synthase D chain, putative|protein_coding|3:206730199:206737936:-1|gene:AAEL004423
AAEL004425-PA	72 h PE_vs_virgin	-1.27699	0.412657	0.287924	None	ctg4a|protein_coding|3:205790449:205811154:1|gene:AAEL004425
AAEL004434-PA	72 h PE_vs_virgin	-0.897067	0.536977	0.0121646	None	transketolase|protein_coding|3:204353243:204381775:1|gene:AAEL004434
AAEL004435-PA	72 h PE_vs_virgin	0.599678	1.51538	0.0482618	None	kynurenine aminotransferase|protein_coding|3:204315050:204325045:-1|gene:AAEL004435
AAEL004448-PA	72 h PE_vs_virgin	-0.200043	0.870524	0.376477	None	torsin a|protein_coding|3:206547096:206569922:1|gene:AAEL004448
AAEL004450-PA	72 h PE_vs_virgin	-0.896496	0.53719	0.000755236	None	cytochrome b5, putative|protein_coding|NIGP01001837:50611:54101:1|gene:AAEL004450
AAEL004457-PD	72 h PE_vs_virgin	0.211542	1.15793	0.648804	None	cytochrome c|protein_coding|2:473315082:473315408:1|gene:AAEL004457
AAEL004465-PC	72 h PE_vs_virgin	1.50536	2.83895	0.00461901	Up	|protein_coding|3:212280058:212309033:-1|gene:AAEL004465
AAEL004466-PA	72 h PE_vs_virgin	-0.0625975	0.957539	0.867367	None	LRIM23: leucine-rich immune protein (Coil-less)|protein_coding|3:110381108:110381998:-1|gene:AAEL004466
AAEL004469-PA	72 h PE_vs_virgin	-1.60284	0.329229	0.00246383	Down	adaptin, alpha/gamma/epsilon|protein_coding|2:473323153:473359361:1|gene:AAEL004469
AAEL004471-PA	72 h PE_vs_virgin	-0.25383	0.838667	0.305691	None	|protein_coding|3:109707437:109732340:1|gene:AAEL004471
AAEL004472-PA	72 h PE_vs_virgin	-0.168705	0.889641	0.489579	None	|protein_coding|3:110000081:110030899:-1|gene:AAEL004472
AAEL004490-PA	72 h PE_vs_virgin	1.47999	2.78946	0.00227637	Up	Putative prohibitins and stomatins of the pid superfamily protein|protein_coding|2:453139304:453141221:1|gene:AAEL004490
AAEL004496-PB	72 h PE_vs_virgin	0.129287	1.09375	0.638884	None	glutamate transporter|protein_coding|2:453279328:453292694:1|gene:AAEL004496
AAEL004496-PD	72 h PE_vs_virgin	-0.948181	0.518286	0.00410351	None	glutamate transporter|protein_coding|2:453279328:453291969:1|gene:AAEL004496
AAEL004500-PC	72 h PE_vs_virgin	-0.394914	0.760535	0.0515284	None	eukaryotic translation elongation factor|protein_coding|2:453152893:453159745:-1|gene:AAEL004500
AAEL004521-PA	72 h PE_vs_virgin	-1.01109	0.49617	0.00263098	Down	|protein_coding|2:310044579:310152537:-1|gene:AAEL004521
AAEL004523-PA	72 h PE_vs_virgin	0.428439	1.34578	0.54045	None	preprotein translocase secy subunit (sec61)|protein_coding|2:310441243:310443646:-1|gene:AAEL004523
AAEL004532-PA	72 h PE_vs_virgin	-0.19942	0.870901	0.198733	None	glyoxylate/hydroxypyruvate reductase|protein_coding|2:310183103:310184214:1|gene:AAEL004532
AAEL004546-PA	72 h PE_vs_virgin	-0.540901	0.687341	0.0247566	None	betaCop: coatomer beta subunit|protein_coding|1:144943965:144971982:1|gene:AAEL004546
AAEL004554-PC	72 h PE_vs_virgin	-0.899936	0.535911	NA	None	|protein_coding|1:144901458:144918615:1|gene:AAEL004554
AAEL004559-PD	72 h PE_vs_virgin	-1.40223	0.378343	0.000101239	Down	synaptosomal associated protein|protein_coding|1:145214689:145252845:-1|gene:AAEL004559
AAEL004563-PA	72 h PE_vs_virgin	-0.38606	0.765217	0.126763	None	26S protease regulatory subunit S10b|protein_coding|1:144860545:144887280:1|gene:AAEL004563
AAEL004567-PA	72 h PE_vs_virgin	-0.705261	0.613331	0.121241	None	fermitin, putative|protein_coding|1:144662917:144726076:-1|gene:AAEL004567
AAEL004583-PE	72 h PE_vs_virgin	-0.529425	0.692831	0.508731	None	|protein_coding|2:33748287:33849332:1|gene:AAEL004583
AAEL004589-PA	72 h PE_vs_virgin	-0.31032	0.806463	0.444763	None	small calcium-binding mitochondrial carrier, putative|protein_coding|2:34224475:34339321:1|gene:AAEL004589
AAEL004613-PA	72 h PE_vs_virgin	-1.10206	0.46585	0.0060901	Down	phenylalanyl-tRNA synthetase beta chain|protein_coding|1:306673847:306695675:1|gene:AAEL004613
AAEL004631-PA	72 h PE_vs_virgin	-1.16122	0.447133	0.057964	None	actin|protein_coding|1:306245164:306246294:1|gene:AAEL004631
AAEL004653-PA	72 h PE_vs_virgin	0.129343	1.0938	0.684823	None	elongation factor SIII p15 subunit, putative|protein_coding|3:246609454:246624612:-1|gene:AAEL004653
AAEL004657-PA	72 h PE_vs_virgin	-0.410108	0.752567	0.223749	None	|protein_coding|2:76723932:76724935:-1|gene:AAEL004657
AAEL004680-PA	72 h PE_vs_virgin	-0.373604	0.771852	0.406668	None	nuclear lamin L1 alpha, putative|protein_coding|3:248659849:248666743:1|gene:AAEL004680
AAEL004686-PA	72 h PE_vs_virgin	1.49719	2.82292	0.00158126	Up	pont: RuvB-like helicase 1 (EC 3.6.4.12) (Pontin)|protein_coding|1:159001344:159002783:1|gene:AAEL004686
AAEL004694-PD	72 h PE_vs_virgin	0.20081	1.14934	0.677981	None	munc13-4|protein_coding|1:145817399:145872469:-1|gene:AAEL004694
AAEL004699-PA	72 h PE_vs_virgin	-0.697914	0.616463	0.00128071	None	|protein_coding|1:158961079:158981157:-1|gene:AAEL004699
AAEL004733-PA	72 h PE_vs_virgin	0.180886	1.13358	0.558427	None	jun activation domain binding protein|protein_coding|2:379310464:379313951:1|gene:AAEL004733
AAEL004738-PA	72 h PE_vs_virgin	-0.479298	0.717327	0.000262014	None	Methionine aminopeptidase 2|protein_coding|2:288701545:288704620:-1|gene:AAEL004738
AAEL004739-PA	72 h PE_vs_virgin	-0.19721	0.872236	0.29165	None	acyl-coa dehydrogenase|protein_coding|2:290350843:290367947:1|gene:AAEL004739
AAEL004743-PE	72 h PE_vs_virgin	-0.332707	0.794045	0.134983	None	multidrug resistance protein 2 (ATP-binding cassette protein c)|protein_coding|2:289213891:289250929:1|gene:AAEL004743
AAEL004755-PA	72 h PE_vs_virgin	-0.71188	0.610524	0.00186849	None	3-2-trans-enoyl-CoA isomerase, putative|protein_coding|2:288639085:288640173:-1|gene:AAEL004755
AAEL004756-PA	72 h PE_vs_virgin	-2.22602	0.213748	0.0707407	None	vesicle docking protein P115|protein_coding|2:289177673:289185834:1|gene:AAEL004756
AAEL004809-PA	72 h PE_vs_virgin	-0.756543	0.591913	0.00613178	None	|protein_coding|1:17498094:17498626:1|gene:AAEL004809
AAEL004823-PA	72 h PE_vs_virgin	-0.690151	0.619789	0.00616794	None	MNSOD1: manganese-iron (Mn-Fe) superoxide dismutase.|protein_coding|3:274452415:274454036:1|gene:AAEL004823
AAEL004829-PA	72 h PE_vs_virgin	2.9695	7.83264	0.0221375	Up	NADH dehydrogenase, putative|protein_coding|2:115712953:115714092:-1|gene:AAEL004829
AAEL004846-PC	72 h PE_vs_virgin	-0.353085	0.782908	0.264298	None	|protein_coding|2:115450268:115458106:1|gene:AAEL004846
AAEL004855-PA	72 h PE_vs_virgin	0.445355	1.36165	0.0590395	None	ADP,ATP carrier protein|protein_coding|2:115284424:115296534:-1|gene:AAEL004855
AAEL004859-PB	72 h PE_vs_virgin	-0.691965	0.61901	0.202011	None	ATP-dependent RNA helicase|protein_coding|2:115913876:115930301:1|gene:AAEL004859
AAEL004868-PA	72 h PE_vs_virgin	-0.263743	0.832924	0.246007	None	hemomucin|protein_coding|1:288420009:288432749:-1|gene:AAEL004868
AAEL004873-PA	72 h PE_vs_virgin	-0.256353	0.837201	0.0129393	None	|protein_coding|1:288196631:288212835:-1|gene:AAEL004873
AAEL004877-PA	72 h PE_vs_virgin	0.164051	1.12043	0.739351	None	|protein_coding|1:287725313:287727467:1|gene:AAEL004877
AAEL004902-PA	72 h PE_vs_virgin	-0.620664	0.650371	0.0200143	None	ras-related protein Rab-2A, putative|protein_coding|2:72393772:72408878:1|gene:AAEL004902
AAEL004921-PA	72 h PE_vs_virgin	-1.53797	0.34437	0.0806195	None	|protein_coding|2:259632348:259632710:-1|gene:AAEL004921
AAEL004930-PA	72 h PE_vs_virgin	0.510783	1.42482	0.391534	None	carbonic anhydrase|protein_coding|2:259726587:259779498:-1|gene:AAEL004930
AAEL004951-PA	72 h PE_vs_virgin	-1.02733	0.490618	0.0163168	Down	|protein_coding|3:218225964:218238696:1|gene:AAEL004951
AAEL004977-PA	72 h PE_vs_virgin	-0.172204	0.887486	0.344945	None	Sec24B protein, putative|protein_coding|2:281750890:281777641:-1|gene:AAEL004977
AAEL004984-PA	72 h PE_vs_virgin	-0.596848	0.661197	0.117806	None	cullin-associated NEDD8-dissociated protein 1|protein_coding|2:281882798:281902186:1|gene:AAEL004984
AAEL004985-PB	72 h PE_vs_virgin	-1.2499	0.420478	0.142417	None	house keepingprotein, putative|protein_coding|2:281781416:281785868:1|gene:AAEL004985
AAEL004988-PA	72 h PE_vs_virgin	0.196556	1.14596	0.267011	None	Pgk: Phosphoglycerate kinase|protein_coding|2:281806920:281810330:1|gene:AAEL004988
AAEL005037-PA	72 h PE_vs_virgin	-0.516609	0.699013	0.14242	None	seryl-tRNA synthetase|protein_coding|2:444309435:444317407:1|gene:AAEL005037
AAEL005052-PA	72 h PE_vs_virgin	2.74305	6.69485	5.38749e-05	Up	Tubulin beta chain|protein_coding|1:294632253:294701124:1|gene:AAEL005052
AAEL005054-PA	72 h PE_vs_virgin	0.291129	1.2236	0.350845	None	pap-inositol-1,4-phosphatase|protein_coding|1:295627976:295629004:1|gene:AAEL005054
AAEL005069-PA	72 h PE_vs_virgin	-0.962035	0.513332	0.00076849	None	ras-related protein Rab-1A, putative|protein_coding|1:295774548:295856557:-1|gene:AAEL005069
AAEL005084-PA	72 h PE_vs_virgin	1.65622	3.1519	0.0100319	Up	tubulin beta chain|protein_coding|1:294735178:294766699:1|gene:AAEL005084
AAEL005097-PB	72 h PE_vs_virgin	-0.799107	0.574705	0.0174675	None	cold induced protein (BnC24A), putative|protein_coding|3:82820404:82821803:-1|gene:AAEL005097
AAEL005109-PA	72 h PE_vs_virgin	1.56676	2.96238	0.0278632	Up	WD-repeat protein|protein_coding|2:174101119:174124315:1|gene:AAEL005109
AAEL005127-PA	72 h PE_vs_virgin	-0.265153	0.83211	0.556047	None	ribonuclease UK114, putative|protein_coding|2:172939998:172940722:-1|gene:AAEL005127
AAEL005134-PA	72 h PE_vs_virgin	0.376244	1.29796	0.223186	None	arylsulfatase b|protein_coding|3:345444166:345446310:1|gene:AAEL005134
AAEL005137-PA	72 h PE_vs_virgin	-0.701444	0.614956	0.00351421	None	tetraspanin, putative|protein_coding|3:345498415:345508872:-1|gene:AAEL005137
AAEL005141-PA	72 h PE_vs_virgin	-0.321226	0.800389	0.118931	None	|protein_coding|3:345456178:345457770:-1|gene:AAEL005141
AAEL005150-PA	72 h PE_vs_virgin	0.715542	1.6421	0.198206	None	mRpL23: mitochondrial ribosomal protein, L23, putative|protein_coding|3:346792451:346799088:1|gene:AAEL005150
AAEL005165-PD	72 h PE_vs_virgin	1.2294	2.3447	9.74367e-06	Up	chaperone protein DNAj|protein_coding|1:140775483:140792959:1|gene:AAEL005165
AAEL005170-PB	72 h PE_vs_virgin	1.31745	2.49225	5.67736e-05	Up	cytochrome c oxidase subunit iv|protein_coding|2:321867599:321878262:1|gene:AAEL005170
AAEL005171-PA	72 h PE_vs_virgin	-0.344878	0.787375	0.150421	None	|protein_coding|2:226546:229003:1|gene:AAEL005171
AAEL005187-PB	72 h PE_vs_virgin	-1.10599	0.464585	0.000133153	Down	laminin gamma 1 chain|protein_coding|2:313244:321712:1|gene:AAEL005187
AAEL005197-PA	72 h PE_vs_virgin	0.35393	1.27804	0.10549	None	|protein_coding|2:376751:378124:-1|gene:AAEL005197
AAEL005213-PB	72 h PE_vs_virgin	-0.387337	0.764539	0.314498	None	Putative amino acid transporter|protein_coding|2:353721:364535:1|gene:AAEL005213
AAEL005217-PA	72 h PE_vs_virgin	-2.06501	0.238985	0.000150294	Down	membrin|protein_coding|3:89571573:89572267:-1|gene:AAEL005217
AAEL005218-PC	72 h PE_vs_virgin	-0.855405	0.55271	0.00388294	None	|protein_coding|3:90514320:90551298:-1|gene:AAEL005218
AAEL005220-PC	72 h PE_vs_virgin	-0.874587	0.54541	0.00280385	None	RpL30: 60S ribosomal protein L30|protein_coding|3:90581368:90582104:-1|gene:AAEL005220
AAEL005228-PA	72 h PE_vs_virgin	-1.09854	0.466988	0.0136806	Down	|protein_coding|3:90481920:90494494:-1|gene:AAEL005228
AAEL005238-PA	72 h PE_vs_virgin	-0.259184	0.83556	0.453392	None	mck1|protein_coding|3:88723716:88793729:1|gene:AAEL005238
AAEL005258-PA	72 h PE_vs_virgin	-1.48691	0.356776	0.0347362	Down	syntaxin, putative|protein_coding|2:69164973:69165850:-1|gene:AAEL005258
AAEL005266-PC	72 h PE_vs_virgin	-0.771383	0.585855	0.00227336	None	RpS14: 40S ribosomal protein S14|protein_coding|1:3212065:3217522:1|gene:AAEL005266
AAEL005269-PD	72 h PE_vs_virgin	-0.177318	0.884346	0.272977	None	ubiquinol-cytochrome c reductase complex core protein|protein_coding|2:69149711:69160742:1|gene:AAEL005269
AAEL005276-PA	72 h PE_vs_virgin	-0.318374	0.801973	0.402133	None	target of myb1 (tom1)|protein_coding|2:69123291:69145638:-1|gene:AAEL005276
AAEL005305-PD	72 h PE_vs_virgin	0.940948	1.91979	0.00647949	None	|protein_coding|3:308418577:308440149:1|gene:AAEL005305
AAEL005308-PA	72 h PE_vs_virgin	-0.223429	0.856527	0.196082	None	pyruvate dehydrogenase|protein_coding|3:309372026:309385916:1|gene:AAEL005308
AAEL005336-PA	72 h PE_vs_virgin	-0.725433	0.604815	0.0140153	None	d-3-phosphoglycerate dehydrogenase|protein_coding|2:271210645:271227326:-1|gene:AAEL005336
AAEL005354-PA	72 h PE_vs_virgin	2.44528	5.44632	1.4275e-05	Up	dynein light chain, putative|protein_coding|3:34493446:34506894:1|gene:AAEL005354
AAEL005400-PA	72 h PE_vs_virgin	-0.565727	0.675615	0.0641977	None	2-hydroxyacid dehydrogenase|protein_coding|1:246836910:246892242:1|gene:AAEL005400
AAEL005407-PD	72 h PE_vs_virgin	-0.844407	0.556939	0.0184588	None	annexin x|protein_coding|1:247122440:247143859:-1|gene:AAEL005407
AAEL005408-PA	72 h PE_vs_virgin	-0.930789	0.524571	0.0106032	None	annexin x|protein_coding|1:247154973:247156143:-1|gene:AAEL005408
AAEL005415-PA	72 h PE_vs_virgin	0.427048	1.34448	0.147695	None	Ferrochelatase|protein_coding|1:247250342:247262365:-1|gene:AAEL005415
AAEL005419-PA	72 h PE_vs_virgin	0.555997	1.47018	0.0739658	None	twf: twinfilin|protein_coding|1:247298579:247322288:-1|gene:AAEL005419
AAEL005422-PA	72 h PE_vs_virgin	-0.305128	0.809371	0.069005	None	pyrroline-5-carboxylate dehydrogenase|protein_coding|1:246018947:246055668:1|gene:AAEL005422
AAEL005426-PA	72 h PE_vs_virgin	-1.115	0.46169	0.0448636	Down	annexin x|protein_coding|1:247168720:247181589:-1|gene:AAEL005426
AAEL005429-PA	72 h PE_vs_virgin	0.21592	1.16144	0.476609	None	2-oxoglutarate dehydrogenase|protein_coding|1:80524052:80541253:1|gene:AAEL005429
AAEL005440-PD	72 h PE_vs_virgin	1.10002	2.14357	0.00217621	Up	|protein_coding|1:80052465:80157607:-1|gene:AAEL005440
AAEL005451-PA	72 h PE_vs_virgin	0.0437086	1.03076	0.890366	None	RpL38: 60S ribosomal protein L38|protein_coding|2:295615154:295615366:-1|gene:AAEL005451
AAEL005455-PA	72 h PE_vs_virgin	-0.512119	0.701192	0.15398	None	CTPsyn: CTP synthase|protein_coding|2:296919900:296925740:-1|gene:AAEL005455
AAEL005457-PA	72 h PE_vs_virgin	-0.340527	0.789753	0.124556	None	|protein_coding|2:295787672:295806814:-1|gene:AAEL005457
AAEL005458-PA	72 h PE_vs_virgin	0.796551	1.73694	0.0489184	None	whd: protein withered, carnitine O-palmitoyltransferase|protein_coding|2:295739990:295780375:1|gene:AAEL005458
AAEL005460-PA	72 h PE_vs_virgin	-0.462737	0.725608	0.00443435	None	alpha-galactosidase/alpha-n-acetylgalactosaminidase|protein_coding|2:296504190:296557698:-1|gene:AAEL005460
AAEL005471-PA	72 h PE_vs_virgin	-0.381628	0.767571	0.049522	None	Sec61 protein complex gamma subunit, putative|protein_coding|3:383825112:383825318:-1|gene:AAEL005471
AAEL005493-PA	72 h PE_vs_virgin	-0.704863	0.613501	0.00277662	None	Septin|protein_coding|3:59886763:59888102:-1|gene:AAEL005493
AAEL005500-PA	72 h PE_vs_virgin	0.891316	1.85487	0.176879	None	|protein_coding|1:150247226:150329525:1|gene:AAEL005500
AAEL005504-PC	72 h PE_vs_virgin	-1.00954	0.496703	0.00451	Down	|protein_coding|1:150477249:150478274:1|gene:AAEL005504
AAEL005508-PA	72 h PE_vs_virgin	-0.226652	0.854616	0.1297	None	NADH-ubiquinone oxidoreductase 24 kda subunit|protein_coding|1:150886473:150895500:1|gene:AAEL005508
AAEL005515-PF	72 h PE_vs_virgin	-1.63381	0.322236	0.00194654	Down	heterogeneous nuclear ribonucleoprotein|protein_coding|1:8733148:8745533:-1|gene:AAEL005515
AAEL005521-PA	72 h PE_vs_virgin	-0.832012	0.561745	0.00136202	None	prolylcarboxypeptidase|protein_coding|1:9064698:9066254:1|gene:AAEL005521
AAEL005524-PA	72 h PE_vs_virgin	-0.692885	0.618616	0.0313251	None	Adenosylhomocysteinase|protein_coding|1:9027989:9050951:1|gene:AAEL005524
AAEL005552-PC	72 h PE_vs_virgin	-0.381765	0.767498	0.176454	None	succinyl-CoA synthetase beta chain|protein_coding|1:241890364:241909987:1|gene:AAEL005552
AAEL005567-PC	72 h PE_vs_virgin	-0.364171	0.776915	0.294239	None	nucleosome assembly protein|protein_coding|3:43502:44792:1|gene:AAEL005567
AAEL005579-PA	72 h PE_vs_virgin	0.351016	1.27546	0.246859	None	developmentally regulated GTP-binding protein 1 (drg 1)|protein_coding|3:405132214:405146401:1|gene:AAEL005579
AAEL005593-PA	72 h PE_vs_virgin	-1.17946	0.441518	0.022496	Down	|protein_coding|3:404361982:404373669:1|gene:AAEL005593
AAEL005601-PA	72 h PE_vs_virgin	-0.702801	0.614378	0.0017996	None	|protein_coding|NIGP01000627:33151:34693:1|gene:AAEL005601
AAEL005605-PB	72 h PE_vs_virgin	-0.0802285	0.945908	0.658872	None	paps: adenylsulphate kinase|protein_coding|3:160049557:160114207:-1|gene:AAEL005605
AAEL005610-PA	72 h PE_vs_virgin	-0.0767868	0.948167	0.755653	None	mitochondrial ATP synthase b chain|protein_coding|3:160188617:160196836:1|gene:AAEL005610
AAEL005617-PA	72 h PE_vs_virgin	-0.801075	0.573922	0.00138846	None	UTP-glucose-1-phosphate uridylyltransferase 2|protein_coding|3:160124837:160144646:-1|gene:AAEL005617
AAEL005655-PB	72 h PE_vs_virgin	-1.18438	0.440015	0.088886	None	sorting nexin|protein_coding|2:382037441:382054196:-1|gene:AAEL005655
AAEL005656-PA	72 h PE_vs_virgin	-0.0628105	0.957397	0.839934	None	myosin heavy chain, nonmuscle or smooth muscle|protein_coding|2:382064009:382099645:-1|gene:AAEL005656
AAEL005662-PB	72 h PE_vs_virgin	-0.497406	0.708379	0.183231	None	adenosine diphosphatase|protein_coding|2:381777868:381783117:-1|gene:AAEL005662
AAEL005666-PA	72 h PE_vs_virgin	0.198993	1.1479	0.11094	None	matrix metalloproteinase|protein_coding|2:131825473:131906843:1|gene:AAEL005666
AAEL005712-PB	72 h PE_vs_virgin	-0.870527	0.546947	0.147976	None	microtubule associated protein xmap215|protein_coding|3:204066351:204145473:-1|gene:AAEL005712
AAEL005722-PB	72 h PE_vs_virgin	-0.727512	0.603944	0.041984	None	RpL26: 60S ribosomal protein L7a|protein_coding|1:123756057:123757586:1|gene:AAEL005722
AAEL005728-PA	72 h PE_vs_virgin	-0.556098	0.680139	0.00334133	None	|protein_coding|2:437306663:437312754:-1|gene:AAEL005728
AAEL005734-PA	72 h PE_vs_virgin	1.57848	2.98656	0.100057	None	leucine-rich transmembrane protein|protein_coding|2:437585775:437628823:1|gene:AAEL005734
AAEL005738-PA	72 h PE_vs_virgin	-0.0147993	0.989794	0.913998	None	yellow protein precursor|protein_coding|2:293960834:294013763:-1|gene:AAEL005738
AAEL005763-PB	72 h PE_vs_virgin	-0.153435	0.899107	0.718956	None	lysosomal alpha-mannosidase (mannosidase alpha class 2b member 1)|protein_coding|2:436093651:436115505:1|gene:AAEL005763
AAEL005766-PA	72 h PE_vs_virgin	-0.695862	0.61734	0.000916081	None	Fructose-bisphosphate aldolase|protein_coding|3:114738427:114789560:1|gene:AAEL005766
AAEL005772-PA	72 h PE_vs_virgin	-1.71988	0.303573	0.00125412	Down	OBP22: odorant binding protein OBP22|protein_coding|1:122385849:122386320:1|gene:AAEL005772
AAEL005779-PA	72 h PE_vs_virgin	-1.05557	0.481108	0.0277004	Down	CRAL/TRIO domain-containing protein|protein_coding|3:114370164:114401556:-1|gene:AAEL005779
AAEL005790-PA	72 h PE_vs_virgin	0.110724	1.07977	0.530339	None	malic enzyme|protein_coding|1:121872817:121909863:-1|gene:AAEL005790
AAEL005798-PA	72 h PE_vs_virgin	-0.268315	0.830289	0.353144	None	ATP synthase subunit beta vacuolar|protein_coding|1:200278697:200286051:-1|gene:AAEL005798
AAEL005830-PA	72 h PE_vs_virgin	-0.726328	0.60444	0.00611908	None	Prosalpha4: 26S proteasome alpha 4 subunit|protein_coding|1:116432178:116433010:-1|gene:AAEL005830
AAEL005845-PB	72 h PE_vs_virgin	-1.12951	0.457072	1.16505e-05	Down	beta chain spectrin|protein_coding|3:218807339:218832141:1|gene:AAEL005845
AAEL005856-PA	72 h PE_vs_virgin	0.55779	1.47201	0.2843	None	signal recognition particle receptor alpha subunit (sr-alpha)|protein_coding|3:218732191:218749264:-1|gene:AAEL005856
AAEL005879-PA	72 h PE_vs_virgin	-0.621854	0.649835	0.0141351	None	vinculin|protein_coding|2:66337992:66363909:1|gene:AAEL005879
AAEL005890-PA	72 h PE_vs_virgin	-0.997622	0.500825	0.000316188	None	|protein_coding|2:66154174:66155394:1|gene:AAEL005890
AAEL005897-PC	72 h PE_vs_virgin	-0.573438	0.672014	0.0337984	None	MICOS complex subunit|protein_coding|3:174875233:174882106:-1|gene:AAEL005897
AAEL005901-PC	72 h PE_vs_virgin	-1.02287	0.492136	0.00306172	Down	RpS3a: 40S ribosomal protein S3a|protein_coding|3:173896467:173914749:-1|gene:AAEL005901
AAEL005910-PA	72 h PE_vs_virgin	0.0856068	1.06113	0.6307	None	programmed cell death protein|protein_coding|3:173937095:173937619:-1|gene:AAEL005910
AAEL005914-PA	72 h PE_vs_virgin	0.369329	1.29175	0.225031	None	|protein_coding|3:173915002:173919001:1|gene:AAEL005914
AAEL005921-PA	72 h PE_vs_virgin	-1.15408	0.449352	0.130019	None	D-lactate dehydrognease 2,|protein_coding|3:138646964:138654070:-1|gene:AAEL005921
AAEL005931-PB	72 h PE_vs_virgin	-0.895129	0.537699	0.00592813	None	6-phosphogluconate dehydrogenase|protein_coding|3:138581120:138594325:-1|gene:AAEL005931
AAEL005946-PA	72 h PE_vs_virgin	0.51748	1.43145	0.000193889	None	NADH-ubiquinone oxidoreductase subunit B14.5b|protein_coding|1:257747136:257766232:1|gene:AAEL005946
AAEL005947-PA	72 h PE_vs_virgin	-0.829083	0.562887	0.000301638	None	G-rich sequence factor-1, putative|protein_coding|1:257458541:257470343:1|gene:AAEL005947
AAEL005951-PC	72 h PE_vs_virgin	-0.961871	0.513391	0.0663362	None	lipid storage droplets surface binding protein|protein_coding|1:257720325:257733998:1|gene:AAEL005951
AAEL005991-PA	72 h PE_vs_virgin	0.815649	1.76009	0.100334	None	tricarboxylate transport protein|protein_coding|3:154668433:154678266:-1|gene:AAEL005991
AAEL005997-PA	72 h PE_vs_virgin	-0.481461	0.716252	0.145217	None	allergen, putative|protein_coding|3:154732040:154745640:-1|gene:AAEL005997
AAEL006012-PB	72 h PE_vs_virgin	-0.38337	0.766645	0.580448	None	factor for adipocyte differentiation|protein_coding|2:472374390:472459635:-1|gene:AAEL006012
AAEL006048-PC	72 h PE_vs_virgin	-0.332701	0.794049	0.0995453	None	interleukin enhancer binding factor|protein_coding|3:74021035:74022231:1|gene:AAEL006048
AAEL006050-PA	72 h PE_vs_virgin	-0.744203	0.596998	0.0723827	None	nuclear RNA export factor 2 (NXF2), putative|protein_coding|3:73675436:73702157:-1|gene:AAEL006050
AAEL006061-PA	72 h PE_vs_virgin	0.15083	1.11021	0.21467	None	Prosalpha2: 26S proteasome alpha 2 subunit|protein_coding|3:74042762:74043602:-1|gene:AAEL006061
AAEL006070-PA	72 h PE_vs_virgin	-0.275399	0.826222	0.240823	None	Phosphoglycerate mutase|protein_coding|1:184012161:184013055:1|gene:AAEL006070
AAEL006091-PB	72 h PE_vs_virgin	0.0524119	1.037	0.824636	None	rab6|protein_coding|3:307561065:307651647:1|gene:AAEL006091
AAEL006095-PA	72 h PE_vs_virgin	-1.14877	0.451009	0.000761197	Down	Gelsolin precursor|protein_coding|3:307449422:307467706:1|gene:AAEL006095
AAEL006102-PA	72 h PE_vs_virgin	-1.03513	0.487973	0.000144776	Down	gelsolin precursor|protein_coding|3:307416972:307418200:1|gene:AAEL006102
AAEL006115-PA	72 h PE_vs_virgin	-0.636004	0.643493	0.0583294	None	Eukaryotic translation initiation factor 3 subunit K (eIF3k)(eIF-3 p25)|protein_coding|3:259777028:259777847:-1|gene:AAEL006115
AAEL006117-PA	72 h PE_vs_virgin	-0.800147	0.574291	0.000602313	None	mRpL12: 39S ribosomal protein L12, mitochondrial|protein_coding|3:259769060:259769617:1|gene:AAEL006117
AAEL006122-PB	72 h PE_vs_virgin	-0.314524	0.804116	0.536823	None	|protein_coding|3:68958219:69071748:-1|gene:AAEL006122
AAEL006143-PA	72 h PE_vs_virgin	0.198811	1.14775	0.588871	None	|protein_coding|3:69567143:69581959:1|gene:AAEL006143
AAEL006155-PA	72 h PE_vs_virgin	-0.629523	0.64639	0.139068	None	Nicalin|protein_coding|3:68695411:68705110:-1|gene:AAEL006155
AAEL006169-PA	72 h PE_vs_virgin	-0.923509	0.527225	0.000949115	None	Lysosomal aspartic protease Precursor (EC 3.4.23.-)|protein_coding|1:126030407:126031890:1|gene:AAEL006169
AAEL006171-PB	72 h PE_vs_virgin	-1.01304	0.495502	0.00100812	Down	n-myc downstream regulated|protein_coding|3:140912711:140939270:1|gene:AAEL006171
AAEL006174-PA	72 h PE_vs_virgin	-0.525862	0.694544	0.0311628	None	Proteasome subunit beta type|protein_coding|3:141707751:141708368:1|gene:AAEL006174
AAEL006180-PB	72 h PE_vs_virgin	-0.533254	0.690995	0.00783628	None	CCC1: sodium-coupled cation-chloride cotransporter|protein_coding|3:142151560:142204144:1|gene:AAEL006180
AAEL006187-PA	72 h PE_vs_virgin	-0.650753	0.636948	0.0793851	None	translational activator gcn1|protein_coding|3:141764271:141812608:-1|gene:AAEL006187
AAEL006196-PA	72 h PE_vs_virgin	-1.17994	0.441369	0.000582944	Down	hemomucin|protein_coding|1:224776349:224794317:1|gene:AAEL006196
AAEL006224-PA	72 h PE_vs_virgin	-1.2692	0.414889	0.00148374	Down	short-chain dehydrogenase|protein_coding|2:49074140:49076292:1|gene:AAEL006224
AAEL006251-PA	72 h PE_vs_virgin	-1.11031	0.463195	0.000158262	Down	Ubiquitin-fold modifier 1 Precursor|protein_coding|3:62870299:62870688:1|gene:AAEL006251
AAEL006269-PA	72 h PE_vs_virgin	1.38038	2.60338	0.128424	None	|protein_coding|2:221255979:221274968:1|gene:AAEL006269
AAEL006271-PD	72 h PE_vs_virgin	-0.94724	0.518624	0.0654282	None	CUSOD2: copper-zinc (Cu-Zn) superoxide dismutase|protein_coding|2:221309558:221334017:1|gene:AAEL006271
AAEL006315-PA	72 h PE_vs_virgin	0.0713609	1.05071	0.819325	None	26S proteasome regulatory subunit rpn1|protein_coding|3:2828219:2852645:1|gene:AAEL006315
AAEL006322-PC	72 h PE_vs_virgin	-0.0949925	0.936277	0.507272	None	|protein_coding|2:140845800:140853808:-1|gene:AAEL006322
AAEL006342-PB	72 h PE_vs_virgin	-0.269762	0.829457	0.57757	None	epoxide hydrolase|protein_coding|3:396578113:396589234:-1|gene:AAEL006342
AAEL006343-PA	72 h PE_vs_virgin	0.5675	1.48195	0.0868014	None	|protein_coding|3:396727468:396740730:1|gene:AAEL006343
AAEL006362-PA	72 h PE_vs_virgin	-0.722425	0.606078	0.0187862	None	mitochondrial solute carrier|protein_coding|1:101377936:101441797:-1|gene:AAEL006362
AAEL006367-PA	72 h PE_vs_virgin	0.674971	1.59656	0.168963	None	|protein_coding|1:101449665:101456944:-1|gene:AAEL006367
AAEL006389-PB	72 h PE_vs_virgin	-0.900071	0.53586	0.00883999	None	cathepsin l|protein_coding|3:231067307:231076015:-1|gene:AAEL006389
AAEL006415-PA	72 h PE_vs_virgin	-0.948892	0.51803	0.00803481	None	leucyl-tRNA synthetase|protein_coding|2:414370253:414387821:1|gene:AAEL006415
AAEL006433-PB	72 h PE_vs_virgin	-0.00824168	0.994304	0.984412	None	|protein_coding|2:439295607:439369242:-1|gene:AAEL006433
AAEL006436-PA	72 h PE_vs_virgin	0.955595	1.93938	0.0119275	None	phosphorylase b kinase beta, kpbb|protein_coding|2:439422980:439457307:-1|gene:AAEL006436
AAEL006441-PA	72 h PE_vs_virgin	-0.77098	0.586019	0.0545707	None	Prosbeta1: 26S proteasome beta 1 subunit|protein_coding|2:438674647:438675492:1|gene:AAEL006441
AAEL006460-PA	72 h PE_vs_virgin	-1.56099	0.338918	0.0439655	Down	par-6 gamma|protein_coding|3:216516665:216527226:-1|gene:AAEL006460
AAEL006467-PB	72 h PE_vs_virgin	-1.43718	0.369289	0.00356012	Down	alcohol dehydrogenase|protein_coding|3:216664288:216683452:-1|gene:AAEL006467
AAEL006473-PA	72 h PE_vs_virgin	-0.480925	0.716518	0.0525391	None	arginine/serine-rich splicing factor|protein_coding|3:216530376:216550273:1|gene:AAEL006473
AAEL006474-PA	72 h PE_vs_virgin	1.06259	2.08868	0.000164473	Up	ATP-dependent Lon protease, putative|protein_coding|3:216288758:216316982:1|gene:AAEL006474
AAEL006480-PA	72 h PE_vs_virgin	0.403449	1.32267	0.00373526	None	|protein_coding|3:15234476:15235008:-1|gene:AAEL006480
AAEL006509-PA	72 h PE_vs_virgin	0.244139	1.18439	0.235923	None	|protein_coding|2:468690096:468690516:1|gene:AAEL006509
AAEL006516-PA	72 h PE_vs_virgin	-0.410091	0.752576	0.0558628	None	vacuolar ATP synthase subunit h|protein_coding|2:468628220:468634791:-1|gene:AAEL006516
AAEL006560-PA	72 h PE_vs_virgin	-1.775	0.292194	0.00428564	Down	cop-coated vesicle membrane protein P24|protein_coding|2:58418034:58428672:-1|gene:AAEL006560
AAEL006568-PA	72 h PE_vs_virgin	0.155016	1.11343	0.569336	None	serine protease|protein_coding|2:133118549:133119659:1|gene:AAEL006568
AAEL006572-PA	72 h PE_vs_virgin	-1.02364	0.491873	0.00725226	Down	troponin C|protein_coding|2:133263135:133318459:1|gene:AAEL006572
AAEL006582-PH	72 h PE_vs_virgin	-0.789351	0.578604	0.0118285	None	calcium-transporting ATPase sarcoplasmic/endoplasmic reticulum type|protein_coding|2:132676381:132719198:-1|gene:AAEL006582
AAEL006611-PA	72 h PE_vs_virgin	0.449103	1.36519	0.153408	None	|protein_coding|2:464165763:464167271:1|gene:AAEL006611
AAEL006625-PA	72 h PE_vs_virgin	0.00964228	1.00671	0.979354	None	|protein_coding|2:464010170:464010928:-1|gene:AAEL006625
AAEL006634-PA	72 h PE_vs_virgin	-0.483155	0.715411	0.0733792	None	acetyl-coa acetyltransferase, mitochondrial (acetoacetyl-coa thiolase)|protein_coding|3:249721209:249722604:-1|gene:AAEL006634
AAEL006642-PA	72 h PE_vs_virgin	2.60442	6.08147	3.15036e-05	Up	Tubulin alpha chain|protein_coding|3:148473673:148475940:-1|gene:AAEL006642
AAEL006648-PA	72 h PE_vs_virgin	1.81054	3.50774	0.109553	None	pantothenate kinase|protein_coding|3:200557380:200564757:-1|gene:AAEL006648
AAEL006668-PA	72 h PE_vs_virgin	-0.664355	0.630971	0.0335067	None	|protein_coding|2:326514159:326527451:-1|gene:AAEL006668
AAEL006675-PB	72 h PE_vs_virgin	-0.51385	0.700351	0.0591483	None	RNA-binding protein, putative|protein_coding|2:325789966:325804324:-1|gene:AAEL006675
AAEL006693-PA	72 h PE_vs_virgin	-0.520302	0.697226	0.483634	None	uroporphyrinogen decarboxylase|protein_coding|3:353229294:353233546:1|gene:AAEL006693
AAEL006698-PA	72 h PE_vs_virgin	-1.35052	0.392151	0.000654574	Down	RpL31: 60S ribosomal protein L31|protein_coding|3:353242716:353253498:-1|gene:AAEL006698
AAEL006717-PA	72 h PE_vs_virgin	0.925405	1.89922	6.85563e-05	None	ABC transporter|protein_coding|2:85121477:85146453:1|gene:AAEL006717
AAEL006721-PB	72 h PE_vs_virgin	0.547976	1.46203	0.00014515	None	2-oxoglutarate dehydrogenase|protein_coding|2:85072428:85097945:1|gene:AAEL006721
AAEL006721-PE	72 h PE_vs_virgin	-1.38026	0.38415	0.00479754	Down	2-oxoglutarate dehydrogenase|protein_coding|2:85072428:85097945:1|gene:AAEL006721
AAEL006733-PA	72 h PE_vs_virgin	0.0431273	1.03034	0.828161	None	FAD NADPH dehydrogenase|protein_coding|2:83711662:83730082:-1|gene:AAEL006733
AAEL006740-PB	72 h PE_vs_virgin	-1.07531	0.474569	0.000435701	Down	|protein_coding|2:83746205:83769341:-1|gene:AAEL006740
AAEL006748-PA	72 h PE_vs_virgin	-0.781594	0.581724	0.125063	None	ss-DNA binding protein 12RNP2 precursor, putative|protein_coding|2:85110886:85111383:-1|gene:AAEL006748
AAEL006751-PA	72 h PE_vs_virgin	-1.21852	0.429724	0.00161198	Down	|protein_coding|2:84767514:84769511:-1|gene:AAEL006751
AAEL006785-PB	72 h PE_vs_virgin	-1.11752	0.460886	0.00169153	Down	RpL18a: 60S ribosomal protein L18a|protein_coding|3:368199920:368208829:-1|gene:AAEL006785
AAEL006786-PD	72 h PE_vs_virgin	-0.280394	0.823366	0.11961	None	GTPase_rho|protein_coding|3:169006351:169007052:-1|gene:AAEL006786
AAEL006794-PA	72 h PE_vs_virgin	1.30311	2.4676	0.0611533	None	dicer-2|protein_coding|3:368337070:368377642:1|gene:AAEL006794
AAEL006808-PA	72 h PE_vs_virgin	0.492208	1.4066	0.258789	None	|protein_coding|3:368273140:368274758:-1|gene:AAEL006808
AAEL006822-PB	72 h PE_vs_virgin	-0.211482	0.86365	0.486199	None	otopetrin|protein_coding|1:83392414:83477722:-1|gene:AAEL006822
AAEL006829-PA	72 h PE_vs_virgin	0.174214	1.12835	0.429384	None	microsomal glutathione s-transferase|protein_coding|1:53126141:53127177:1|gene:AAEL006829
AAEL006833-PD	72 h PE_vs_virgin	-0.738286	0.599451	0.00721013	None	succinyl-CoA synthetase small subunit, putative|protein_coding|3:5655071:5674736:-1|gene:AAEL006833
AAEL006834-PA	72 h PE_vs_virgin	-0.879069	0.543718	0.068795	None	glutamate semialdehyde dehydrogenase|protein_coding|3:4367011:4408582:1|gene:AAEL006834
AAEL006835-PA	72 h PE_vs_virgin	-0.541874	0.686878	0.00359848	None	transient receptor potential cation channel protein painless|protein_coding|3:5710624:5740077:1|gene:AAEL006835
AAEL006836-PA	72 h PE_vs_virgin	-0.773173	0.585129	0.365831	None	dihydropteridine reductase|protein_coding|3:5641171:5642072:1|gene:AAEL006836
AAEL006860-PA	72 h PE_vs_virgin	-0.339849	0.790124	0.223442	None	RpS28: 40S ribosomal protein S28|protein_coding|1:193953985:193954182:-1|gene:AAEL006860
AAEL006872-PA	72 h PE_vs_virgin	0.346829	1.27176	0.108937	None	calponin/transgelin|protein_coding|3:369360543:369374372:1|gene:AAEL006872
AAEL006876-PA	72 h PE_vs_virgin	0.314994	1.24401	0.407071	None	igf2 mRNA binding protein, putative|protein_coding|3:369896109:369979289:-1|gene:AAEL006876
AAEL006885-PA	72 h PE_vs_virgin	-0.899754	0.535978	0.0101678	None	14-3-3zeta: 14-3-3 protein zeta|protein_coding|2:25645152:25660231:1|gene:AAEL006885
AAEL006885-PE	72 h PE_vs_virgin	-0.222268	0.857217	0.320755	None	14-3-3zeta: 14-3-3 protein zeta|protein_coding|2:25645152:25660231:1|gene:AAEL006885
AAEL006895-PB	72 h PE_vs_virgin	0.0126636	1.00882	0.947444	None	phosphofructokinase|protein_coding|2:25671958:25726189:1|gene:AAEL006895
AAEL006899-PA	72 h PE_vs_virgin	1.88369	3.69018	0.0690563	None	DNA-J/hsp40|protein_coding|2:340357958:340401850:-1|gene:AAEL006899
AAEL006912-PC	72 h PE_vs_virgin	-1.15185	0.450048	0.00171916	Down	acetyl-coa acetyltransferase 2,|protein_coding|3:143102214:143108867:-1|gene:AAEL006912
AAEL006917-PA	72 h PE_vs_virgin	-0.707271	0.612478	0.00155519	None	MG-160, putative|protein_coding|3:143066338:143095512:1|gene:AAEL006917
AAEL006919-PA	72 h PE_vs_virgin	0.03062	1.02145	0.943012	None	serine-type enodpeptidase,|protein_coding|3:144321392:144322301:-1|gene:AAEL006919
AAEL006922-PA	72 h PE_vs_virgin	-1.70465	0.306796	0.00231871	Down	calponin/transgelin|protein_coding|3:143588113:143697479:1|gene:AAEL006922
AAEL006928-PA	72 h PE_vs_virgin	-0.167617	0.890312	0.365192	None	dihydrolipoamide dehydrogenase|protein_coding|3:361315736:361339520:-1|gene:AAEL006928
AAEL006946-PA	72 h PE_vs_virgin	-0.0175865	0.987884	0.928826	None	chaperonin|protein_coding|3:27957681:27968375:-1|gene:AAEL006946
AAEL006958-PB	72 h PE_vs_virgin	-0.679047	0.624578	0.000360046	None	Cell adhesion molecule|protein_coding|1:157380330:157410036:-1|gene:AAEL006958
AAEL006975-PB	72 h PE_vs_virgin	8.79106	442.968	3.38199e-10	Up	leucine aminopeptidase|protein_coding|2:398592220:398594061:1|gene:AAEL006975
AAEL006977-PA	72 h PE_vs_virgin	-0.611568	0.654485	0.0106826	None	serine/threonine protein phosphatase 2a regulatory subunit a|protein_coding|2:398786935:398824909:1|gene:AAEL006977
AAEL006978-PA	72 h PE_vs_virgin	-0.878169	0.544057	0.0382076	None	protein-glutamine gamma-glutamyltransferase|protein_coding|2:399100167:399172102:-1|gene:AAEL006978
AAEL006992-PA	72 h PE_vs_virgin	-0.38634	0.765068	0.496646	None	CYP6AG6: cytochrome P450|protein_coding|3:171433079:171434718:1|gene:AAEL006992
AAEL006993-PC	72 h PE_vs_virgin	-0.25635	0.837204	0.0866108	None	synapse-associated protein|protein_coding|3:170496747:170582997:1|gene:AAEL006993
AAEL007001-PA	72 h PE_vs_virgin	-0.273798	0.827139	0.267106	None	mitochondrial import receptor subunit tom40|protein_coding|3:171135087:171145957:-1|gene:AAEL007001
AAEL007023-PA	72 h PE_vs_virgin	-0.51363	0.700458	0.0141036	None	estradiol 17 beta-dehydrogenase|protein_coding|2:241999625:242047416:1|gene:AAEL007023
AAEL007029-PB	72 h PE_vs_virgin	-0.935272	0.522944	0.000126816	None	tropomodulin|protein_coding|1:128147151:128312422:1|gene:AAEL007029
AAEL007042-PC	72 h PE_vs_virgin	-0.418781	0.748057	0.0819952	None	far upstream (fuse) binding protein|protein_coding|3:299807284:299815726:-1|gene:AAEL007042
AAEL007043-PB	72 h PE_vs_virgin	-1.27368	0.413603	0.000509324	Down	|protein_coding|3:299850736:299877565:-1|gene:AAEL007043
AAEL007049-PA	72 h PE_vs_virgin	0.706321	1.63164	0.611805	None	proteasome subunit beta type|protein_coding|3:299827824:299841154:-1|gene:AAEL007049
AAEL007054-PA	72 h PE_vs_virgin	0.673071	1.59446	0.0224692	None	NADH dehydrogenase, putative|protein_coding|3:299688347:299688670:-1|gene:AAEL007054
AAEL007065-PA	72 h PE_vs_virgin	-1.149	0.450939	0.0097049	Down	Arf1: ADP-ribosylation factor 1|protein_coding|3:298555957:298572044:1|gene:AAEL007065
AAEL007078-PA	72 h PE_vs_virgin	-0.7598	0.590578	0.045838	None	eIF3-S10: Eukaryotic translation initiation factor 3 subunit A (eIF3a)(Eukaryotic translation initiation factor 3 subunit 10)|protein_coding|1:211706721:211745863:1|gene:AAEL007078
AAEL007132-PB	72 h PE_vs_virgin	0.123152	1.08911	0.413216	None	dynein heavy chain|protein_coding|3:69868800:69895796:-1|gene:AAEL007132
AAEL007135-PA	72 h PE_vs_virgin	-0.770626	0.586163	0.0098855	None	peroxiredoxin 5, prdx5|protein_coding|3:69781105:69810088:1|gene:AAEL007135
AAEL007160-PA	72 h PE_vs_virgin	-1.2652	0.416042	0.000396683	Down	Ubqn: ubiquilin|protein_coding|3:191531808:191563096:1|gene:AAEL007160
AAEL007164-PA	72 h PE_vs_virgin	0.801309	1.74268	0.0193815	None	|protein_coding|3:190580515:190615044:1|gene:AAEL007164
AAEL007173-PE	72 h PE_vs_virgin	-1.49808	0.354025	2.13683e-05	Down	|protein_coding|2:149970766:149993374:-1|gene:AAEL007173
AAEL007196-PA	72 h PE_vs_virgin	0.656298	1.57603	0.00933891	None	|protein_coding|2:318518704:318524973:-1|gene:AAEL007196
AAEL007209-PA	72 h PE_vs_virgin	-0.483832	0.715076	0.0191423	None	ADP-ribosylation factor, putative|protein_coding|1:267314069:267334708:-1|gene:AAEL007209
AAEL007225-PB	72 h PE_vs_virgin	-0.856566	0.552266	0.0781916	None	dynein heavy chain|protein_coding|2:422342378:422356073:-1|gene:AAEL007225
AAEL007226-PA	72 h PE_vs_virgin	-1.02797	0.490401	0.00113161	Down	nidogen|protein_coding|2:421396567:421414706:1|gene:AAEL007226
AAEL007236-PA	72 h PE_vs_virgin	-1.42796	0.371657	0.000707109	Down	|protein_coding|2:421484935:421496451:1|gene:AAEL007236
AAEL007282-PB	72 h PE_vs_virgin	-0.714352	0.609479	0.0251387	None	syntaxin binding protein-1,2,3|protein_coding|3:195971078:195995684:-1|gene:AAEL007282
AAEL007293-PD	72 h PE_vs_virgin	-0.270093	0.829266	0.32097	None	cAMP-dependent protein kinase catalytic subunit|protein_coding|3:195580169:195581230:-1|gene:AAEL007293
AAEL007296-PA	72 h PE_vs_virgin	-0.259634	0.8353	NA	None	Fatty acyl-CoA reductase|protein_coding|3:195929152:195943030:1|gene:AAEL007296
AAEL007305-PA	72 h PE_vs_virgin	-2.27487	0.206631	0.00686435	Down	|protein_coding|3:196067627:196122071:-1|gene:AAEL007305
AAEL007306-PB	72 h PE_vs_virgin	-0.322566	0.799646	0.0380468	None	alpha-actinin|protein_coding|3:196806418:196845932:1|gene:AAEL007306
AAEL007316-PA	72 h PE_vs_virgin	-0.871955	0.546406	0.000110382	None	|protein_coding|2:222645098:222707705:1|gene:AAEL007316
AAEL007322-PA	72 h PE_vs_virgin	-0.442291	0.735965	0.616894	None	phosphatidate phosphatase|protein_coding|2:222541353:222598604:1|gene:AAEL007322
AAEL007366-PA	72 h PE_vs_virgin	0.126993	1.09202	0.457529	None	|protein_coding|2:233232246:233237029:1|gene:AAEL007366
AAEL007370-PA	72 h PE_vs_virgin	0.225022	1.1688	0.715504	None	|protein_coding|2:233409008:233409622:1|gene:AAEL007370
AAEL007374-PA	72 h PE_vs_virgin	-0.0338441	0.976814	0.924161	None	yellow protein precursor, putative|protein_coding|2:233852909:233882873:-1|gene:AAEL007374
AAEL007375-PB	72 h PE_vs_virgin	0.0823708	1.05876	0.763303	None	pyruvate dehydrogenase|protein_coding|2:233363128:233407752:-1|gene:AAEL007375
AAEL007383-PE	72 h PE_vs_virgin	-0.538435	0.688517	0.0365075	None	secreted ferritin G subunit precursor, putative|protein_coding|1:259803698:259804585:1|gene:AAEL007383
AAEL007385-PC	72 h PE_vs_virgin	-0.971201	0.510081	0.00399486	None	Ferritin subunit Precursor (EC 1.16.3.1)(Ferritin heavy chain-like protein)(AeFer(H))|protein_coding|1:259795113:259802748:-1|gene:AAEL007385
AAEL007414-PA	72 h PE_vs_virgin	-0.0410261	0.971963	0.857854	None	|protein_coding|2:134622342:134632588:1|gene:AAEL007414
AAEL007439-PA	72 h PE_vs_virgin	-0.471769	0.72108	0.00107405	None	myosin light chain 1,|protein_coding|2:291383787:291405818:-1|gene:AAEL007439
AAEL007441-PA	72 h PE_vs_virgin	0.128447	1.09312	0.610324	None	translocon-associated protein, gamma subunit|protein_coding|2:291355206:291355821:-1|gene:AAEL007441
AAEL007452-PA	72 h PE_vs_virgin	0.95256	1.9353	0.0571981	None	|protein_coding|2:291261565:291275441:1|gene:AAEL007452
AAEL007484-PA	72 h PE_vs_virgin	0.173039	1.12743	0.432032	None	protein transport protein sec23|protein_coding|1:216400212:216412123:-1|gene:AAEL007484
AAEL007494-PA	72 h PE_vs_virgin	-1.73091	0.301263	1.02955e-07	Down	calcineurin b subunit|protein_coding|1:216391662:216399470:1|gene:AAEL007494
AAEL007526-PC	72 h PE_vs_virgin	-1.85272	0.276871	0.00212882	Down	electron transfer flavoprotein-ubiquinone oxidoreductase|protein_coding|2:217545789:217551935:-1|gene:AAEL007526
AAEL007536-PB	72 h PE_vs_virgin	-0.389217	0.763544	0.145961	None	carnitine o-acyltransferase|protein_coding|2:327219930:327232178:-1|gene:AAEL007536
AAEL007546-PA	72 h PE_vs_virgin	-1.59832	0.330262	0.0118376	Down	actin-related protein 2/3 complex subunit 1A|protein_coding|2:327246538:327251563:1|gene:AAEL007546
AAEL007547-PB	72 h PE_vs_virgin	1.04638	2.06534	0.000321424	Up	chloride channel protein|protein_coding|2:17136936:17175457:-1|gene:AAEL007547
AAEL007549-PA	72 h PE_vs_virgin	-0.607841	0.656178	0.035533	None	phosphatidylethanolamine-binding protein|protein_coding|2:327281246:327281881:-1|gene:AAEL007549
AAEL007555-PA	72 h PE_vs_virgin	-0.543639	0.686038	0.00294891	None	acyl-coa dehydrogenase|protein_coding|2:326933017:326934285:-1|gene:AAEL007555
AAEL007563-PB	72 h PE_vs_virgin	-1.47672	0.359305	0.000157292	Down	DUOX: Dual Oxidase: Peroxidase and NADPH-Oxidase domains.|protein_coding|2:248311443:248355457:1|gene:AAEL007563
AAEL007565-PB	72 h PE_vs_virgin	0.165992	1.12194	0.688062	None	leucine rich protein, putative|protein_coding|2:248940276:248960906:1|gene:AAEL007565
AAEL007633-PA	72 h PE_vs_virgin	-0.772224	0.585514	0.00102786	None	dihydropyrimidinase|protein_coding|3:136766669:136800068:1|gene:AAEL007633
AAEL007634-PA	72 h PE_vs_virgin	-0.65895	0.633339	0.00986552	None	Protein KRTCAP2 homolog|protein_coding|3:136671838:136672493:-1|gene:AAEL007634
AAEL007650-PA	72 h PE_vs_virgin	-0.667871	0.629435	0.00957178	None	Chaperonin|protein_coding|1:13496601:13526870:1|gene:AAEL007650
AAEL007662-PD	72 h PE_vs_virgin	1.41773	2.67165	0.0021668	Up	casein kinase|protein_coding|1:13002649:13091682:1|gene:AAEL007662
AAEL007681-PA	72 h PE_vs_virgin	0.799088	1.74	0.00131264	None	NADH-ubiquinone oxidoreductase flavoprotein 1 (ndufv1)|protein_coding|2:250804670:250832976:1|gene:AAEL007681
AAEL007696-PB	72 h PE_vs_virgin	-0.320347	0.800877	0.145775	None	REL1A: TOLL pathway signalling NF-kappaB Relish-like transcription factor|protein_coding|2:470785025:470788141:-1|gene:AAEL007696
AAEL007698-PA	72 h PE_vs_virgin	-0.773847	0.584856	0.0300145	None	PIWI4: PIWI|protein_coding|2:470366932:470375455:1|gene:AAEL007698
AAEL007699-PE	72 h PE_vs_virgin	-0.352825	0.783049	0.441476	None	RpL9: 60S ribosomal protein L9|protein_coding|2:470320643:470328389:1|gene:AAEL007699
AAEL007702-PA	72 h PE_vs_virgin	-0.00692251	0.995213	0.975513	None	chaperonin|protein_coding|2:470268499:470277495:-1|gene:AAEL007702
AAEL007707-PA	72 h PE_vs_virgin	-0.0148648	0.989749	0.976082	None	malate dehydrogenase|protein_coding|2:470385191:470424030:-1|gene:AAEL007707
AAEL007718-PA	72 h PE_vs_virgin	-1.12982	0.456973	0.00692689	Down	Eukaryotic translation initiation factor 3 subunit B (eIF3b)(Eukaryotic translation initiation factor 3 subunit 9)|protein_coding|3:255431657:255438907:1|gene:AAEL007718
AAEL007725-PA	72 h PE_vs_virgin	-1.21764	0.429987	1.75847e-05	Down	reticulocalbin|protein_coding|3:255334053:255335210:-1|gene:AAEL007725
AAEL007731-PA	72 h PE_vs_virgin	-0.785948	0.579971	0.0614506	None	Pep12p, putative|protein_coding|2:100898098:100924857:1|gene:AAEL007731
AAEL007750-PA	72 h PE_vs_virgin	0.141204	1.10283	0.0798692	None	|protein_coding|1:71677813:71678588:1|gene:AAEL007750
AAEL007752-PA	72 h PE_vs_virgin	0.864793	1.82108	0.00262489	None	cytochrome c oxidase, subunit VIIA, putative|protein_coding|1:71857447:71858417:-1|gene:AAEL007752
AAEL007765-PA	72 h PE_vs_virgin	-1.40955	0.376429	0.0190564	Down	SRPN10: Serine Protease Inhibitor (serpin) likely cleavage at K/R. Transcript A.|protein_coding|2:219403383:219413264:-1|gene:AAEL007765
AAEL007771-PB	72 h PE_vs_virgin	-1.21852	0.429725	0.000166133	Down	RpL22: 60S ribosomal protein L22|protein_coding|2:219346146:219356899:-1|gene:AAEL007771
AAEL007777-PA	72 h PE_vs_virgin	-0.985236	0.505143	0.0010003	None	vacuolar ATP synthase subunit S1|protein_coding|3:133472983:133474600:1|gene:AAEL007777
AAEL007799-PC	72 h PE_vs_virgin	-0.447215	0.733458	0.147988	None	regulator of chromosome condensation|protein_coding|3:151720703:151726305:1|gene:AAEL007799
AAEL007803-PA	72 h PE_vs_virgin	-1.35963	0.389683	2.90384e-07	Down	lamin b receptor|protein_coding|3:151657055:151665593:1|gene:AAEL007803
AAEL007845-PA	72 h PE_vs_virgin	-1.17473	0.442967	0.009992	Down	rab5|protein_coding|2:460595112:460615791:1|gene:AAEL007845
AAEL007858-PA	72 h PE_vs_virgin	0.0962976	1.06903	0.82047	None	ran GTPase-activating protein|protein_coding|2:460731546:460742490:-1|gene:AAEL007858
AAEL007868-PA	72 h PE_vs_virgin	0.123215	1.08916	0.512261	None	ubiquinol-cytochrome c reductase complex 14 kd protein|protein_coding|3:381939142:381940228:-1|gene:AAEL007868
AAEL007874-PA	72 h PE_vs_virgin	0.180639	1.13339	0.180754	None	|protein_coding|3:381895745:381911123:-1|gene:AAEL007874
AAEL007883-PD	72 h PE_vs_virgin	-0.887807	0.540435	0.00912447	None	fk506-binding protein|protein_coding|3:382192880:382196874:1|gene:AAEL007883
AAEL007884-PA	72 h PE_vs_virgin	0.395448	1.31535	0.419848	None	conserved membrane protein at 44E, putative|protein_coding|3:382282261:382286339:-1|gene:AAEL007884
AAEL007892-PA	72 h PE_vs_virgin	-1.67079	0.314082	2.86543e-05	Down	xaa-pro aminopeptidase|protein_coding|1:63402743:63438621:-1|gene:AAEL007892
AAEL007893-PA	72 h PE_vs_virgin	-0.0967178	0.935158	0.706409	None	short chain type dehydrogenase|protein_coding|2:474316238:474317098:1|gene:AAEL007893
AAEL007915-PB	72 h PE_vs_virgin	-0.26361	0.833001	0.27224	None	Moesin/ezrin/radixin homolog 1|protein_coding|1:63614620:63714393:-1|gene:AAEL007915
AAEL007926-PA	72 h PE_vs_virgin	-1.00952	0.496712	0.0637752	None	retinoid-inducible serine carboxypeptidase (serine carboxypeptidase|protein_coding|3:311960194:311974021:-1|gene:AAEL007926
AAEL007936-PB	72 h PE_vs_virgin	0.146655	1.107	0.719676	None	|protein_coding|3:295562003:295600081:-1|gene:AAEL007936
AAEL007944-PA	72 h PE_vs_virgin	-1.04443	0.484838	0.00353283	Down	|protein_coding|2:352180338:352182717:1|gene:AAEL007944
AAEL007945-PA	72 h PE_vs_virgin	-0.404758	0.755363	0.0012166	None	Eukaryotic translation initiation factor 3 subunit H (eIF3h)|protein_coding|2:352151733:352162670:-1|gene:AAEL007945
AAEL007962-PA	72 h PE_vs_virgin	-0.923177	0.527347	0.0186807	None	GSTE4: glutathione transferase|protein_coding|2:351623907:351624721:-1|gene:AAEL007962
AAEL007963-PB	72 h PE_vs_virgin	-0.610165	0.655122	0.000625292	None	|protein_coding|2:351854675:352052863:1|gene:AAEL007963
AAEL007979-PB	72 h PE_vs_virgin	1.50884	2.84581	0.000197568	Up	tyrosine transporter|protein_coding|2:430934755:431143868:-1|gene:AAEL007979
AAEL007987-PA	72 h PE_vs_virgin	-0.613429	0.653642	0.0241692	None	sec63: SEC63 protein, putative|protein_coding|2:36643537:36663132:-1|gene:AAEL007987
AAEL007988-PA	72 h PE_vs_virgin	-0.235557	0.849357	0.199388	None	|protein_coding|2:36419189:36429265:1|gene:AAEL007988
AAEL007990-PE	72 h PE_vs_virgin	-1.34011	0.394992	0.00956395	Down	|protein_coding|2:36578042:36633091:1|gene:AAEL007990
AAEL008002-PA	72 h PE_vs_virgin	0.570608	1.48515	0.0205676	None	mitochondrial NADH:ubiquinone oxidoreductase ESSS subunit, putative|protein_coding|2:36553937:36554410:-1|gene:AAEL008002
AAEL008006-PA	72 h PE_vs_virgin	0.26601	1.20248	0.606515	None	3-hydroxyacyl-coa dehyrogenase|protein_coding|2:36472305:36478981:1|gene:AAEL008006
AAEL008036-PA	72 h PE_vs_virgin	1.56228	2.9532	0.00962682	Up	dynein heavy chain|protein_coding|3:70058539:70105604:-1|gene:AAEL008036
AAEL008041-PB	72 h PE_vs_virgin	-0.944088	0.519758	0.00382637	None	bleomycin hydrolase|protein_coding|3:132076981:132100102:1|gene:AAEL008041
AAEL008062-PB	72 h PE_vs_virgin	0.4782	1.393	0.0966024	None	thrombospondin|protein_coding|2:231101657:231119970:-1|gene:AAEL008062
AAEL008064-PA	72 h PE_vs_virgin	-0.288428	0.818794	0.302299	None	|protein_coding|2:230378965:230426384:-1|gene:AAEL008064
AAEL008069-PB	72 h PE_vs_virgin	0.22123	1.16573	0.514632	None	notch|protein_coding|2:230933342:230953863:1|gene:AAEL008069
AAEL008072-PA	72 h PE_vs_virgin	0.226457	1.16996	0.316514	None	NADH-plastoquinone oxidoreductase|protein_coding|1:154244594:154245426:1|gene:AAEL008072
AAEL008073-PA	72 h PE_vs_virgin	-1.53886	0.344158	0.024094	Down	|protein_coding|2:230736013:230737272:1|gene:AAEL008073
AAEL008099-PA	72 h PE_vs_virgin	0.133272	1.09678	0.505572	None	Procollagen-lysine,2-oxoglutarate 5-dioxygenase|protein_coding|3:14850539:14866233:1|gene:AAEL008099
AAEL008103-PB	72 h PE_vs_virgin	-1.88338	0.271049	4.86898e-05	Down	RpS8: 40S ribosomal protein S8|protein_coding|3:14572078:14580603:-1|gene:AAEL008103
AAEL008107-PA	72 h PE_vs_virgin	0.784396	1.72237	NA	None	F14p3.9 protein (auxin transport protein)|protein_coding|3:14970561:15013417:-1|gene:AAEL008107
AAEL008128-PA	72 h PE_vs_virgin	-0.751691	0.593907	0.00940755	None	mitochondrial inner membrane protein translocase, 13kD-subunit, putative|protein_coding|3:107372448:107372841:1|gene:AAEL008128
AAEL008131-PA	72 h PE_vs_virgin	-0.305058	0.80941	0.24746	None	cytidylate kinase|protein_coding|3:108044635:108057296:-1|gene:AAEL008131
AAEL008134-PA	72 h PE_vs_virgin	0.702745	1.6276	0.0456811	None	ABC transporter|protein_coding|3:107416811:107431418:1|gene:AAEL008134
AAEL008144-PB	72 h PE_vs_virgin	-1.33097	0.3975	0.00430044	Down	AMP dependent ligase|protein_coding|3:302075158:302113886:-1|gene:AAEL008144
AAEL008152-PA	72 h PE_vs_virgin	-0.083535	0.943742	0.792937	None	short-chain dehydrogenase|protein_coding|3:10028478:10029316:-1|gene:AAEL008152
AAEL008163-PA	72 h PE_vs_virgin	-1.72172	0.303187	0.00962356	Down	protease m1 zinc metalloprotease|protein_coding|3:9048302:9051291:1|gene:AAEL008163
AAEL008166-PA	72 h PE_vs_virgin	0.235755	1.17752	0.175407	None	malate dehydrogenase|protein_coding|3:10076378:10091106:-1|gene:AAEL008166
AAEL008167-PB	72 h PE_vs_virgin	-0.533139	0.69105	0.0174298	None	aspartate ammonia lyase|protein_coding|3:9298266:9329844:-1|gene:AAEL008167
AAEL008171-PA	72 h PE_vs_virgin	-0.742322	0.597776	0.00154009	None	double-stranded RNA-binding protein zn72d|protein_coding|3:10252183:10299912:1|gene:AAEL008171
AAEL008185-PA	72 h PE_vs_virgin	-1.16441	0.446146	0.0171709	Down	|protein_coding|3:9925829:9951278:-1|gene:AAEL008185
AAEL008188-PA	72 h PE_vs_virgin	-0.225731	0.855161	0.350257	None	RpL6: 60S ribosomal protein L6|protein_coding|3:53615348:53616142:1|gene:AAEL008188
AAEL008192-PA	72 h PE_vs_virgin	-0.887881	0.540407	0.0011869	None	RpS3: 40S ribosomal protein S3|protein_coding|3:53589065:53606919:-1|gene:AAEL008192
AAEL008216-PA	72 h PE_vs_virgin	-0.203345	0.868534	0.308321	None	aconitase|protein_coding|2:5912503:5920806:-1|gene:AAEL008216
AAEL008232-PC	72 h PE_vs_virgin	-1.7469	0.297941	0.0177431	Down	sugar transporter|protein_coding|1:44025309:44026824:-1|gene:AAEL008232
AAEL008257-PA	72 h PE_vs_virgin	-1.70842	0.305995	0.000140909	Down	heterogeneous nuclear ribonucleoprotein 27c|protein_coding|3:6573829:6575025:1|gene:AAEL008257
AAEL008274-PA	72 h PE_vs_virgin	-1.28742	0.409682	0.0123363	Down	|protein_coding|3:250453436:250466477:1|gene:AAEL008274
AAEL008285-PA	72 h PE_vs_virgin	-1.21039	0.432152	0.00431526	Down	pupal cuticle protein, putative|protein_coding|2:67420833:67428000:-1|gene:AAEL008285
AAEL008289-PB	72 h PE_vs_virgin	-0.897409	0.53685	0.0189201	None	pupal cuticle protein 78E, putative|protein_coding|2:67257212:67269642:-1|gene:AAEL008289
AAEL008291-PA	72 h PE_vs_virgin	0.402261	1.32158	0.00846248	None	|protein_coding|2:67240250:67241938:-1|gene:AAEL008291
AAEL008303-PA	72 h PE_vs_virgin	-1.03946	0.486511	0.000661539	Down	calponin/transgelin|protein_coding|1:96173347:96187990:1|gene:AAEL008303
AAEL008319-PA	72 h PE_vs_virgin	-0.28025	0.823448	0.290483	None	protein disulfide isomerase|protein_coding|2:274104850:274126467:-1|gene:AAEL008319
AAEL008329-PA	72 h PE_vs_virgin	-0.855515	0.552668	0.0159063	None	RpL24: 60S ribosomal protein L24|protein_coding|2:274184341:274197717:1|gene:AAEL008329
AAEL008330-PB	72 h PE_vs_virgin	-0.34686	0.786293	0.082013	None	hexaprenyldihydroxybenzoate methyltransferase|protein_coding|2:274087306:274104395:1|gene:AAEL008330
AAEL008341-PA	72 h PE_vs_virgin	-0.0336554	0.976942	0.877356	None	Adenosylhomocysteinase|protein_coding|1:81996523:82002865:1|gene:AAEL008341
AAEL008347-PA	72 h PE_vs_virgin	-0.132688	0.91213	0.590153	None	monocarboxylate transporter|protein_coding|1:82096876:82113648:1|gene:AAEL008347
AAEL008364-PA	72 h PE_vs_virgin	0.19587	1.14541	0.0535265	None	SRPN9: Serine Protease Inhibitor (serpin) likely cleavage at S/S.|protein_coding|3:41323536:41324933:1|gene:AAEL008364
AAEL008367-PA	72 h PE_vs_virgin	-1.65482	0.317578	0.0506313	None	fk506-binding protein|protein_coding|3:41398768:41399271:-1|gene:AAEL008367
AAEL008379-PB	72 h PE_vs_virgin	-0.326872	0.797263	0.161643	None	P38 mapk|protein_coding|3:224537809:224580952:-1|gene:AAEL008379
AAEL008401-PB	72 h PE_vs_virgin	0.180662	1.1334	0.50003	None	|protein_coding|1:93556595:93557281:1|gene:AAEL008401
AAEL008412-PA	72 h PE_vs_virgin	-0.101701	0.931934	0.84492	None	Mitochondrial import inner membrane translocase subunit TIM44|protein_coding|NIGP01001909:38003:39511:1|gene:AAEL008412
AAEL008425-PB	72 h PE_vs_virgin	0.158018	1.11575	0.429432	None	|protein_coding|1:148429097:148475633:1|gene:AAEL008425
AAEL008434-PB	72 h PE_vs_virgin	-1.06282	0.478695	0.000299108	Down	ER lumen protein retaining receptor|protein_coding|2:356943461:356944099:-1|gene:AAEL008434
AAEL008454-PC	72 h PE_vs_virgin	-0.0257635	0.982301	0.943269	None	|protein_coding|NIGP01001031:45778:47079:1|gene:AAEL008454
AAEL008461-PA	72 h PE_vs_virgin	-0.780239	0.58227	0.000488522	None	surfeit locus protein|protein_coding|1:53397464:53411521:-1|gene:AAEL008461
AAEL008473-PA	72 h PE_vs_virgin	-0.852204	0.553938	0.0175327	None	cysteine-rich venom protein, putative|protein_coding|2:19337701:19339302:1|gene:AAEL008473
AAEL008481-PA	72 h PE_vs_virgin	-0.761315	0.589958	0.00384754	None	RpL18: 60S ribosomal protein L18|protein_coding|2:19218432:19219382:-1|gene:AAEL008481
AAEL008489-PA	72 h PE_vs_virgin	-0.918815	0.528943	0.0154977	None	calcyphosine/tpp|protein_coding|2:18993588:18994354:1|gene:AAEL008489
AAEL008490-PC	72 h PE_vs_virgin	0.0247793	1.01732	0.925606	None	NADH dehydrogenase, putative|protein_coding|2:19099277:19110379:-1|gene:AAEL008490
AAEL008500-PA	72 h PE_vs_virgin	-1.17625	0.442499	0.00647646	Down	DEAD box ATP-dependent RNA helicase|protein_coding|2:395115165:395121463:-1|gene:AAEL008500
AAEL008517-PA	72 h PE_vs_virgin	-0.691598	0.619168	0.0025746	None	elongation factor tu (ef-tu)|protein_coding|2:99419060:99427709:-1|gene:AAEL008517
AAEL008521-PA	72 h PE_vs_virgin	0.126302	1.09149	0.742232	None	|protein_coding|1:64294494:64320790:1|gene:AAEL008521
AAEL008527-PA	72 h PE_vs_virgin	-2.86452	0.137307	2.36059e-06	Down	Zinc metalloprotease|protein_coding|3:29272957:29275883:1|gene:AAEL008527
AAEL008542-PB	72 h PE_vs_virgin	0.0495908	1.03497	0.915783	None	kinesin heavy chain subunit|protein_coding|1:63841030:63907126:-1|gene:AAEL008542
AAEL008543-PA	72 h PE_vs_virgin	-0.126469	0.916071	0.536555	None	Cdc42: Cdc42 homolog Precursor|protein_coding|3:29346322:29385216:1|gene:AAEL008543
AAEL008565-PA	72 h PE_vs_virgin	-0.403716	0.755909	0.385166	None	Metalloprotease m41 ftsh|protein_coding|2:157178248:157196779:1|gene:AAEL008565
AAEL008569-PB	72 h PE_vs_virgin	-0.4737	0.720115	0.24417	None	|protein_coding|2:157219227:157235033:1|gene:AAEL008569
AAEL008575-PA	72 h PE_vs_virgin	0.0131828	1.00918	0.976982	None	regulator of chromosome condensation|protein_coding|3:198028179:198064240:-1|gene:AAEL008575
AAEL008594-PA	72 h PE_vs_virgin	0.0244885	1.01712	0.958526	None	|protein_coding|2:362964611:362965476:1|gene:AAEL008594
AAEL008596-PA	72 h PE_vs_virgin	-0.311862	0.805601	0.319535	None	SPZ3A: spaetzle-like cytokine|protein_coding|2:363272810:363331767:1|gene:AAEL008596
AAEL008607-PI	72 h PE_vs_virgin	-0.960685	0.513813	0.000840386	None	tep3|protein_coding|2:363057996:363135260:1|gene:AAEL008607
AAEL008613-PC	72 h PE_vs_virgin	0.330095	1.2571	0.0629738	None	TraB, putative|protein_coding|1:241340253:241354110:1|gene:AAEL008613
AAEL008641-PA	72 h PE_vs_virgin	-1.00962	0.496678	0.00110097	Down	GTP-binding protein (o) alpha subunit, gnao|protein_coding|2:214939965:215157174:-1|gene:AAEL008641
AAEL008656-PA	72 h PE_vs_virgin	-0.525928	0.694512	0.146834	None	UDP-galactose transporter|protein_coding|3:172618580:172624180:1|gene:AAEL008656
AAEL008671-PA	72 h PE_vs_virgin	0.458566	1.37418	0.00214392	None	Mitochondrial fission 1 protein|protein_coding|2:239676554:239682997:-1|gene:AAEL008671
AAEL008672-PA	72 h PE_vs_virgin	0.153708	1.11242	0.656535	None	ABC transporter|protein_coding|2:239556775:239647297:-1|gene:AAEL008672
AAEL008687-PA	72 h PE_vs_virgin	-0.802284	0.573441	0.00225265	None	loqs: loquacious|protein_coding|2:321425875:321442375:-1|gene:AAEL008687
AAEL008692-PA	72 h PE_vs_virgin	-0.853121	0.553586	0.0022253	None	barrier-to-autointegration factor, putative|protein_coding|2:245746255:245746615:1|gene:AAEL008692
AAEL008697-PB	72 h PE_vs_virgin	0.488518	1.403	0.0515841	None	cytochrome c oxidase, subunit VB, putative|protein_coding|2:321499876:321511849:-1|gene:AAEL008697
AAEL008700-PA	72 h PE_vs_virgin	-0.65532	0.634935	0.0101322	None	|protein_coding|3:95165137:95166063:1|gene:AAEL008700
AAEL008738-PA	72 h PE_vs_virgin	-0.248171	0.841963	0.495013	None	DEAD box ATP-dependent RNA helicase|protein_coding|3:281090563:281095629:-1|gene:AAEL008738
AAEL008740-PA	72 h PE_vs_virgin	-0.512595	0.70096	0.167726	None	synaptic glycoprotein sc2|protein_coding|3:280414748:280424155:1|gene:AAEL008740
AAEL008755-PA	72 h PE_vs_virgin	-0.261739	0.834082	0.0255447	None	DNA-directed RNA polymerase II subunit|protein_coding|3:326006559:326007449:-1|gene:AAEL008755
AAEL008764-PA	72 h PE_vs_virgin	-0.726658	0.604302	0.0354639	None	cuticle protein, putative|protein_coding|3:326503477:326547085:1|gene:AAEL008764
AAEL008765-PB	72 h PE_vs_virgin	-2.27226	0.207006	0.000229609	Down	cuticle protein, putative|protein_coding|3:326816477:326822353:1|gene:AAEL008765
AAEL008770-PA	72 h PE_vs_virgin	-1.15369	0.449475	0.0233226	Down	proteasome subunit beta type|protein_coding|2:198810628:198811462:-1|gene:AAEL008770
AAEL008773-PA	72 h PE_vs_virgin	-0.989128	0.503782	0.00162039	None	laminin A chain, putative|protein_coding|2:198770169:198788132:-1|gene:AAEL008773
AAEL008779-PB	72 h PE_vs_virgin	9.45404	701.375	1.34709e-08	Up	|protein_coding|2:198705713:198706456:1|gene:AAEL008779
AAEL008783-PB	72 h PE_vs_virgin	-0.316718	0.802894	0.0384763	None	|protein_coding|2:198820336:198822115:1|gene:AAEL008783
AAEL008786-PA	72 h PE_vs_virgin	-0.301743	0.811272	0.128635	None	caax prenyl protease ste24|protein_coding|3:133161904:133183788:-1|gene:AAEL008786
AAEL008787-PA	72 h PE_vs_virgin	0.0301606	1.02113	0.844729	None	VhaA: V-type proton ATPase catalytic subunit A (V-ATPase subunit A)(EC 3.6.3.14)(Vacuolar proton pump subunit alpha)(V-ATPase 69 kDa subunit)|protein_coding|3:132652046:132663265:-1|gene:AAEL008787
AAEL008789-PA	72 h PE_vs_virgin	-0.97476	0.508824	0.0119354	None	apolipophorin-III, putative|protein_coding|3:132553833:132554503:-1|gene:AAEL008789
AAEL008790-PA	72 h PE_vs_virgin	1.06695	2.095	0.00817936	Up	ATP synthase coupling factor B, putative|protein_coding|3:132732359:132732961:-1|gene:AAEL008790
AAEL008801-PB	72 h PE_vs_virgin	-1.88534	0.27068	0.000249838	Down	|protein_coding|3:132221337:132229571:-1|gene:AAEL008801
AAEL008841-PA	72 h PE_vs_virgin	-0.546447	0.684704	0.145452	None	acyl-CoA oxidase|protein_coding|2:240896392:240908006:1|gene:AAEL008841
AAEL008844-PA	72 h PE_vs_virgin	-1.22313	0.428353	0.479051	None	calcium-binding protein, putative|protein_coding|2:241191746:241249184:1|gene:AAEL008844
AAEL008848-PA	72 h PE_vs_virgin	-1.25697	0.418422	0.00376661	Down	ATP synthase gamma subunit|protein_coding|2:241328712:241337912:1|gene:AAEL008848
AAEL008849-PA	72 h PE_vs_virgin	-0.977125	0.507991	0.0394655	None	selenophosphate synthase|protein_coding|2:241374825:241391481:-1|gene:AAEL008849
AAEL008862-PA	72 h PE_vs_virgin	0.198139	1.14722	0.223224	None	|protein_coding|3:236662832:236679661:-1|gene:AAEL008862
AAEL008887-PA	72 h PE_vs_virgin	-2.12822	0.22874	0.00951468	Down	cytochrome c oxidase,-subunit VIb|protein_coding|2:126264409:126264660:1|gene:AAEL008887
AAEL008893-PA	72 h PE_vs_virgin	-0.654254	0.635404	0.0162263	None	xaa-pro dipeptidase pepd/pepq(e.coli)|protein_coding|3:337233124:337366306:-1|gene:AAEL008893
AAEL008898-PA	72 h PE_vs_virgin	0.359567	1.28304	0.408791	None	sulfotransferase (sult)|protein_coding|3:337158800:337165244:1|gene:AAEL008898
AAEL008921-PD	72 h PE_vs_virgin	-1.09233	0.469004	0.00911271	Down	myosin regulatory light chain 2 smooth muscle|protein_coding|1:65231594:65232118:-1|gene:AAEL008921
AAEL008959-PA	72 h PE_vs_virgin	-0.893677	0.53824	NA	None	ras-related protein Rab-39B, putative|protein_coding|1:81524417:81534853:1|gene:AAEL008959
AAEL009029-PA	72 h PE_vs_virgin	0.524675	1.43861	0.000340442	None	ALDH9029: aldehyde dehydrogenase|protein_coding|3:193312217:193348447:1|gene:AAEL009029
AAEL009039-PB	72 h PE_vs_virgin	0.65702	1.57682	0.129013	None	|protein_coding|3:193297777:193310689:-1|gene:AAEL009039
AAEL009041-PE	72 h PE_vs_virgin	0.126227	1.09144	0.694785	None	arp2/3 complex 20 kd subunit|protein_coding|3:46090030:46090536:1|gene:AAEL009041
AAEL009051-PB	72 h PE_vs_virgin	-0.652568	0.636147	0.00110055	None	TPX5: Thioredoxin Peroxidase.|protein_coding|2:160646157:160646813:-1|gene:AAEL009051
AAEL009059-PA	72 h PE_vs_virgin	-0.299082	0.81277	0.0593584	None	arp2/3 complex 16 kd subunit (P16-arc)|protein_coding|2:270330678:270332898:1|gene:AAEL009059
AAEL009066-PA	72 h PE_vs_virgin	0.0216709	1.01513	0.906526	None	symbol, putative|protein_coding|2:269447731:269448347:-1|gene:AAEL009066
AAEL009067-PA	72 h PE_vs_virgin	1.29352	2.45126	0.0906728	None	helicase|protein_coding|2:269468442:269500026:1|gene:AAEL009067
AAEL009068-PA	72 h PE_vs_virgin	0.177814	1.13117	0.656072	None	dynamin|protein_coding|2:270339546:270360538:-1|gene:AAEL009068
AAEL009075-PA	72 h PE_vs_virgin	0.869616	1.82718	0.083668	None	|protein_coding|2:3797604:3798859:1|gene:AAEL009075
AAEL009078-PA	72 h PE_vs_virgin	0.556116	1.47031	0.191379	None	NADH-ubiquinone oxidoreductase sgdh subunit|protein_coding|2:4114737:4115459:1|gene:AAEL009078
AAEL009080-PC	72 h PE_vs_virgin	-0.837665	0.559548	0.00746278	None	importin 7,|protein_coding|2:3962912:4004324:-1|gene:AAEL009080
AAEL009093-PA	72 h PE_vs_virgin	0.0686153	1.04871	0.766534	None	crumbs|protein_coding|3:134923787:135095315:1|gene:AAEL009093
AAEL009100-PA	72 h PE_vs_virgin	0.389446	1.30989	0.263241	None	mitochondrial oxodicarboxylate carrier|protein_coding|3:135166178:135175344:1|gene:AAEL009100
AAEL009101-PA	72 h PE_vs_virgin	-0.282219	0.822325	0.247695	None	eIF3-S5: Eukaryotic translation initiation factor 3 subunit F (eIF3f)(Eukaryotic translation initiation factor 3 subunit 5)|protein_coding|3:135343608:135349004:-1|gene:AAEL009101
AAEL009124-PA	72 h PE_vs_virgin	-0.383976	0.766323	0.0173516	None	CYP6N12: cytochrome P450|protein_coding|2:419233368:419234918:-1|gene:AAEL009124
AAEL009126-PA	72 h PE_vs_virgin	-0.213277	0.862576	0.530515	None	CYP6N6: cytochrome P450|protein_coding|2:419242201:419243754:-1|gene:AAEL009126
AAEL009129-PB	72 h PE_vs_virgin	0.909836	1.87883	0.00607202	None	CYP6Z9: cytochrome P450|protein_coding|2:418853187:418855317:-1|gene:AAEL009129
AAEL009142-PA	72 h PE_vs_virgin	-0.337391	0.791471	0.10472	None	prolyl endopeptidase (prolyl oligopeptidase)|protein_coding|2:342482012:342503355:1|gene:AAEL009142
AAEL009151-PA	72 h PE_vs_virgin	-0.909783	0.532265	0.217979	None	RpS15a: 40S ribosomal protein S15a|protein_coding|1:112241796:112259443:-1|gene:AAEL009151
AAEL009154-PB	72 h PE_vs_virgin	0.2753	1.21025	0.284224	None	glutathione synthetase|protein_coding|1:112639904:112654454:-1|gene:AAEL009154
AAEL009160-PC	72 h PE_vs_virgin	-0.948633	0.518123	0.000554546	None	skp1|protein_coding|1:112344924:112345412:-1|gene:AAEL009160
AAEL009169-PA	72 h PE_vs_virgin	-0.511542	0.701472	9.70273e-05	None	synaptotagmin, putative|protein_coding|3:168896654:168930772:-1|gene:AAEL009169
AAEL009173-PA	72 h PE_vs_virgin	-1.89345	0.269162	0.0365146	Down	fasciclin ii (fas ii)|protein_coding|3:176080656:176215866:-1|gene:AAEL009173
AAEL009185-PB	72 h PE_vs_virgin	-0.794649	0.576483	0.0175892	None	arginine or creatine kinase|protein_coding|2:97465684:97613305:1|gene:AAEL009185
AAEL009201-PA	72 h PE_vs_virgin	0.467028	1.38226	0.0882356	None	|protein_coding|3:390977738:390978254:-1|gene:AAEL009201
AAEL009224-PA	72 h PE_vs_virgin	-0.662149	0.631936	0.281438	None	|protein_coding|2:112912420:112928087:-1|gene:AAEL009224
AAEL009225-PA	72 h PE_vs_virgin	-0.800923	0.573982	0.000639448	None	mitochondrial ribosome recycling factor|protein_coding|2:112640091:112640867:-1|gene:AAEL009225
AAEL009273-PA	72 h PE_vs_virgin	-0.31345	0.804715	0.256236	None	inosine-5-monophosphate dehydrogenase|protein_coding|3:200124627:200158856:-1|gene:AAEL009273
AAEL009275-PA	72 h PE_vs_virgin	1.02037	2.02843	0.0278272	Up	protein phosphatase-1|protein_coding|3:199453420:199512736:1|gene:AAEL009275
AAEL009278-PA	72 h PE_vs_virgin	1.00499	2.00693	0.0175909	Up	Mitochondrial pyruvate carrier|protein_coding|3:200294024:200298847:-1|gene:AAEL009278
AAEL009287-PA	72 h PE_vs_virgin	-0.517957	0.69836	0.130484	None	ran|protein_coding|2:18082718:18084084:-1|gene:AAEL009287
AAEL009291-PA	72 h PE_vs_virgin	-1.08369	0.471821	0.00378575	Down	retinoid-inducible serine carboxypeptidase (serine carboxypeptidase|protein_coding|2:17435595:17437040:-1|gene:AAEL009291
AAEL009295-PA	72 h PE_vs_virgin	-0.994443	0.50193	0.000494503	None	lachesin|protein_coding|2:17196229:17252568:1|gene:AAEL009295
AAEL009298-PA	72 h PE_vs_virgin	-0.322363	0.799759	0.0686242	None	2-Keto-3-deoxy-(6-phospho-)gluconate aldolase, putative|protein_coding|2:18106493:18107516:1|gene:AAEL009298
AAEL009313-PB	72 h PE_vs_virgin	-1.70716	0.306263	1.9143e-06	Down	elongation factor -1 beta,delta|protein_coding|1:199821410:199832714:1|gene:AAEL009313
AAEL009317-PA	72 h PE_vs_virgin	0.0390131	1.02741	0.8531	None	rab11|protein_coding|1:199746518:199766015:-1|gene:AAEL009317
AAEL009324-PA	72 h PE_vs_virgin	-0.321201	0.800403	0.0302158	None	hydroxyacyl dehydrogenase|protein_coding|1:55128774:55167745:1|gene:AAEL009324
AAEL009345-PA	72 h PE_vs_virgin	0.265715	1.20223	0.0159059	None	prohibitin|protein_coding|2:404851567:404852750:-1|gene:AAEL009345
AAEL009351-PA	72 h PE_vs_virgin	-0.44258	0.735818	0.00186035	None	thioredoxin, putative|protein_coding|2:45164052:45164655:1|gene:AAEL009351
AAEL009371-PB	72 h PE_vs_virgin	0.498997	1.41323	0.162552	None	|protein_coding|3:297482960:297753493:1|gene:AAEL009371
AAEL009387-PA	72 h PE_vs_virgin	-0.104517	0.930117	0.684214	None	hexokinase|protein_coding|3:276132761:276171481:1|gene:AAEL009387
AAEL009389-PA	72 h PE_vs_virgin	-0.370896	0.773302	0.144351	None	Transaldolase|protein_coding|3:380913462:380923764:1|gene:AAEL009389
AAEL009414-PA	72 h PE_vs_virgin	-0.052886	0.964006	0.696891	None	NADH-ubiquinone oxidoreductase 39 kda subunit|protein_coding|3:338025702:338037940:-1|gene:AAEL009414
AAEL009422-PD	72 h PE_vs_virgin	-0.877571	0.544283	0.00736593	None	|protein_coding|2:151833130:151874752:-1|gene:AAEL009422
AAEL009475-PB	72 h PE_vs_virgin	1.57666	2.98279	0.23204	None	carbamoyl-phosphate synthase large chain|protein_coding|1:97701901:97773298:-1|gene:AAEL009475
AAEL009483-PA	72 h PE_vs_virgin	-0.461278	0.726343	0.215432	None	|protein_coding|1:97595298:97596422:1|gene:AAEL009483
AAEL009484-PC	72 h PE_vs_virgin	0.76203	1.69588	0.198901	None	|protein_coding|1:98329492:98345133:-1|gene:AAEL009484
AAEL009496-PA	72 h PE_vs_virgin	-0.13871	0.908331	0.703742	None	RpS7: 40S ribosomal protein S7|protein_coding|3:344871821:344877072:1|gene:AAEL009496
AAEL009497-PA	72 h PE_vs_virgin	-0.461609	0.726176	0.0086615	None	phosphomannomutase|protein_coding|3:344953283:344954152:-1|gene:AAEL009497
AAEL009506-PA	72 h PE_vs_virgin	1.01088	2.01515	0.157605	None	RpS20: 40S ribosomal protein S20|protein_coding|3:344888468:344890701:-1|gene:AAEL009506
AAEL009507-PB	72 h PE_vs_virgin	0.838728	1.78847	0.0791207	None	glucose-6-phosphate 1-dehydrogenase|protein_coding|3:344789996:344796606:-1|gene:AAEL009507
AAEL009510-PA	72 h PE_vs_virgin	-0.688029	0.620701	0.00324999	None	glucosamine-fructose-6-phosphate aminotransferase|protein_coding|3:345007789:345009816:-1|gene:AAEL009510
AAEL009539-PA	72 h PE_vs_virgin	-0.314795	0.803965	0.199881	None	acyl-protein thioesterase 1,2 (lysophospholipase i,ii)|protein_coding|3:223747025:223755521:-1|gene:AAEL009539
AAEL009547-PA	72 h PE_vs_virgin	-0.843734	0.5572	0.118853	None	NAD dehydrogenase|protein_coding|3:210810959:210867187:1|gene:AAEL009547
AAEL009556-PA	72 h PE_vs_virgin	-0.742218	0.59782	0.162595	None	Niemann-Pick Type C-2, putative|protein_coding|3:251131095:251131641:1|gene:AAEL009556
AAEL009569-PA	72 h PE_vs_virgin	-1.96899	0.255432	2.49543e-05	Down	apolipoprotein D, putative|protein_coding|3:119590203:119600213:1|gene:AAEL009569
AAEL009604-PF	72 h PE_vs_virgin	0.297392	1.22892	0.37092	None	Receptor expression-enhancing protein|protein_coding|2:169945090:169970946:-1|gene:AAEL009604
AAEL009634-PI	72 h PE_vs_virgin	-0.112107	0.925236	0.644885	None	steroid dehydrogenase|protein_coding|1:222594303:222663962:1|gene:AAEL009634
AAEL009637-PA	72 h PE_vs_virgin	-1.04429	0.484883	0.0110804	Down	cathepsin b|protein_coding|1:222703416:222704438:1|gene:AAEL009637
AAEL009646-PB	72 h PE_vs_virgin	-0.591679	0.66357	0.0236436	None	|protein_coding|1:60635365:60654794:1|gene:AAEL009646
AAEL009653-PA	72 h PE_vs_virgin	-1.25244	0.419739	0.0235902	Down	RpS30: 40S ribosomal protein S30|protein_coding|1:92874228:92882804:-1|gene:AAEL009653
AAEL009658-PD	72 h PE_vs_virgin	0.0570503	1.04034	0.903666	None	alpha,alpha-trehalase|protein_coding|3:269200085:269215014:1|gene:AAEL009658
AAEL009676-PA	72 h PE_vs_virgin	1.55775	2.94395	0.138652	None	glyoxylate/hydroxypyruvate reductase|protein_coding|3:22186648:22189329:-1|gene:AAEL009676
AAEL009677-PA	72 h PE_vs_virgin	0.695735	1.61971	0.044427	None	membrane-associated protein gex-3|protein_coding|2:203799557:203809288:1|gene:AAEL009677
AAEL009691-PA	72 h PE_vs_virgin	-0.0689227	0.95335	0.748612	None	carboxylase:pyruvate/acetyl-coa/propionyl-coa|protein_coding|3:209820262:209831457:1|gene:AAEL009691
AAEL009700-PC	72 h PE_vs_virgin	0.0974218	1.06986	0.388938	None	beta lactamase domain|protein_coding|3:155608277:155614027:-1|gene:AAEL009700
AAEL009733-PA	72 h PE_vs_virgin	-0.268314	0.830289	0.343385	None	|protein_coding|2:68616159:68616737:1|gene:AAEL009733
AAEL009747-PA	72 h PE_vs_virgin	0.668061	1.58894	0.0289548	None	RpS18: 40S ribosomal protein S18|protein_coding|3:284460412:284476658:1|gene:AAEL009747
AAEL009764-PA	72 h PE_vs_virgin	-0.306505	0.808598	0.242622	None	xaa-pro aminopeptidase|protein_coding|1:4146382:4148325:-1|gene:AAEL009764
AAEL009808-PA	72 h PE_vs_virgin	-0.41672	0.749126	0.0983981	None	ATP synthase subunit d|protein_coding|3:202834557:202862911:-1|gene:AAEL009808
AAEL009810-PA	72 h PE_vs_virgin	0.157373	1.11525	0.336286	None	sideroflexin 1,2,3|protein_coding|3:203118716:203124275:1|gene:AAEL009810
AAEL009829-PA	72 h PE_vs_virgin	-0.692104	0.61895	0.000868763	None	ARL3, putative|protein_coding|2:191697841:191699215:-1|gene:AAEL009829
AAEL009838-PA	72 h PE_vs_virgin	-0.411518	0.751832	0.503948	None	glycogen debranching enzyme|protein_coding|3:18990380:19019723:1|gene:AAEL009838
AAEL009843-PA	72 h PE_vs_virgin	0.403355	1.32258	0.215625	None	serine-type enodpeptidase,|protein_coding|3:18948487:18949361:1|gene:AAEL009843
AAEL009861-PD	72 h PE_vs_virgin	-1.66931	0.314403	0.00209163	Down	|protein_coding|2:164054186:164093571:-1|gene:AAEL009861
AAEL009864-PB	72 h PE_vs_virgin	0.246122	1.18602	0.248306	None	Putative conserved secreted protein|protein_coding|2:164199724:164328213:-1|gene:AAEL009864
AAEL009869-PA	72 h PE_vs_virgin	-0.259104	0.835607	0.206863	None	low-density lipoprotein receptor (ldl)|protein_coding|1:92425885:92528213:-1|gene:AAEL009869
AAEL009872-PA	72 h PE_vs_virgin	-0.17144	0.887956	0.153521	None	alanine aminotransferase|protein_coding|1:92328868:92388834:-1|gene:AAEL009872
AAEL009882-PC	72 h PE_vs_virgin	0.550982	1.46508	0.18446	None	retinoblastoma-binding protein 4 (rbbp4)|protein_coding|3:122234409:122235763:-1|gene:AAEL009882
AAEL009883-PA	72 h PE_vs_virgin	0.576755	1.49149	0.109694	None	26S protease (S4) regulatory subunit, putative|protein_coding|3:121945281:121954019:1|gene:AAEL009883
AAEL009888-PA	72 h PE_vs_virgin	0.526377	1.44031	0.0459409	None	CCC2: sodium-coupled cation-chloride cotransporter|protein_coding|3:122296885:122331723:-1|gene:AAEL009888
AAEL009894-PB	72 h PE_vs_virgin	-0.770007	0.586415	0.00448199	None	LRIM21: leucine-rich immune protein (Coil-less)|protein_coding|3:122199923:122205898:-1|gene:AAEL009894
AAEL009895-PB	72 h PE_vs_virgin	-1.26456	0.416228	0.000253626	Down	neprilysin|protein_coding|3:121966586:122087139:-1|gene:AAEL009895
AAEL009898-PA	72 h PE_vs_virgin	-0.285126	0.82067	0.326489	None	Prosalpha1: 26S proteasome alpha 1 subunit|protein_coding|1:207255176:207269325:1|gene:AAEL009898
AAEL009911-PA	72 h PE_vs_virgin	-0.283452	0.821623	0.0862463	None	rotamase|protein_coding|1:206625924:206626462:1|gene:AAEL009911
AAEL009932-PA	72 h PE_vs_virgin	-0.117299	0.921912	0.307149	None	lethal giant larva homologue|protein_coding|1:307557909:307613987:-1|gene:AAEL009932
AAEL009946-PA	72 h PE_vs_virgin	-0.687999	0.620714	0.000376914	None	DnaJ homolog subfamily B member 11 precursor|protein_coding|2:334245985:334253309:-1|gene:AAEL009946
AAEL009948-PA	72 h PE_vs_virgin	-2.33327	0.198434	0.0230349	Down	ALDH9948: aldehyde dehydrogenase|protein_coding|2:379695750:379706050:-1|gene:AAEL009948
AAEL009955-PB	72 h PE_vs_virgin	-0.691867	0.619052	0.0408097	None	|protein_coding|3:77687563:77708371:1|gene:AAEL009955
AAEL009959-PA	72 h PE_vs_virgin	0.80953	1.75264	0.0536438	None	pre-mRNA splicing factor prp8|protein_coding|2:93340953:93370083:1|gene:AAEL009959
AAEL009968-PB	72 h PE_vs_virgin	-2.28648	0.204976	0.000230921	Down	|protein_coding|2:92974197:92990342:1|gene:AAEL009968
AAEL009994-PA	72 h PE_vs_virgin	-1.03119	0.489307	0.00526269	Down	RpL4: 60S ribosomal protein L4|protein_coding|1:193253785:193263498:-1|gene:AAEL009994
AAEL009995-PA	72 h PE_vs_virgin	0.123443	1.08933	0.65356	None	transmembrane protein, putative|protein_coding|1:194137405:194154115:1|gene:AAEL009995
AAEL010004-PB	72 h PE_vs_virgin	-0.116251	0.922582	0.213426	None	|protein_coding|1:194187833:194221126:-1|gene:AAEL010004
AAEL010008-PA	72 h PE_vs_virgin	-0.0209181	0.985605	0.956157	None	crotonobetainyl-CoA-hydratase, putative|protein_coding|NIGP01000441:6562:7749:-1|gene:AAEL010008
AAEL010012-PA	72 h PE_vs_virgin	0.0124073	1.00864	0.960607	None	sar1: GTP-binding protein sar1|protein_coding|1:194273270:194283773:-1|gene:AAEL010012
AAEL010017-PA	72 h PE_vs_virgin	-0.809222	0.57069	0.00503577	None	cytochrome B5 (cytb5)|protein_coding|2:110882109:110895083:1|gene:AAEL010017
AAEL010037-PB	72 h PE_vs_virgin	0.0763227	1.05433	0.804224	None	phosphoglucomutase|protein_coding|2:110797446:110799209:1|gene:AAEL010037
AAEL010046-PA	72 h PE_vs_virgin	-0.178772	0.883455	NA	None	maintenance of ploidy protein mob1 (mps1 binder 1)|protein_coding|1:159516208:159565126:-1|gene:AAEL010046
AAEL010048-PA	72 h PE_vs_virgin	-0.475174	0.71938	0.146232	None	26S proteasome non-ATPase regulatory subunit|protein_coding|1:159363466:159364635:-1|gene:AAEL010048
AAEL010057-PA	72 h PE_vs_virgin	0.109293	1.0787	0.796428	None	|protein_coding|3:11202811:11205180:1|gene:AAEL010057
AAEL010060-PA	72 h PE_vs_virgin	-1.61083	0.327411	NA	None	signal recognition particle 68 kda protein|protein_coding|3:11215075:11216971:-1|gene:AAEL010060
AAEL010063-PA	72 h PE_vs_virgin	-0.278765	0.824297	0.0423477	None	chaperonin|protein_coding|3:10684063:10694085:1|gene:AAEL010063
AAEL010065-PA	72 h PE_vs_virgin	-1.07655	0.47416	0.000400514	Down	protein disulfide-isomerase A6 precursor|protein_coding|3:10698422:10699735:-1|gene:AAEL010065
AAEL010071-PA	72 h PE_vs_virgin	0.170401	1.12537	0.354472	None	spermidine synthase|protein_coding|3:209206654:209213192:1|gene:AAEL010071
AAEL010087-PA	72 h PE_vs_virgin	-0.120636	0.919782	0.661231	None	Prosalpha3: 26S proteasome alpha 3 subunit|protein_coding|2:200456574:200468749:1|gene:AAEL010087
AAEL010127-PA	72 h PE_vs_virgin	-0.782385	0.581405	0.0387551	None	Pupal cuticle protein 78E, putative|protein_coding|2:161935748:161936257:1|gene:AAEL010127
AAEL010134-PA	72 h PE_vs_virgin	-0.299159	0.812726	0.455538	None	Pupal cuticle protein, putative|protein_coding|2:162088530:162089033:1|gene:AAEL010134
AAEL010135-PA	72 h PE_vs_virgin	0.876566	1.836	0.39681	None	|protein_coding|2:264726908:264731067:1|gene:AAEL010135
AAEL010143-PA	72 h PE_vs_virgin	0.0272047	1.01904	0.88395	None	isocitrate dehydrogenase|protein_coding|2:264791564:264802534:-1|gene:AAEL010143
AAEL010145-PC	72 h PE_vs_virgin	-0.322462	0.799704	0.140684	None	sodium/potassium-dependent ATPase beta-2 subunit|protein_coding|2:265095177:265147069:-1|gene:AAEL010145
AAEL010145-PD	72 h PE_vs_virgin	0.223327	1.16742	0.464383	None	sodium/potassium-dependent ATPase beta-2 subunit|protein_coding|2:265095177:265155146:-1|gene:AAEL010145
AAEL010146-PC	72 h PE_vs_virgin	0.180256	1.13309	0.366741	None	3-hydroxyacyl-coa dehyrogenase|protein_coding|2:264745691:264761934:1|gene:AAEL010146
AAEL010148-PA	72 h PE_vs_virgin	1.20567	2.30644	0.0443505	Up	sodium/potassium-dependent ATPase beta-2 subunit|protein_coding|2:264973907:265014135:-1|gene:AAEL010148
AAEL010159-PA	72 h PE_vs_virgin	-0.642957	0.640399	0.0104645	None	importin beta-3|protein_coding|3:149260439:149318840:1|gene:AAEL010159
AAEL010168-PA	72 h PE_vs_virgin	-0.35307	0.782916	0.0381374	None	RpS2: 40S ribosomal protein S2|protein_coding|3:149352818:149353850:-1|gene:AAEL010168
AAEL010170-PA	72 h PE_vs_virgin	-0.83387	0.561022	0.000176972	None	ras-related protein Rab-8A, putative|protein_coding|3:148829410:148854059:-1|gene:AAEL010170
AAEL010205-PB	72 h PE_vs_virgin	-1.14344	0.45268	0.0170584	Down	|protein_coding|1:43652076:43668346:-1|gene:AAEL010205
AAEL010227-PA	72 h PE_vs_virgin	-0.59439	0.662325	0.0380314	None	dolichol-phosphate mannosyltransferase|protein_coding|2:402957294:402958220:-1|gene:AAEL010227
AAEL010230-PA	72 h PE_vs_virgin	0.544282	1.45829	0.00172526	None	NADH:ubiquinone dehydrogenase, putative|protein_coding|2:402958599:402970408:1|gene:AAEL010230
AAEL010235-PA	72 h PE_vs_virgin	0.0351327	1.02465	0.930256	None	30 kDa salivary gland allergen Aed a 3 Precursor (Allergen Aed a 3)|protein_coding|2:402841970:402842801:-1|gene:AAEL010235
AAEL010248-PB	72 h PE_vs_virgin	-1.05066	0.482747	0.00921852	Down	fibrillarin|protein_coding|3:279007510:279012678:-1|gene:AAEL010248
AAEL010254-PA	72 h PE_vs_virgin	0.0109431	1.00761	0.956122	None	|protein_coding|3:279046287:279054053:-1|gene:AAEL010254
AAEL010260-PA	72 h PE_vs_virgin	0.0319292	1.02238	0.925025	None	|protein_coding|2:360011509:360032510:-1|gene:AAEL010260
AAEL010276-PA	72 h PE_vs_virgin	0.460733	1.37624	0.120576	None	aminomethyltransferase|protein_coding|3:61797024:61804282:-1|gene:AAEL010276
AAEL010284-PA	72 h PE_vs_virgin	-2.03646	0.243762	0.00423666	Down	aliphatic nitrilase, putative|protein_coding|2:341241303:341247194:-1|gene:AAEL010284
AAEL010299-PC	72 h PE_vs_virgin	-1.44607	0.367019	0.00162084	Down	RpS12: 40S ribosomal protein S12|protein_coding|3:409279204:409281373:1|gene:AAEL010299
AAEL010312-PA	72 h PE_vs_virgin	0.378374	1.29988	0.646896	None	|protein_coding|3:408980572:409014004:-1|gene:AAEL010312
AAEL010318-PA	72 h PE_vs_virgin	-0.159795	0.895152	0.388278	None	Polyadenylate-binding protein|protein_coding|3:409688525:409697244:1|gene:AAEL010318
AAEL010330-PA	72 h PE_vs_virgin	-0.0292836	0.979907	0.859307	None	Succinate dehydrogenase [ubiquinone] iron-sulfur subunit, mitochondrial|protein_coding|2:28763691:28774222:-1|gene:AAEL010330
AAEL010340-PC	72 h PE_vs_virgin	-0.229991	0.85264	0.588373	None	serine/arginine rich splicing factor|protein_coding|2:404119553:404127048:1|gene:AAEL010340
AAEL010341-PA	72 h PE_vs_virgin	-0.303812	0.810109	0.334604	None	rept: RuvB-like helicase 2 (EC 3.6.4.12)(Reptin)|protein_coding|2:403779725:403781451:-1|gene:AAEL010341
AAEL010348-PB	72 h PE_vs_virgin	-0.795556	0.576121	0.0793938	None	sugar transporter|protein_coding|2:403800977:403884569:1|gene:AAEL010348
AAEL010379-PA	72 h PE_vs_virgin	-0.168429	0.889811	0.469332	None	ATP-binding cassette transporter|protein_coding|2:182588886:182606800:1|gene:AAEL010379
AAEL010386-PB	72 h PE_vs_virgin	0.735411	1.66487	0.0222858	None	glucosyl/glucuronosyl transferases|protein_coding|2:182803984:182814147:1|gene:AAEL010386
AAEL010403-PA	72 h PE_vs_virgin	-0.307542	0.808017	0.230413	None	past-1|protein_coding|1:268145302:268205446:1|gene:AAEL010403
AAEL010430-PA	72 h PE_vs_virgin	-0.0940638	0.93688	0.775859	None	ras-related protein, putative|protein_coding|3:67644652:67667206:1|gene:AAEL010430
AAEL010464-PD	72 h PE_vs_virgin	-0.321335	0.800329	0.0982966	None	glutamate dehydrogenase|protein_coding|1:204143634:204173879:-1|gene:AAEL010464
AAEL010464-PF	72 h PE_vs_virgin	-0.786034	0.579936	0.00189227	None	glutamate dehydrogenase|protein_coding|1:204143634:204173879:-1|gene:AAEL010464
AAEL010467-PC	72 h PE_vs_virgin	-1.56044	0.339047	0.00319209	Down	heterogeneous nuclear ribonucleoprotein|protein_coding|1:204531978:204540252:1|gene:AAEL010467
AAEL010483-PB	72 h PE_vs_virgin	-0.173541	0.886663	0.55569	None	ORP8: oxysterol-binding protein related protein (ORP8)|protein_coding|1:278396908:278455818:-1|gene:AAEL010483
AAEL010496-PA	72 h PE_vs_virgin	-0.325039	0.798277	0.267079	None	|protein_coding|2:446422409:446466015:1|gene:AAEL010496
AAEL010505-PA	72 h PE_vs_virgin	-1.89485	0.268901	0.000283649	Down	ribulose-5-phosphate-3-epimerase|protein_coding|2:91050392:91051251:-1|gene:AAEL010505
AAEL010506-PA	72 h PE_vs_virgin	-0.481244	0.71636	0.0893226	None	GTP-binding protein alpha subunit, gna|protein_coding|2:90989244:91037488:1|gene:AAEL010506
AAEL010508-PB	72 h PE_vs_virgin	-0.362424	0.777857	0.179271	None	vacuolar protein sorting-associated protein (vps13)|protein_coding|2:91061270:91131827:1|gene:AAEL010508
AAEL010509-PF	72 h PE_vs_virgin	-1.36244	0.388924	0.0482854	Down	bridging integrator|protein_coding|2:90738904:90925187:1|gene:AAEL010509
AAEL010514-PA	72 h PE_vs_virgin	-0.989885	0.503518	9.94345e-05	None	aminoacyl-tRNA synthetase auxiliary protein, 43kD, putative|protein_coding|3:310086238:310087206:1|gene:AAEL010514
AAEL010520-PA	72 h PE_vs_virgin	-0.399419	0.758164	0.00769286	None	|protein_coding|2:25990256:26013539:1|gene:AAEL010520
AAEL010523-PB	72 h PE_vs_virgin	-0.641897	0.64087	0.12517	None	|protein_coding|2:26183073:26190190:-1|gene:AAEL010523
AAEL010563-PB	72 h PE_vs_virgin	2.87904	7.35662	0.000457855	Up	tyrosyl-tRNA synthetase|protein_coding|1:50766222:50769287:-1|gene:AAEL010563
AAEL010572-PB	72 h PE_vs_virgin	-0.665745	0.630363	0.000168087	None	late endosomal/lysosomal MP1 interacting protein, putative|protein_coding|2:123130568:123131008:-1|gene:AAEL010572
AAEL010576-PAA	72 h PE_vs_virgin	-0.4336	0.740412	0.00100853	None	modifier of mdg4|protein_coding|1:301365807:301603953:1|gene:AAEL010576
AAEL010584-PB	72 h PE_vs_virgin	-0.358324	0.78007	0.216205	None	vesicular mannose-binding lectin|protein_coding|1:301332653:301352543:-1|gene:AAEL010584
AAEL010585-PA	72 h PE_vs_virgin	-0.575215	0.671186	0.0181284	None	spermatogenesis associated factor|protein_coding|2:111977439:112000698:1|gene:AAEL010585
AAEL010590-PA	72 h PE_vs_virgin	3.69564	12.9568	1.31114e-08	Up	aldose-1-epimerase|protein_coding|1:301317979:301330848:1|gene:AAEL010590
AAEL010592-PB	72 h PE_vs_virgin	-0.438578	0.737861	0.0548253	None	esterase, putative|protein_coding|1:301356435:301358971:-1|gene:AAEL010592
AAEL010602-PA	72 h PE_vs_virgin	0.218119	1.16322	0.707568	None	starch branching enzyme ii|protein_coding|3:291599115:291621872:-1|gene:AAEL010602
AAEL010608-PB	72 h PE_vs_virgin	-0.182749	0.881022	0.134426	None	succinate dehydrogenase|protein_coding|3:291643319:291657919:1|gene:AAEL010608
AAEL010611-PC	72 h PE_vs_virgin	-1.42769	0.371725	0.00293015	Down	Acyl carrier protein|protein_coding|3:291668578:291683786:-1|gene:AAEL010611
AAEL010636-PB	72 h PE_vs_virgin	-2.43293	0.185188	0.000377205	Down	|protein_coding|3:121444300:121444906:1|gene:AAEL010636
AAEL010641-PB	72 h PE_vs_virgin	-0.549516	0.683249	0.0455051	None	APG7A: autophagy related gene|protein_coding|2:279267010:279273198:1|gene:AAEL010641
AAEL010653-PA	72 h PE_vs_virgin	-0.121185	0.919432	0.77433	None	alpha-l-fucosidase|protein_coding|2:4387812:4389413:1|gene:AAEL010653
AAEL010661-PA	72 h PE_vs_virgin	-0.851422	0.554238	0.000799635	None	phospholipid scramblase 1,|protein_coding|2:136023078:136044368:1|gene:AAEL010661
AAEL010665-PA	72 h PE_vs_virgin	0.346823	1.27176	0.0420765	None	developmentally regulated RNA-binding protein|protein_coding|2:135934632:135947643:1|gene:AAEL010665
AAEL010682-PA	72 h PE_vs_virgin	1.60465	3.04123	0.00712172	Up	armc4|protein_coding|2:418269218:418275297:-1|gene:AAEL010682
AAEL010684-PA	72 h PE_vs_virgin	-0.731823	0.602143	0.0843809	None	Trehalose 6-phosphate phosphatase|protein_coding|2:418134464:418135569:1|gene:AAEL010684
AAEL010697-PC	72 h PE_vs_virgin	-0.556722	0.679845	0.00909031	None	3-ketoacyl-coa thiolase, mitochondrial (beta- ketothiolase) (acetyl-coa acyltransferase) (mitochondrial 3-oxoacyl- coa thiolase)|protein_coding|2:176316915:176327753:1|gene:AAEL010697
AAEL010698-PB	72 h PE_vs_virgin	-0.369357	0.774127	0.507879	None	importin beta-4|protein_coding|2:176198771:176212573:1|gene:AAEL010698
AAEL010727-PA	72 h PE_vs_virgin	-1.0883	0.470315	0.00156056	Down	glutaminyl-peptide cyclotransferase|protein_coding|2:306346824:306347926:-1|gene:AAEL010727
AAEL010738-PC	72 h PE_vs_virgin	2.21656	4.64782	0.000104804	Up	sodium bicarbonate cotransporter|protein_coding|2:406615509:406716857:-1|gene:AAEL010738
AAEL010743-PB	72 h PE_vs_virgin	1.87711	3.67339	0.0241822	Up	cysteine desulfurylase|protein_coding|2:406544514:406546581:-1|gene:AAEL010743
AAEL010754-PB	72 h PE_vs_virgin	0.163796	1.12023	0.467116	None	Mitochondrial ATP synthase F chain|protein_coding|3:294088672:294088995:-1|gene:AAEL010754
AAEL010756-PC	72 h PE_vs_virgin	-1.20927	0.432489	0.00430539	Down	RpS19: 40S ribosomal protein S19|protein_coding|3:294224932:294225465:1|gene:AAEL010756
AAEL010765-PA	72 h PE_vs_virgin	0.50217	1.41634	0.367439	None	|protein_coding|2:304687103:304736118:-1|gene:AAEL010765
AAEL010769-PB	72 h PE_vs_virgin	-0.644899	0.639537	0.00581476	None	SRPN6: Serine Protease Inhibitor (serpin) likely cleavage at S/A.|protein_coding|2:305524785:305529067:-1|gene:AAEL010769
AAEL010776-PB	72 h PE_vs_virgin	-1.08988	0.4698	0.00863758	Down	carboxypeptidase|protein_coding|2:305031642:305032949:1|gene:AAEL010776
AAEL010777-PA	72 h PE_vs_virgin	-0.830343	0.562396	0.0130023	None	thioredoxin (TRX), putative|protein_coding|2:305309603:305331629:-1|gene:AAEL010777
AAEL010781-PA	72 h PE_vs_virgin	-1.2364	0.424432	0.000426303	Down	ap endonuclease|protein_coding|2:305242210:305277282:1|gene:AAEL010781
AAEL010782-PA	72 h PE_vs_virgin	-2.7131	0.152502	0.000209601	Down	carboxypeptidase|protein_coding|2:304977632:304978915:-1|gene:AAEL010782
AAEL010783-PA	72 h PE_vs_virgin	-1.09264	0.468904	0.000600391	Down	sodium/potassium-dependent ATPase beta-2 subunit|protein_coding|2:304827428:304884196:-1|gene:AAEL010783
AAEL010801-PA	72 h PE_vs_virgin	-0.833727	0.561078	0.177741	None	Cytochrome b-c1 complex subunit 6|protein_coding|3:156709495:156709866:-1|gene:AAEL010801
AAEL010814-PA	72 h PE_vs_virgin	0.211399	1.15781	0.497211	None	isocitrate dehydrogenase|protein_coding|3:52168229:52190617:1|gene:AAEL010814
AAEL010819-PA	72 h PE_vs_virgin	-0.67605	0.625877	0.0255739	None	vacuolar ATP synthase subunit H|protein_coding|3:51683680:51688780:1|gene:AAEL010819
AAEL010821-PA	72 h PE_vs_virgin	-0.843383	0.557335	0.0121054	None	RpLP0: 60S ribosomal protein LP0|protein_coding|3:52049302:52050511:1|gene:AAEL010821
AAEL010823-PA	72 h PE_vs_virgin	-0.578681	0.669576	0.0167383	None	ATP synthase delta chain|protein_coding|3:51727775:51748431:1|gene:AAEL010823
AAEL010826-PB	72 h PE_vs_virgin	-0.889245	0.539897	0.100816	None	Histone-lysine n-methyltransferase|protein_coding|3:51789303:51819296:1|gene:AAEL010826
AAEL010840-PB	72 h PE_vs_virgin	-0.350613	0.784251	0.00663115	None	|protein_coding|2:127676033:127682292:1|gene:AAEL010840
AAEL010843-PA	72 h PE_vs_virgin	-1.19731	0.436088	0.138852	None	|protein_coding|2:127687529:127705893:1|gene:AAEL010843
AAEL010850-PA	72 h PE_vs_virgin	-1.26766	0.415332	0.0013193	Down	troponin i|protein_coding|1:54683888:54692354:-1|gene:AAEL010850
AAEL010850-PC	72 h PE_vs_virgin	-0.680002	0.624164	0.157344	None	troponin i|protein_coding|1:54683359:54692354:-1|gene:AAEL010850
AAEL010850-PI	72 h PE_vs_virgin	-1.39616	0.37994	0.00727536	Down	troponin i|protein_coding|1:54683888:54692354:-1|gene:AAEL010850
AAEL010866-PA	72 h PE_vs_virgin	-0.0600892	0.959205	0.795102	None	serine protease|protein_coding|2:383524407:383525452:1|gene:AAEL010866
AAEL010869-PB	72 h PE_vs_virgin	-1.32118	0.400206	3.09705e-05	Down	|protein_coding|3:319173544:319213558:-1|gene:AAEL010869
AAEL010884-PB	72 h PE_vs_virgin	0.482418	1.39708	0.0656297	None	ADP,ATP carrier protein|protein_coding|1:218024202:218025226:-1|gene:AAEL010884
AAEL010894-PA	72 h PE_vs_virgin	-0.13244	0.912287	0.721593	None	carbonic anhydrase II, putative|protein_coding|1:218122578:218127462:1|gene:AAEL010894
AAEL010966-PD	72 h PE_vs_virgin	0.350022	1.27458	0.238343	None	ubiquitin carboxyl-terminal hydrolase isozyme L5|protein_coding|2:151224238:151225283:-1|gene:AAEL010966
AAEL010975-PA	72 h PE_vs_virgin	-0.650276	0.637158	0.00955834	None	paramyosin, long form|protein_coding|2:151124146:151191933:1|gene:AAEL010975
AAEL010977-PA	72 h PE_vs_virgin	0.247889	1.18747	0.647972	None	ATP-dependent transporter|protein_coding|3:190430678:190450377:1|gene:AAEL010977
AAEL010991-PA	72 h PE_vs_virgin	-0.493253	0.710421	0.00880397	None	long-chain-fatty-acid coa ligase|protein_coding|3:96964290:96999581:-1|gene:AAEL010991
AAEL010998-PA	72 h PE_vs_virgin	1.18275	2.27009	0.0047547	Up	|protein_coding|3:287841099:287873744:1|gene:AAEL010998
AAEL011006-PA	72 h PE_vs_virgin	0.0488523	1.03444	0.843489	None	guanylate kinase|protein_coding|3:287783290:287809539:-1|gene:AAEL011006
AAEL011022-PA	72 h PE_vs_virgin	-0.689657	0.620001	0.0536137	None	cysteine-rich protein, putative|protein_coding|1:74076430:74107847:-1|gene:AAEL011022
AAEL011025-PA	72 h PE_vs_virgin	-1.24157	0.422912	0.00863472	Down	vacuolar ATP synthase subunit ac39|protein_coding|NIGP01000976:43248:57848:-1|gene:AAEL011025
AAEL011048-PA	72 h PE_vs_virgin	-1.20655	0.433304	0.0192037	Down	|protein_coding|2:63116946:63118153:1|gene:AAEL011048
AAEL011063-PA	72 h PE_vs_virgin	-1.39176	0.3811	0.000123411	Down	tumor endothelial marker 7 precursor|protein_coding|3:294329586:294454313:-1|gene:AAEL011063
AAEL011070-PA	72 h PE_vs_virgin	-0.491966	0.711056	0.145329	None	CTLGA3: C-Type Lectin (CTL) - galactose binding.|protein_coding|2:277911076:277940681:-1|gene:AAEL011070
AAEL011090-PA	72 h PE_vs_virgin	1.42222	2.67998	0.000197861	Up	complement component|protein_coding|2:232148870:232158098:-1|gene:AAEL011090
AAEL011109-PB	72 h PE_vs_virgin	-0.676659	0.625612	0.405241	None	|protein_coding|2:231459207:231492325:1|gene:AAEL011109
AAEL011112-PD	72 h PE_vs_virgin	-0.599521	0.659973	0.112794	None	alcohol dehydrogenase|protein_coding|3:37848825:37850092:-1|gene:AAEL011112
AAEL011116-PA	72 h PE_vs_virgin	-0.726368	0.604424	0.0599098	None	14-3-3 protein sigma, gamma, zeta, beta/alpha|protein_coding|3:37916533:37977519:1|gene:AAEL011116
AAEL011158-PA	72 h PE_vs_virgin	-0.55563	0.68036	0.0183138	None	disulfide oxidoreductase|protein_coding|3:194105517:194118807:1|gene:AAEL011158
AAEL011184-PA	72 h PE_vs_virgin	1.63957	3.11572	8.24341e-05	Up	mitochondrial phosphate carrier protein|protein_coding|3:51572202:51574537:-1|gene:AAEL011184
AAEL011197-PC	72 h PE_vs_virgin	-0.979954	0.506996	0.0897254	None	actin|protein_coding|1:3559832:3560962:-1|gene:AAEL011197
AAEL011221-PB	72 h PE_vs_virgin	-0.761928	0.589708	0.00717323	None	nmda receptor glutamate-binding chain|protein_coding|2:184493838:184494707:1|gene:AAEL011221
AAEL011239-PA	72 h PE_vs_virgin	-0.333124	0.793816	0.296167	None	short-chain dehydrogenase|protein_coding|2:179628488:179629528:-1|gene:AAEL011239
AAEL011248-PA	72 h PE_vs_virgin	-0.555456	0.680442	0.0815724	None	inx3: innexin|protein_coding|1:223733257:223734847:1|gene:AAEL011248
AAEL011264-PA	72 h PE_vs_virgin	-0.97164	0.509926	0.0128516	None	phosphatidylethanolamine-binding protein|protein_coding|1:215334602:215340681:-1|gene:AAEL011264
AAEL011271-PA	72 h PE_vs_virgin	-0.858852	0.551391	0.00668505	None	programmed cell death 6-interacting protein|protein_coding|2:226313713:226330512:-1|gene:AAEL011271
AAEL011276-PA	72 h PE_vs_virgin	0.900831	1.86714	0.00151978	None	mitochondrial glutamate carrier protein|protein_coding|2:226000922:226029866:1|gene:AAEL011276
AAEL011288-PA	72 h PE_vs_virgin	-1.26918	0.414895	0.00173161	Down	elongation factor 1 gamma|protein_coding|1:15012322:15022422:-1|gene:AAEL011288
AAEL011302-PC	72 h PE_vs_virgin	-0.0522271	0.964446	0.807439	None	Annexin|protein_coding|3:140270834:140288215:1|gene:AAEL011302
AAEL011306-PB	72 h PE_vs_virgin	-0.472621	0.720654	NA	None	|protein_coding|3:139870623:140107684:1|gene:AAEL011306
AAEL011314-PA	72 h PE_vs_virgin	-0.316673	0.80292	0.525386	None	Epoxide hydrolase|protein_coding|2:331548572:331550011:-1|gene:AAEL011314
AAEL011320-PA	72 h PE_vs_virgin	-0.32385	0.798935	0.0712153	None	G-protein, gamma-subunit, putative|protein_coding|3:322160105:322160317:1|gene:AAEL011320
AAEL011355-PA	72 h PE_vs_virgin	-0.92675	0.526042	0.0734293	None	carnitine o-acetyltransferase|protein_coding|1:16472584:16474428:-1|gene:AAEL011355
AAEL011381-PA	72 h PE_vs_virgin	0.266173	1.20261	0.0679677	None	NADH-ubiquinone oxidoreductase fe-s protein 2 (ndufs2)|protein_coding|1:1221047:1222453:-1|gene:AAEL011381
AAEL011382-PA	72 h PE_vs_virgin	-1.36913	0.387124	0.0050223	Down	116 kda U5 small nuclear ribonucleoprotein component|protein_coding|1:1259220:1272800:-1|gene:AAEL011382
AAEL011389-PA	72 h PE_vs_virgin	0.184219	1.1362	0.529532	None	|protein_coding|1:1239560:1259104:1|gene:AAEL011389
AAEL011395-PA	72 h PE_vs_virgin	-0.208948	0.865168	0.390909	None	glutaminyl-tRNA synthetase|protein_coding|3:201660327:201669434:1|gene:AAEL011395
AAEL011406-PA	72 h PE_vs_virgin	1.2892	2.44392	0.000755145	Up	cytochrome c oxidase polypeptide|protein_coding|3:365472345:365472803:1|gene:AAEL011406
AAEL011433-PA	72 h PE_vs_virgin	-0.173407	0.886746	0.350608	None	small nuclear ribonucleoprotein sm d3|protein_coding|2:225313717:225334412:1|gene:AAEL011433
AAEL011441-PA	72 h PE_vs_virgin	-0.0169646	0.98831	0.899536	None	calcium/calmodulin-dependent protein kinase type 1 (camki)|protein_coding|2:225131877:225133007:1|gene:AAEL011441
AAEL011444-PA	72 h PE_vs_virgin	-1.03318	0.488633	0.0104804	Down	pupal cuticle protein, putative|protein_coding|2:37431462:37432284:-1|gene:AAEL011444
AAEL011447-PB	72 h PE_vs_virgin	-0.647703	0.638296	0.0394215	None	RpL14: 60S ribosomal protein L14|protein_coding|2:37157642:37165642:-1|gene:AAEL011447
AAEL011468-PA	72 h PE_vs_virgin	-0.652723	0.636079	0.131945	None	protein kinase C inhibitor, putative|protein_coding|2:143662060:143662512:-1|gene:AAEL011468
AAEL011471-PE	72 h PE_vs_virgin	0.00178071	1.00124	0.995308	None	RpL17: 60S ribosomal protein L17|protein_coding|3:142679785:142687770:1|gene:AAEL011471
AAEL011478-PC	72 h PE_vs_virgin	2.86468	7.28374	1.55307e-06	Up	cytoplasmic dynein light chain|protein_coding|3:142717502:142790753:1|gene:AAEL011478
AAEL011504-PA	72 h PE_vs_virgin	0.00882656	1.00614	0.988015	None	pupal cuticle protein, putative|protein_coding|2:81795305:81796046:-1|gene:AAEL011504
AAEL011505-PB	72 h PE_vs_virgin	0.824292	1.77067	0.124503	None	integral membrane pore glycoprotein gp210, putative|protein_coding|2:81188877:81253460:-1|gene:AAEL011505
AAEL011527-PA	72 h PE_vs_virgin	-0.677302	0.625334	0.0292002	None	eukaryotic translation initiation factor|protein_coding|2:123189534:123199688:1|gene:AAEL011527
AAEL011554-PA	72 h PE_vs_virgin	-0.449112	0.732493	0.411291	None	Adhesion regulating molecule 1 (110 kda cell membrane glycoprotein)|protein_coding|3:312847065:312868372:-1|gene:AAEL011554
AAEL011556-PA	72 h PE_vs_virgin	0.068323	1.0485	0.841878	None	|protein_coding|3:312826676:312838224:-1|gene:AAEL011556
AAEL011578-PA	72 h PE_vs_virgin	0.190343	1.14104	0.0573637	None	serine/threonine protein kinase|protein_coding|1:120384790:120386373:-1|gene:AAEL011578
AAEL011584-PA	72 h PE_vs_virgin	-0.45315	0.730446	0.0332284	None	chaperonin-60kD, ch60|protein_coding|3:94846026:94861640:-1|gene:AAEL011584
AAEL011587-PC	72 h PE_vs_virgin	-1.63179	0.322688	0.0129285	Down	RpL27: 60S ribosomal protein L27, putative|protein_coding|3:315246538:315252571:1|gene:AAEL011587
AAEL011650-PA	72 h PE_vs_virgin	-0.134948	0.910703	0.384787	None	coatomer, gamma-subunit, putative|protein_coding|3:21688697:21719468:1|gene:AAEL011650
AAEL011656-PA	72 h PE_vs_virgin	-1.13554	0.455164	0.00573111	Down	RpS15: 40S ribosomal protein S15|protein_coding|3:21835598:21836047:-1|gene:AAEL011656
AAEL011657-PA	72 h PE_vs_virgin	-0.727486	0.603955	0.0132996	None	importin alpha|protein_coding|3:21841200:21861859:1|gene:AAEL011657
AAEL011658-PA	72 h PE_vs_virgin	0.268592	1.20463	0.44514	None	Plasma glutamate carboxypeptidase|protein_coding|3:21459257:21460990:-1|gene:AAEL011658
AAEL011666-PA	72 h PE_vs_virgin	-0.709006	0.611741	0.00358414	None	mRpL41: mitochondrial ribosomal protein, L41, putative|protein_coding|3:21901056:21901532:1|gene:AAEL011666
AAEL011708-PA	72 h PE_vs_virgin	-0.567707	0.674688	0.0086872	None	heat shock protein|protein_coding|2:104830222:104832369:1|gene:AAEL011708
AAEL011711-PA	72 h PE_vs_virgin	-1.20393	0.434091	0.00475864	Down	nascent polypeptide associated complex alpha subunit (nac alpha)|protein_coding|2:105789665:105795553:-1|gene:AAEL011711
AAEL011714-PB	72 h PE_vs_virgin	-0.471161	0.721384	0.0182987	None	|protein_coding|2:104922904:104934031:1|gene:AAEL011714
AAEL011731-PA	72 h PE_vs_virgin	2.63708	6.22072	NA	None	metalloprotease|protein_coding|3:290891822:290922462:1|gene:AAEL011731
AAEL011741-PC	72 h PE_vs_virgin	-0.638655	0.642312	0.355793	None	GSTS1: glutathione transferase|protein_coding|3:291059006:291081990:1|gene:AAEL011741
AAEL011741-PD	72 h PE_vs_virgin	0.101839	1.07314	0.765621	None	GSTS1: glutathione transferase|protein_coding|3:291059006:291076618:1|gene:AAEL011741
AAEL011742-PA	72 h PE_vs_virgin	-1.19056	0.438132	0.0120447	Down	eukaryotic peptide chain release factor subunit|protein_coding|3:290727351:290771528:1|gene:AAEL011742
AAEL011746-PB	72 h PE_vs_virgin	0.108427	1.07805	0.641883	None	skap: succinyl-CoA ligase beta subunit|protein_coding|3:291101069:291133211:1|gene:AAEL011746
AAEL011752-PA	72 h PE_vs_virgin	-0.767687	0.587358	0.0281627	None	GSTI1: glutathione transferase|protein_coding|1:148041535:148042304:-1|gene:AAEL011752
AAEL011754-PC	72 h PE_vs_virgin	-0.761144	0.590028	6.24488e-05	None	|protein_coding|NIGP01000599:26168:49664:-1|gene:AAEL011754
AAEL011758-PA	72 h PE_vs_virgin	-1.06616	0.477587	0.100359	None	peptidyl-prolyl cis-trans isomerase f, ppif|protein_coding|1:147510697:147519787:1|gene:AAEL011758
AAEL011776-PA	72 h PE_vs_virgin	-1.34048	0.394889	0.00682641	Down	soluble nsf attachment protein (snap)|protein_coding|3:3670918:3699935:-1|gene:AAEL011776
AAEL011777-PB	72 h PE_vs_virgin	-0.836978	0.559815	0.130411	None	SRPN8: Serine Protease Inhibitor (serpin) likely cleavage at K/A.|protein_coding|3:3731055:3744291:1|gene:AAEL011777
AAEL011778-PA	72 h PE_vs_virgin	-1.17057	0.444246	0.000543703	Down	WD-repeat protein|protein_coding|3:3768645:3808761:1|gene:AAEL011778
AAEL011789-PC	72 h PE_vs_virgin	-0.356748	0.780923	0.0990034	None	Probable citrate synthase 2, mitochondrial Precursor (EC 2.3.3.1)|protein_coding|3:288779393:288818416:-1|gene:AAEL011789
AAEL011803-PA	72 h PE_vs_virgin	-1.42024	0.37365	1.16214e-05	Down	prohibitin, putative|protein_coding|3:36087056:36168972:-1|gene:AAEL011803
AAEL011813-PA	72 h PE_vs_virgin	-0.196889	0.87243	0.150595	None	Uncharacterized protein (Fragment)|protein_coding|3:113233282:113234535:1|gene:AAEL011813
AAEL011830-PC	72 h PE_vs_virgin	-0.982482	0.506108	0.00169954	None	Probable methylthioribulose-1-phosphate dehydratase (MTRu-1-P dehydratase)(EC 4.2.1.109)|protein_coding|1:153447696:153620287:-1|gene:AAEL011830
AAEL011870-PA	72 h PE_vs_virgin	-0.743259	0.597388	0.06106	None	rap55|protein_coding|2:187235911:187266206:-1|gene:AAEL011870
AAEL011871-PA	72 h PE_vs_virgin	0.0245645	1.01717	0.871608	None	cytochrome C1|protein_coding|2:187278980:187290769:1|gene:AAEL011871
AAEL011881-PA	72 h PE_vs_virgin	-1.46159	0.363094	9.37529e-05	Down	|protein_coding|2:396227131:396228315:-1|gene:AAEL011881
AAEL011905-PB	72 h PE_vs_virgin	-1.10027	0.466428	0.438766	None	myosin i|protein_coding|3:337820365:337842097:-1|gene:AAEL011905
AAEL011908-PA	72 h PE_vs_virgin	-1.94277	0.260116	1.56211e-05	Down	histone H1, putative|protein_coding|3:337658004:337658582:-1|gene:AAEL011908
AAEL011949-PB	72 h PE_vs_virgin	-0.426666	0.743979	0.020235	None	Tf2: transferrin|protein_coding|2:218456904:218504758:1|gene:AAEL011949
AAEL011950-PA	72 h PE_vs_virgin	-0.60547	0.657257	0.00261519	None	|protein_coding|2:218100660:218138728:-1|gene:AAEL011950
AAEL011953-PB	72 h PE_vs_virgin	1.21469	2.32091	0.0588544	None	ORP9: oxysterol-binding protein related protein (ORP9)|protein_coding|2:217824247:218074012:1|gene:AAEL011953
AAEL011960-PA	72 h PE_vs_virgin	-1.17538	0.442766	0.038275	Down	|protein_coding|3:45281439:45295144:-1|gene:AAEL011960
AAEL011972-PA	72 h PE_vs_virgin	-3.29996	0.101534	0.0103634	Down	actin binding protein, putative|protein_coding|1:285550059:285560299:1|gene:AAEL011972
AAEL011973-PA	72 h PE_vs_virgin	-0.524744	0.695082	0.0436513	None	fumarylacetoacetate hydrolase|protein_coding|2:209119633:209125002:-1|gene:AAEL011973
AAEL011978-PA	72 h PE_vs_virgin	-0.207902	0.865795	0.246562	None	mannosidase alpha class 2a|protein_coding|1:285943251:285991347:1|gene:AAEL011978
AAEL011979-PA	72 h PE_vs_virgin	0.0511007	1.03606	0.87633	None	calmodulin|protein_coding|1:285608742:285609404:1|gene:AAEL011979
AAEL011989-PA	72 h PE_vs_virgin	-1.53843	0.344261	4.16326e-05	Down	signal peptide peptidase|protein_coding|2:301455244:301477826:1|gene:AAEL011989
AAEL012010-PA	72 h PE_vs_virgin	-0.517568	0.698548	0.0658947	None	Conserved insect protein (Fragment)|protein_coding|3:308002138:308002659:-1|gene:AAEL012010
AAEL012014-PA	72 h PE_vs_virgin	-0.310835	0.806175	0.238233	None	L-lactate dehydrogenase|protein_coding|2:186377159:186391690:1|gene:AAEL012014
AAEL012026-PD	72 h PE_vs_virgin	-1.32835	0.398223	0.000163172	Down	translation initiation factor 5C|protein_coding|3:147324111:147341695:1|gene:AAEL012026
AAEL012034-PA	72 h PE_vs_virgin	-0.91345	0.530914	0.0289733	None	alpha-1,3-mannosyltransferase|protein_coding|3:147371513:147372760:-1|gene:AAEL012034
AAEL012035-PA	72 h PE_vs_virgin	-0.23707	0.848467	0.324337	None	vacuolar ATP synthase subunit e|protein_coding|3:147280653:147289528:1|gene:AAEL012035
AAEL012062-PAA	72 h PE_vs_virgin	-0.508061	0.703167	0.0181911	None	Na+/K+ ATPase alpha subunit|protein_coding|1:270742956:270776552:1|gene:AAEL012062
AAEL012064-PA	72 h PE_vs_virgin	-0.426231	0.744204	0.321282	None	Niemann-Pick Type C-2, putative|protein_coding|1:270494553:270504009:-1|gene:AAEL012064
AAEL012069-PB	72 h PE_vs_virgin	-1.03715	0.48729	0.00247887	Down	GPXH1: glutathione peroxidase|protein_coding|3:160803247:160818349:1|gene:AAEL012069
AAEL012071-PA	72 h PE_vs_virgin	-0.873518	0.545814	0.0122073	None	ras|protein_coding|3:160446647:160455124:1|gene:AAEL012071
AAEL012083-PB	72 h PE_vs_virgin	0.45403	1.36986	0.0388206	None	receptor protein-tyrosine phosphatase 10d|protein_coding|3:160472199:160605581:-1|gene:AAEL012083
AAEL012092-PA	72 h PE_vs_virgin	-2.69803	0.154103	0.0144616	Down	leucine-rich repeat|protein_coding|2:139730388:139732463:-1|gene:AAEL012092
AAEL012094-PA	72 h PE_vs_virgin	-0.448491	0.732809	0.13645	None	casein kinase ii, alpha chain (cmgc group iv)|protein_coding|1:104374:105402:-1|gene:AAEL012094
AAEL012095-PA	72 h PE_vs_virgin	-1.5155	0.349775	0.000309847	Down	26S protease regulatory subunit|protein_coding|1:242496:244004:-1|gene:AAEL012095
AAEL012098-PC	72 h PE_vs_virgin	1.32017	2.49696	0.00104171	Up	synaptic vesicle protein|protein_coding|1:147407:157535:-1|gene:AAEL012098
AAEL012099-PC	72 h PE_vs_virgin	-0.582012	0.668031	0.00976593	None	protease m1 zinc metalloprotease|protein_coding|1:300976:363980:-1|gene:AAEL012099
AAEL012101-PB	72 h PE_vs_virgin	4.13902	17.6185	7.0234e-06	Up	tubulin alpha chain|protein_coding|1:219922:224910:-1|gene:AAEL012101
AAEL012122-PA	72 h PE_vs_virgin	-0.104612	0.930055	0.469766	None	26S proteasome regulatory subunit S3|protein_coding|2:405952803:405954284:-1|gene:AAEL012122
AAEL012134-PA	72 h PE_vs_virgin	-0.917602	0.529388	0.0077683	None	pur-alpha|protein_coding|3:298080916:298096021:1|gene:AAEL012134
AAEL012161-PB	72 h PE_vs_virgin	-0.681293	0.623606	0.0598366	None	|protein_coding|2:203848991:203935403:-1|gene:AAEL012161
AAEL012175-PA	72 h PE_vs_virgin	-0.246168	0.843133	0.0156527	None	ATP synthase alpha subunit mitochondrial|protein_coding|2:204340847:204350095:1|gene:AAEL012175
AAEL012207-PF	72 h PE_vs_virgin	-0.196957	0.872389	0.420887	None	myosin light chain 1,|protein_coding|1:160909590:160910953:1|gene:AAEL012207
AAEL012234-PA	72 h PE_vs_virgin	-0.709897	0.611364	0.0123086	None	cytoplasmic dynein intermediate chain, (dhic)|protein_coding|1:146832940:146879288:-1|gene:AAEL012234
AAEL012243-PA	72 h PE_vs_virgin	-0.134123	0.911224	0.694784	None	|protein_coding|1:146621085:146657934:1|gene:AAEL012243
AAEL012250-PA	72 h PE_vs_virgin	-0.311106	0.806023	NA	None	developmentally regulated GTP-binding protein 2 (drg 2)|protein_coding|3:53380387:53393251:-1|gene:AAEL012250
AAEL012262-PAA	72 h PE_vs_virgin	-0.960018	0.51405	9.40257e-05	None	|protein_coding|2:384210551:384279478:1|gene:AAEL012262
AAEL012267-PA	72 h PE_vs_virgin	-0.35755	0.780489	0.187545	None	macroglobulin/complement|protein_coding|2:384367027:384375899:1|gene:AAEL012267
AAEL012272-PA	72 h PE_vs_virgin	0.29545	1.22727	0.293183	None	fk506 binding protein|protein_coding|2:145084876:145094663:-1|gene:AAEL012272
AAEL012273-PB	72 h PE_vs_virgin	-0.226382	0.854776	0.225445	None	|protein_coding|2:145057934:145067621:1|gene:AAEL012273
AAEL012278-PA	72 h PE_vs_virgin	0.494396	1.40873	0.0703374	None	metalloprotease|protein_coding|2:145020547:145030773:-1|gene:AAEL012278
AAEL012279-PA	72 h PE_vs_virgin	-0.200904	0.870005	0.473535	None	Eukaryotic translation initiation factor 3 subunit J (eIF3j)|protein_coding|2:144998348:145003798:1|gene:AAEL012279
AAEL012280-PA	72 h PE_vs_virgin	-0.478886	0.717532	0.128202	None	pef protein with a long n-terminal hydrophobic domain (peflin)|protein_coding|2:144963300:144964302:-1|gene:AAEL012280
AAEL012306-PA	72 h PE_vs_virgin	-0.418149	0.748384	0.0446046	None	APG7B: autophagy related gene|protein_coding|2:102859987:102862131:-1|gene:AAEL012306
AAEL012310-PA	72 h PE_vs_virgin	-0.335826	0.79233	0.0424754	None	actin|protein_coding|2:102915991:102934838:1|gene:AAEL012310
AAEL012311-PB	72 h PE_vs_virgin	-1.11885	0.460462	0.00096301	Down	vitellogenin, putative|protein_coding|2:102803325:102812657:-1|gene:AAEL012311
AAEL012312-PA	72 h PE_vs_virgin	-1.67307	0.313585	0.000196291	Down	proliferation-associated 2g4 (pa2g4/ebp1)|protein_coding|2:102868312:102891734:1|gene:AAEL012312
AAEL012313-PB	72 h PE_vs_virgin	-0.45014	0.731972	0.120841	None	charged multivesicular body protein 5|protein_coding|2:102748548:102749415:1|gene:AAEL012313
AAEL012317-PA	72 h PE_vs_virgin	-1.22507	0.427776	0.0108829	Down	MICOS complex subunit MIC13|protein_coding|2:102906108:102908484:-1|gene:AAEL012317
AAEL012326-PA	72 h PE_vs_virgin	-0.197022	0.872349	0.359156	None	calmodulin|protein_coding|3:316468988:316550644:-1|gene:AAEL012326
AAEL012351-PB	72 h PE_vs_virgin	-1.4775	0.359111	0.00103942	Down	prolylcarboxypeptidase, putative|protein_coding|3:201191037:201193112:-1|gene:AAEL012351
AAEL012359-PA	72 h PE_vs_virgin	-0.629897	0.646223	0.0133542	None	nucleoside-diphosphate kinase NBR-A, putative|protein_coding|2:111543270:111543912:1|gene:AAEL012359
AAEL012394-PB	72 h PE_vs_virgin	-0.788573	0.578916	0.0224703	None	glucosidase ii beta subunit|protein_coding|1:284553387:284556060:1|gene:AAEL012394
AAEL012397-PA	72 h PE_vs_virgin	0.596994	1.51256	0.395917	None	ng,ng-dimethylarginine dimethylaminohydrolase|protein_coding|1:284412527:284437613:-1|gene:AAEL012397
AAEL012421-PA	72 h PE_vs_virgin	-0.770926	0.586041	0.121487	None	cadherin|protein_coding|2:122681309:122685811:1|gene:AAEL012421
AAEL012424-PB	72 h PE_vs_virgin	3.61931	12.2891	4.64109e-06	Up	tubulin alpha chain|protein_coding|3:125991817:126025163:1|gene:AAEL012424
AAEL012439-PA	72 h PE_vs_virgin	-0.747918	0.595462	0.000121695	None	enoyl-CoA hydratase (enoyl hydrase) (unsaturated acyl-CoA hydratase), putative|protein_coding|1:213297485:213307295:-1|gene:AAEL012439
AAEL012460-PA	72 h PE_vs_virgin	-1.06445	0.478155	0.289714	None	|protein_coding|1:123297556:123300812:-1|gene:AAEL012460
AAEL012466-PA	72 h PE_vs_virgin	-0.837638	0.559559	0.00480699	None	integrin beta subunit|protein_coding|1:72501791:72522677:-1|gene:AAEL012466
AAEL012472-PA	72 h PE_vs_virgin	-0.815342	0.568274	0.0173634	None	kinesin light chain 1 and|protein_coding|2:218952277:218987013:1|gene:AAEL012472
AAEL012507-PA	72 h PE_vs_virgin	-0.469354	0.722288	0.168366	None	prefoldin, subunit, putative|protein_coding|2:185971013:185987208:1|gene:AAEL012507
AAEL012552-PA	72 h PE_vs_virgin	-0.262324	0.833744	0.247557	None	NADH-ubiquinone oxidoreductase|protein_coding|1:29415310:29427322:1|gene:AAEL012552
AAEL012579-PA	72 h PE_vs_virgin	-0.265795	0.83174	0.25349	None	Aspartate aminotransferase|protein_coding|1:285506665:285521912:-1|gene:AAEL012579
AAEL012585-PA	72 h PE_vs_virgin	-1.05663	0.480753	0.000146765	Down	RpL7: 60S ribosomal protein L7|protein_coding|2:327970755:327982399:1|gene:AAEL012585
AAEL012616-PA	72 h PE_vs_virgin	-0.205895	0.867001	0.45962	None	NADP transhydrogenase|protein_coding|1:146049960:146065776:-1|gene:AAEL012616
AAEL012674-PA	72 h PE_vs_virgin	-0.912483	0.53127	0.148846	None	d-amino acid oxidase|protein_coding|2:99052601:99162379:-1|gene:AAEL012674
AAEL012685-PB	72 h PE_vs_virgin	-0.533331	0.690957	0.129409	None	|protein_coding|3:24004496:24005786:-1|gene:AAEL012685
AAEL012694-PB	72 h PE_vs_virgin	0.618093	1.53484	0.0564798	None	juvenile hormone-inducible protein, putative|protein_coding|3:24048109:24049184:1|gene:AAEL012694
AAEL012701-PA	72 h PE_vs_virgin	-0.335966	0.792254	0.0106071	None	ATP-binding cassette sub-family A member 3, putative|protein_coding|2:94115537:94144885:-1|gene:AAEL012701
AAEL012731-PA	72 h PE_vs_virgin	-0.739121	0.599104	0.000394821	None	Adk2: Adenylate kinase 2, mitochondrial (AK 2)(EC 2.7.4.3)(ATP-AMP transphosphorylase 2)|protein_coding|2:16234427:16248557:-1|gene:AAEL012731
AAEL012746-PA	72 h PE_vs_virgin	-1.05493	0.48132	0.000660048	Down	chaperonin|protein_coding|3:322130435:322132189:-1|gene:AAEL012746
AAEL012751-PB	72 h PE_vs_virgin	0.530182	1.44411	0.382977	None	|protein_coding|2:75682114:75921194:-1|gene:AAEL012751
AAEL012793-PB	72 h PE_vs_virgin	-0.701419	0.614967	0.0149073	None	|protein_coding|2:175674100:175692443:-1|gene:AAEL012793
AAEL012819-PA	72 h PE_vs_virgin	0.647574	1.56653	0.0343385	None	vacuolar ATP synthase subunit g|protein_coding|3:75585786:75592826:-1|gene:AAEL012819
AAEL012823-PA	72 h PE_vs_virgin	1.66037	3.16097	0.0521181	None	n-acetylgalactosaminyltransferase|protein_coding|2:103888537:103962381:-1|gene:AAEL012823
AAEL012825-PA	72 h PE_vs_virgin	-0.556321	0.680034	0.0658585	None	bifunctional purine biosynthesis protein|protein_coding|1:242550177:242552077:-1|gene:AAEL012825
AAEL012826-PA	72 h PE_vs_virgin	-0.513459	0.700541	0.00490112	None	replication factor a 1, rfa1|protein_coding|1:242520416:242526872:1|gene:AAEL012826
AAEL012827-PA	72 h PE_vs_virgin	-1.56343	0.338346	0.00192611	Down	endoplasmin|protein_coding|1:242576268:242587913:-1|gene:AAEL012827
AAEL012863-PA	72 h PE_vs_virgin	-0.27136	0.828538	0.360661	None	Predicted acetyltransferase|protein_coding|1:222131029:222131808:1|gene:AAEL012863
AAEL012865-PA	72 h PE_vs_virgin	-1.06325	0.478553	0.0085292	Down	|protein_coding|1:222036844:222047037:1|gene:AAEL012865
AAEL012897-PA	72 h PE_vs_virgin	0.416021	1.33424	0.322146	None	aconitase, mitochondrial|protein_coding|2:365950145:365966056:1|gene:AAEL012897
AAEL012904-PA	72 h PE_vs_virgin	-0.497184	0.708488	0.0400944	None	rab gdp-dissociation inhibitor|protein_coding|2:251847284:251867363:1|gene:AAEL012904
AAEL012911-PA	72 h PE_vs_virgin	-1.07838	0.473562	0.00045946	Down	LRIM18: leucine-rich immune protein (Coil-less)|protein_coding|3:279403396:279411665:-1|gene:AAEL012911
AAEL012918-PA	72 h PE_vs_virgin	0.621591	1.53857	0.0645665	None	puromycin-sensitive aminopeptidase|protein_coding|2:160253079:160285647:1|gene:AAEL012918
AAEL012943-PA	72 h PE_vs_virgin	-0.410296	0.752469	0.102283	None	26S protease regulatory subunit|protein_coding|3:206206902:206214186:1|gene:AAEL012943
AAEL012944-PB	72 h PE_vs_virgin	-1.10807	0.463915	3.38112e-05	Down	RpL11: 60S ribosomal protein L11|protein_coding|3:206169243:206185626:1|gene:AAEL012944
AAEL012950-PA	72 h PE_vs_virgin	-0.392576	0.761768	0.0176892	None	NADH-ubiquinone oxidoreductase 42 kda subunit|protein_coding|3:206760975:206773172:-1|gene:AAEL012950
AAEL012964-PB	72 h PE_vs_virgin	-2.53044	0.173086	0.00211682	Down	|protein_coding|1:23054019:23074346:1|gene:AAEL012964
AAEL012974-PA	72 h PE_vs_virgin	-1.06522	0.477899	0.0156225	Down	Glycine cleavage system H protein|protein_coding|2:124739819:124753642:-1|gene:AAEL012974
AAEL012994-PA	72 h PE_vs_virgin	-0.739384	0.598995	0.0107187	None	Glucose-6-phosphate isomerase|protein_coding|3:297242156:297262602:1|gene:AAEL012994
AAEL012996-PA	72 h PE_vs_virgin	-0.96202	0.513338	0.00091246	None	rho guanine dissociation factor|protein_coding|3:297288432:297301772:-1|gene:AAEL012996
AAEL013047-PB	72 h PE_vs_virgin	-0.626614	0.647695	0.0144615	None	sphingolipid delta 4 desaturase/c-4 hydroxylase protein des2|protein_coding|3:310532423:310533388:1|gene:AAEL013047
AAEL013052-PA	72 h PE_vs_virgin	0.00911007	1.00633	0.984412	None	ubiquitin carboxyl-terminal hydrolase isozyme L3|protein_coding|3:310492551:310504281:1|gene:AAEL013052
AAEL013068-PA	72 h PE_vs_virgin	-0.399237	0.758259	0.0051536	None	protein phsophatase-2a|protein_coding|2:253390620:253458590:-1|gene:AAEL013068
AAEL013069-PA	72 h PE_vs_virgin	-0.240027	0.84673	0.226814	None	Rack1: guanine nucleotide-binding protein subunit beta-like protein|protein_coding|2:253472795:253478980:1|gene:AAEL013069
AAEL013071-PA	72 h PE_vs_virgin	-0.392373	0.761875	0.121331	None	ribophorin|protein_coding|2:253514876:253527251:1|gene:AAEL013071
AAEL013074-PB	72 h PE_vs_virgin	-1.21319	0.431313	0.00102647	Down	adenylyl cyclase-associated protein|protein_coding|2:253551139:253563659:-1|gene:AAEL013074
AAEL013075-PB	72 h PE_vs_virgin	-0.981416	0.506482	0.0010169	None	|protein_coding|1:31737772:31750878:1|gene:AAEL013075
AAEL013076-PB	72 h PE_vs_virgin	-0.441402	0.736419	0.0592416	None	signal recognition particle 54 kda protein|protein_coding|1:31707250:31722331:-1|gene:AAEL013076
AAEL013092-PA	72 h PE_vs_virgin	0.255422	1.19369	0.688473	None	Cation chloride cotransporter|protein_coding|2:337809108:337821258:1|gene:AAEL013092
AAEL013098-PA	72 h PE_vs_virgin	-0.504187	0.705058	0.133006	None	coatomer|protein_coding|2:337759057:337775267:-1|gene:AAEL013098
AAEL013111-PA	72 h PE_vs_virgin	-0.12563	0.916603	0.718153	None	glutamate transporter|protein_coding|1:142738703:142749928:1|gene:AAEL013111
AAEL013121-PA	72 h PE_vs_virgin	-0.727293	0.604036	0.205708	None	zeta-coat protein|protein_coding|2:179334115:179336991:-1|gene:AAEL013121
AAEL013132-PC	72 h PE_vs_virgin	-1.65404	0.317749	0.00151869	Down	6-phosphofructo-2-kinase/fructose-2,6-bisphosphatase short form|protein_coding|3:370943773:371068043:-1|gene:AAEL013132
AAEL013138-PA	72 h PE_vs_virgin	-0.901137	0.535465	0.0142993	None	|protein_coding|3:371319829:371320698:1|gene:AAEL013138
AAEL013139-PD	72 h PE_vs_virgin	-0.519171	0.697772	0.0254034	None	GTPase_rho|protein_coding|2:188476035:188522342:-1|gene:AAEL013139
AAEL013144-PA	72 h PE_vs_virgin	-1.23254	0.425568	0.000417828	Down	Eukaryotic translation initiation factor 3 subunit I (eIF3i)|protein_coding|2:188425320:188435763:1|gene:AAEL013144
AAEL013188-PA	72 h PE_vs_virgin	0.818758	1.76389	0.000772193	None	cle7|protein_coding|3:84311592:84312578:-1|gene:AAEL013188
AAEL013199-PA	72 h PE_vs_virgin	-0.662839	0.631634	0.019095	None	DNA-J, putative|protein_coding|3:84212637:84218561:-1|gene:AAEL013199
AAEL013220-PA	72 h PE_vs_virgin	-0.321536	0.800217	0.486552	None	|protein_coding|3:340858910:340859558:1|gene:AAEL013220
AAEL013221-PC	72 h PE_vs_virgin	-0.881989	0.542619	5.45694e-05	None	RpL10a: 60S ribosomal protein L10a|protein_coding|3:341031116:341032320:1|gene:AAEL013221
AAEL013225-PA	72 h PE_vs_virgin	-0.896268	0.537275	0.00352446	None	NADH-cytochrome B5 reductase|protein_coding|3:340871782:340883187:-1|gene:AAEL013225
AAEL013227-PA	72 h PE_vs_virgin	-0.208023	0.865723	0.664961	None	PIWI6: PIWI|protein_coding|3:279908533:279915392:-1|gene:AAEL013227
AAEL013228-PB	72 h PE_vs_virgin	-1.12504	0.458491	0.00326643	Down	|protein_coding|3:279553440:279876938:1|gene:AAEL013228
AAEL013230-PA	72 h PE_vs_virgin	-0.98941	0.503684	0.00207419	None	coatomer delta subunit|protein_coding|3:280040882:280048005:-1|gene:AAEL013230
AAEL013233-PA	72 h PE_vs_virgin	-0.416163	0.749415	0.177075	None	PIWI5: PIWI|protein_coding|3:279944186:279947198:-1|gene:AAEL013233
AAEL013236-PA	72 h PE_vs_virgin	-0.824216	0.564789	0.00154403	None	proteasome subunit beta type 5,8|protein_coding|3:280060580:280062062:1|gene:AAEL013236
AAEL013252-PB	72 h PE_vs_virgin	-0.257496	0.836539	0.420788	None	|protein_coding|2:399775590:399777264:-1|gene:AAEL013252
AAEL013271-PB	72 h PE_vs_virgin	1.58776	3.00582	0.0557093	None	organic cation transporter|protein_coding|2:349831277:349876003:1|gene:AAEL013271
AAEL013275-PA	72 h PE_vs_virgin	0.0606386	1.04293	0.613945	None	importin beta-1|protein_coding|2:349760534:349789826:1|gene:AAEL013275
AAEL013277-PB	72 h PE_vs_virgin	-0.833733	0.561075	0.0572898	None	voltage-gated sodium channel|protein_coding|2:94761954:95450660:-1|gene:AAEL013277
AAEL013279-PB	72 h PE_vs_virgin	-1.15164	0.450112	0.00402753	Down	peptidyl-prolyl cis-trans isomerase (cyclophilin)|protein_coding|2:94717898:94729614:1|gene:AAEL013279
AAEL013320-PA	72 h PE_vs_virgin	-0.498963	0.707615	0.00888431	None	translocon-associated protein, delta subunit|protein_coding|3:34142764:34143542:1|gene:AAEL013320
AAEL013334-PA	72 h PE_vs_virgin	0.816028	1.76055	0.026189	None	|protein_coding|1:192804377:192840078:-1|gene:AAEL013334
AAEL013335-PB	72 h PE_vs_virgin	0.0645479	1.04576	0.772539	None	|protein_coding|1:192892562:192926255:1|gene:AAEL013335
AAEL013341-PB	72 h PE_vs_virgin	-0.0373218	0.974462	0.894441	None	lethal(2)essential for life protein, l2efl|protein_coding|2:135655756:135656563:-1|gene:AAEL013341
AAEL013353-PE	72 h PE_vs_virgin	-0.990759	0.503213	0.0151641	None	Profilin|protein_coding|2:240430884:240465770:-1|gene:AAEL013353
AAEL013359-PE	72 h PE_vs_virgin	0.422361	1.34012	0.258236	None	DEAD box ATP-dependent RNA helicase|protein_coding|2:240486139:240507825:-1|gene:AAEL013359
AAEL013389-PA	72 h PE_vs_virgin	-0.0984605	0.934029	0.650711	None	coproporphyrinogen iii oxidase|protein_coding|3:173148594:173160462:1|gene:AAEL013389
AAEL013404-PA	72 h PE_vs_virgin	-0.612823	0.653916	0.0101278	None	tetraspanin, putative|protein_coding|1:154906616:154936635:1|gene:AAEL013404
AAEL013407-PA	72 h PE_vs_virgin	-0.940307	0.521122	0.00102175	None	Cat: Catalase|protein_coding|2:159254074:159303888:1|gene:AAEL013407
AAEL013407-PB	72 h PE_vs_virgin	-0.37832	0.769333	0.103224	None	Cat: Catalase|protein_coding|2:159254074:159287118:1|gene:AAEL013407
AAEL013431-PA	72 h PE_vs_virgin	0.60861	1.52479	0.00309373	None	proline oxidase|protein_coding|3:153051125:153139591:1|gene:AAEL013431
AAEL013452-PB	72 h PE_vs_virgin	-0.0945522	0.936563	0.526791	None	|protein_coding|2:175751049:176053655:1|gene:AAEL013452
AAEL013458-PC	72 h PE_vs_virgin	0.23592	1.17766	0.468181	None	glutamine synthetase 1, 2 (glutamate-amonia ligase) (gs)|protein_coding|1:206424180:206436426:-1|gene:AAEL013458
AAEL013461-PA	72 h PE_vs_virgin	-0.547035	0.684425	0.0108535	None	parvin|protein_coding|1:206397481:206400889:-1|gene:AAEL013461
AAEL013466-PB	72 h PE_vs_virgin	-0.711508	0.610681	0.00307992	None	ankyrin 2,3/unc44|protein_coding|2:351143263:351465617:-1|gene:AAEL013466
AAEL013491-PA	72 h PE_vs_virgin	-0.569432	0.673882	0.0513179	None	short-chain dehydrogenase|protein_coding|2:23788163:23800307:-1|gene:AAEL013491
AAEL013517-PA	72 h PE_vs_virgin	-1.62441	0.324343	0.0395318	Down	pupal cuticle protein 78E, putative|protein_coding|2:37593931:37603279:-1|gene:AAEL013517
AAEL013528-PA	72 h PE_vs_virgin	1.2198	2.32915	0.00319701	Up	TPX1: thioredoxin peroxidase|protein_coding|1:144001368:144002645:-1|gene:AAEL013528
AAEL013536-PB	72 h PE_vs_virgin	-0.447253	0.733438	0.409759	None	ubiquitin (ribosomal protein L40)|protein_coding|2:246241459:246242004:-1|gene:AAEL013536
AAEL013565-PB	72 h PE_vs_virgin	-0.373975	0.771654	0.189635	None	|protein_coding|2:82798088:83268751:1|gene:AAEL013565
AAEL013570-PA	72 h PE_vs_virgin	1.59545	3.02188	0.000237426	Up	|protein_coding|2:61951440:61956219:1|gene:AAEL013570
AAEL013571-PA	72 h PE_vs_virgin	-0.884824	0.541553	0.00499814	None	synaptobrevin|protein_coding|2:61863521:61919562:-1|gene:AAEL013571
AAEL013585-PA	72 h PE_vs_virgin	-2.09578	0.233941	0.00303008	Down	|protein_coding|2:337913626:337914372:1|gene:AAEL013585
AAEL013600-PB	72 h PE_vs_virgin	-0.275678	0.826062	0.0756956	None	integrin alpha-ps|protein_coding|1:26770506:27039394:1|gene:AAEL013600
AAEL013613-PB	72 h PE_vs_virgin	-0.71558	0.60896	0.310363	None	pyruvate dehydrogenase|protein_coding|3:195029841:195061303:1|gene:AAEL013613
AAEL013620-PA	72 h PE_vs_virgin	-1.25513	0.418955	0.00876674	Down	ras-related protein Rab, putative|protein_coding|3:195174926:195182098:1|gene:AAEL013620
AAEL013625-PA	72 h PE_vs_virgin	-0.587161	0.665652	0.167409	None	RpS5: 40S ribosomal protein S5|protein_coding|2:334353984:334369399:-1|gene:AAEL013625
AAEL013643-PA	72 h PE_vs_virgin	-2.02175	0.246259	0.00129882	Down	mitochondrial transcription factor A, putative|protein_coding|2:324269633:324270483:-1|gene:AAEL013643
AAEL013648-PA	72 h PE_vs_virgin	0.639839	1.55816	0.0814826	None	Fatty acyl-CoA reductase|protein_coding|2:217757927:217786236:1|gene:AAEL013648
AAEL013661-PA	72 h PE_vs_virgin	-0.710897	0.61094	0.053318	None	actin binding protein, putative|protein_coding|1:155073294:155086966:1|gene:AAEL013661
AAEL013675-PA	72 h PE_vs_virgin	-0.736584	0.600159	0.0020867	None	eukaryotic translation initiation factor|protein_coding|3:235537326:235544763:-1|gene:AAEL013675
AAEL013684-PA	72 h PE_vs_virgin	-1.37979	0.384274	1.86089e-05	Down	|protein_coding|1:64646666:64672772:-1|gene:AAEL013684
AAEL013713-PB	72 h PE_vs_virgin	0.824646	1.7711	0.161143	None	trypsin|protein_coding|3:307870814:307951445:1|gene:AAEL013713
AAEL013731-PB	72 h PE_vs_virgin	0.583534	1.49852	0.0112241	None	|protein_coding|3:254231287:254260906:-1|gene:AAEL013731
AAEL013739-PA	72 h PE_vs_virgin	-1.02007	0.493093	0.000492706	Down	electron transport oxidoreductase|protein_coding|1:237623076:237641550:1|gene:AAEL013739
AAEL013744-PA	72 h PE_vs_virgin	-0.791591	0.577707	0.0029757	None	NADH:ubiquinone dehydrogenase, putative|protein_coding|2:95739123:95740469:-1|gene:AAEL013744
AAEL013775-PA	72 h PE_vs_virgin	1.26143	2.39733	0.286323	None	|protein_coding|2:277647377:277648286:-1|gene:AAEL013775
AAEL013778-PA	72 h PE_vs_virgin	-0.988275	0.50408	0.000694936	None	F-actin capping protein alpha|protein_coding|2:122572983:122617076:-1|gene:AAEL013778
AAEL013783-PC	72 h PE_vs_virgin	-0.328784	0.796208	0.539698	None	protein farnesyltransferase alpha subunit|protein_coding|3:320125658:320140536:-1|gene:AAEL013783
AAEL013823-PB	72 h PE_vs_virgin	-0.30825	0.807621	0.168896	None	calcium/calmodulin dependent protein kinase ii|protein_coding|1:26349119:26350591:-1|gene:AAEL013823
AAEL013828-PA	72 h PE_vs_virgin	-0.828	0.56331	0.0521761	None	translation initiation factor eif-2b|protein_coding|1:158244527:158258590:-1|gene:AAEL013828
AAEL013840-PB	72 h PE_vs_virgin	-0.359027	0.77969	0.474312	None	|protein_coding|1:17930260:17973041:-1|gene:AAEL013840
AAEL013844-PB	72 h PE_vs_virgin	-0.762482	0.589481	0.0552192	None	diazepam binding inhibitor, putative|protein_coding|1:17886276:17888607:1|gene:AAEL013844
AAEL013845-PB	72 h PE_vs_virgin	-0.25378	0.838696	0.136461	None	endoplasmic reticulum resident protein (ERp44), putative|protein_coding|1:103529007:103562042:-1|gene:AAEL013845
AAEL013853-PC	72 h PE_vs_virgin	-2.15321	0.224811	9.49638e-06	Down	CTLGA2: C-Type Lectin (CTL) - galactose binding.|protein_coding|2:100166381:100200335:1|gene:AAEL013853
AAEL013875-PA	72 h PE_vs_virgin	-0.651876	0.636452	0.019755	None	tetraspanin, putative|protein_coding|2:122913747:122951631:-1|gene:AAEL013875
AAEL013876-PA	72 h PE_vs_virgin	0.600462	1.5162	0.00863741	None	mitochondrial NADH:ubiquinone oxidoreductase B14.7 subunit, putative|protein_coding|2:122839633:122863514:-1|gene:AAEL013876
AAEL013877-PA	72 h PE_vs_virgin	-1.2497	0.420535	0.0133751	Down	Glucosamine-6-phosphate isomerase (EC 3.5.99.6)(Glucosamine-6-phosphate deaminase)(GlcN6P deaminase)(GNPDA)|protein_coding|2:427708779:427725175:1|gene:AAEL013877
AAEL013900-PA	72 h PE_vs_virgin	0.860444	1.8156	0.102862	None	cAMP and cAMP-inhibited cgmp 3,5-cyclic phosphodiesterase|protein_coding|2:232898906:232928006:1|gene:AAEL013900
AAEL013904-PA	72 h PE_vs_virgin	-0.684508	0.622218	0.00145143	None	3-hydroxyisobutyrate dehydrogenase|protein_coding|2:96509071:96523303:1|gene:AAEL013904
AAEL013936-PD	72 h PE_vs_virgin	0.115851	1.08361	0.682537	None	SRPN4: Serine Protease Inhibitor (serpin) likely cleavage at I/S. Transcript A.|protein_coding|2:305851119:305895735:1|gene:AAEL013936
AAEL013936-PE	72 h PE_vs_virgin	-0.347416	0.78599	0.374717	None	SRPN4: Serine Protease Inhibitor (serpin) likely cleavage at I/S. Transcript A.|protein_coding|2:305851119:305908909:1|gene:AAEL013936
AAEL013936-PF	72 h PE_vs_virgin	-0.659957	0.632897	0.142953	None	SRPN4: Serine Protease Inhibitor (serpin) likely cleavage at I/S. Transcript A.|protein_coding|2:305831009:305873494:1|gene:AAEL013936
AAEL013941-PA	72 h PE_vs_virgin	-0.900955	0.535532	0.00307759	None	p19 protein, putative|protein_coding|2:352208349:352208681:-1|gene:AAEL013941
AAEL013952-PB	72 h PE_vs_virgin	0.170938	1.12579	0.158226	None	prohibitin|protein_coding|2:332007092:332014998:-1|gene:AAEL013952
AAEL013966-PA	72 h PE_vs_virgin	-0.63271	0.644964	0.0764415	None	ATP-dependent clp protease ATP-binding subunit clpx|protein_coding|3:10429155:10531813:-1|gene:AAEL013966
AAEL013969-PB	72 h PE_vs_virgin	-0.917103	0.529571	0.00479286	None	|protein_coding|2:24128750:24306378:-1|gene:AAEL013969
AAEL013979-PF	72 h PE_vs_virgin	-1.04832	0.483532	0.013268	Down	|protein_coding|3:230608448:230612935:-1|gene:AAEL013979
AAEL013980-PA	72 h PE_vs_virgin	-0.81643	0.567845	0.000348427	None	glutaredoxin, putative|protein_coding|3:230598014:230607450:1|gene:AAEL013980
AAEL013982-PA	72 h PE_vs_virgin	-0.670653	0.628222	0.000468875	None	RNA binding motif protein 4,lark|protein_coding|3:230583910:230591562:-1|gene:AAEL013982
AAEL013989-PA	72 h PE_vs_virgin	-0.221451	0.857702	0.229881	None	protein translocation complex beta subunit, putative|protein_coding|3:230482930:230489465:1|gene:AAEL013989
AAEL013994-PA	72 h PE_vs_virgin	-0.823336	0.565134	0.0611834	None	|protein_coding|2:102055421:102079901:1|gene:AAEL013994
AAEL013997-PA	72 h PE_vs_virgin	-1.00279	0.499033	0.000210618	Down	guanine nucleotide-binding protein beta 3 (g protein beta3)|protein_coding|2:101825814:101826836:1|gene:AAEL013997
AAEL014029-PA	72 h PE_vs_virgin	0.398474	1.31811	0.449145	None	t1/st2 receptor binding protein|protein_coding|2:159641997:159642824:1|gene:AAEL014029
AAEL014053-PA	72 h PE_vs_virgin	-0.393391	0.761338	0.0439354	None	vacuolar proton ATPases|protein_coding|1:148359952:148363301:1|gene:AAEL014053
AAEL014064-PB	72 h PE_vs_virgin	0.13624	1.09904	0.727015	None	glutaredoxin, putative|protein_coding|2:405938746:405943010:1|gene:AAEL014064
AAEL014068-PB	72 h PE_vs_virgin	0.558639	1.47288	0.217551	None	Calcium load-activated calcium channel|protein_coding|2:405958007:405959137:1|gene:AAEL014068
AAEL014071-PC	72 h PE_vs_virgin	-1.23304	0.425419	0.0762987	None	|protein_coding|2:406005379:406011670:1|gene:AAEL014071
AAEL014080-PA	72 h PE_vs_virgin	-0.301923	0.811171	0.0294713	None	ALDH14080: aldehyde dehydrogenase|protein_coding|1:238615694:238670832:-1|gene:AAEL014080
AAEL014142-PA	72 h PE_vs_virgin	-0.499168	0.707515	0.0272035	None	phosphatidylinositol synthase|protein_coding|3:27744450:27755833:-1|gene:AAEL014142
AAEL014177-PA	72 h PE_vs_virgin	-0.805337	0.572228	0.006942	None	ADP-ribosylation factor, arf|protein_coding|3:241952800:241968076:1|gene:AAEL014177
AAEL014204-PA	72 h PE_vs_virgin	-0.275406	0.826218	0.494232	None	6-phosphogluconolactonase|protein_coding|3:301554198:301555004:-1|gene:AAEL014204
AAEL014226-PB	72 h PE_vs_virgin	-0.344429	0.78762	0.0830031	None	|protein_coding|3:197275664:197311673:-1|gene:AAEL014226
AAEL014246-PB	72 h PE_vs_virgin	-1.04811	0.4836	0.000398129	Down	glucosyl/glucuronosyl transferases|protein_coding|2:36271971:36281152:-1|gene:AAEL014246
AAEL014250-PA	72 h PE_vs_virgin	-0.0658225	0.9554	0.800687	None	insect replication protein a|protein_coding|1:72490672:72491536:-1|gene:AAEL014250
AAEL014253-PB	72 h PE_vs_virgin	-0.600393	0.659574	0.135139	None	|protein_coding|3:295110146:295120099:-1|gene:AAEL014253
AAEL014271-PA	72 h PE_vs_virgin	-1.20607	0.433446	1.75265e-05	Down	|protein_coding|1:285757877:285784424:-1|gene:AAEL014271
AAEL014271-PB	72 h PE_vs_virgin	-1.14288	0.452854	4.36091e-06	Down	|protein_coding|1:285749775:285784424:-1|gene:AAEL014271
AAEL014272-PA	72 h PE_vs_virgin	0.207309	1.15453	0.55328	None	molybdopterin cofactor sulfurase (mosc)|protein_coding|1:83824783:83833428:1|gene:AAEL014272
AAEL014274-PA	72 h PE_vs_virgin	-0.888715	0.540095	0.0104762	None	|protein_coding|1:83864947:83920564:-1|gene:AAEL014274
AAEL014275-PA	72 h PE_vs_virgin	0.946225	1.92682	0.00248178	None	molybdopterin cofactor sulfurase (mosc)|protein_coding|1:83833690:83834817:-1|gene:AAEL014275
AAEL014292-PB	72 h PE_vs_virgin	-1.07959	0.473164	0.0269639	Down	RpS24: 40S ribosomal protein S24|protein_coding|2:108769359:108769751:-1|gene:AAEL014292
AAEL014296-PA	72 h PE_vs_virgin	-1.4068	0.377147	4.67155e-05	Down	major sperm protein|protein_coding|2:171848345:171920172:1|gene:AAEL014296
AAEL014311-PB	72 h PE_vs_virgin	0.120027	1.08676	0.600777	None	tetraspanin, putative|protein_coding|2:151461833:151487333:-1|gene:AAEL014311
AAEL014318-PA	72 h PE_vs_virgin	-0.657813	0.633838	0.00412349	None	|protein_coding|2:51496195:51597736:1|gene:AAEL014318
AAEL014325-PA	72 h PE_vs_virgin	-0.40882	0.753239	0.191812	None	proteasome regulatory subunits|protein_coding|2:120127211:120144900:-1|gene:AAEL014325
AAEL014366-PC	72 h PE_vs_virgin	-0.8182	0.567149	0.0588734	None	|protein_coding|3:75106958:75170344:1|gene:AAEL014366
AAEL014378-PA	72 h PE_vs_virgin	-0.737496	0.599779	0.0097102	None	|protein_coding|3:44589117:44610486:1|gene:AAEL014378
AAEL014393-PA	72 h PE_vs_virgin	-0.396779	0.759552	0.057218	None	Lactoylglutathione lyase|protein_coding|3:289162180:289182764:1|gene:AAEL014393
AAEL014413-PA	72 h PE_vs_virgin	-0.404617	0.755437	0.0835899	None	CYP304C1: cytochrome P450|protein_coding|1:286884577:286904918:1|gene:AAEL014413
AAEL014450-PA	72 h PE_vs_virgin	-1.76831	0.293553	0.0050478	Down	Peptidyl-glycine alpha-amidating monooxygenase|protein_coding|2:100717716:100728993:1|gene:AAEL014450
AAEL014452-PA	72 h PE_vs_virgin	-0.435745	0.739312	0.0102447	None	acyl-coa dehydrogenase|protein_coding|2:118936939:118946720:1|gene:AAEL014452
AAEL014457-PA	72 h PE_vs_virgin	-1.4284	0.371542	0.00737247	Down	neuronal cell adhesion molecule|protein_coding|2:322001655:322029635:1|gene:AAEL014457
AAEL014518-PB	72 h PE_vs_virgin	-0.258621	0.835887	0.39369	None	|protein_coding|1:29307108:29313801:1|gene:AAEL014518
AAEL014526-PB	72 h PE_vs_virgin	-0.689523	0.620059	0.00286116	None	sideroflexin 1,2,3|protein_coding|1:224309641:224330019:1|gene:AAEL014526
AAEL014562-PA	72 h PE_vs_virgin	-0.981247	0.506542	0.00168631	None	RpL12: 60S ribosomal protein L12|protein_coding|2:235218225:235231056:1|gene:AAEL014562
AAEL014567-PB	72 h PE_vs_virgin	1.14465	2.21092	0.0133465	Up	oviductin|protein_coding|1:199327452:199344453:1|gene:AAEL014567
AAEL014583-PD	72 h PE_vs_virgin	-0.729193	0.603241	0.00446892	None	RpLP2: 60S acidic ribosomal protein P2|protein_coding|1:30439701:30440121:-1|gene:AAEL014583
AAEL014589-PA	72 h PE_vs_virgin	-1.00182	0.49937	7.79911e-05	Down	reticulocalbin|protein_coding|2:277813511:277814585:1|gene:AAEL014589
AAEL014605-PA	72 h PE_vs_virgin	-0.0348887	0.976107	0.890217	None	CYP9J9: cytochrome P450|protein_coding|3:368481159:368482846:1|gene:AAEL014605
AAEL014630-PA	72 h PE_vs_virgin	1.08529	2.12181	0.0165109	Up	cytochrome C1 heme lyase|protein_coding|1:242146268:242157693:-1|gene:AAEL014630
AAEL014642-PB	72 h PE_vs_virgin	-0.748602	0.59518	0.0945086	None	ubiquitin conjugating enzyme, putative|protein_coding|2:157491878:157492336:-1|gene:AAEL014642
AAEL014702-PB	72 h PE_vs_virgin	-0.495859	0.709139	0.00816688	None	lysyl-tRNA synthetase|protein_coding|1:45696932:45714145:1|gene:AAEL014702
AAEL014709-PA	72 h PE_vs_virgin	-0.119718	0.920368	0.484135	None	methionine-tRNA synthetase|protein_coding|2:464596575:464620327:1|gene:AAEL014709
AAEL014715-PB	72 h PE_vs_virgin	-0.243778	0.844531	0.411382	None	Eukaryotic translation initiation factor 3 subunit L (eIF3l)|protein_coding|2:169822064:169823778:-1|gene:AAEL014715
AAEL014719-PA	72 h PE_vs_virgin	-0.470946	0.721491	0.24656	None	inosine-uridine preferring nucleoside hydrolase|protein_coding|1:23544749:23546014:-1|gene:AAEL014719
AAEL014749-PA	72 h PE_vs_virgin	-0.33513	0.792713	0.0995724	None	ral|protein_coding|1:36048142:36064530:1|gene:AAEL014749
AAEL014768-PB	72 h PE_vs_virgin	-0.765726	0.588157	0.0141503	None	glutamate synthase|protein_coding|2:85289653:85320871:1|gene:AAEL014768
AAEL014797-PA	72 h PE_vs_virgin	-0.182257	0.881323	0.450645	None	acyl-coa dehydrogenase|protein_coding|2:324343729:324345664:-1|gene:AAEL014797
AAEL014799-PB	72 h PE_vs_virgin	-0.470782	0.721573	0.0190508	None	|protein_coding|2:324295485:324305178:-1|gene:AAEL014799
AAEL014842-PA	72 h PE_vs_virgin	0.331856	1.25863	0.140211	None	multiple inositol polyphosphate phosphatase|protein_coding|2:104872204:104873864:1|gene:AAEL014842
AAEL014847-PA	72 h PE_vs_virgin	-0.586609	0.665906	0.0150126	None	inx2: Innexin|protein_coding|3:197696039:197697118:-1|gene:AAEL014847
AAEL014871-PA	72 h PE_vs_virgin	-0.0409684	0.972002	0.774377	None	methylenetetrahydrofolate dehydrogenase|protein_coding|3:293946066:293947136:-1|gene:AAEL014871
AAEL014886-PB	72 h PE_vs_virgin	-0.38048	0.768182	0.300599	None	4-aminobutyrate aminotransferase|protein_coding|2:121825437:121850561:-1|gene:AAEL014886
AAEL014889-PA	72 h PE_vs_virgin	-0.111343	0.925726	0.628073	None	NADH:ubiquinone dehydrogenase, putative|protein_coding|2:104559112:104568588:-1|gene:AAEL014889
AAEL014891-PB	72 h PE_vs_virgin	1.21917	2.32813	0.0456097	Up	CYP6P12: cytochrome P450|protein_coding|1:271403385:271406894:-1|gene:AAEL014891
AAEL014899-PA	72 h PE_vs_virgin	-0.324596	0.798522	0.568187	None	short chain type dehydrogenase|protein_coding|2:257424267:257425440:1|gene:AAEL014899
AAEL014913-PA	72 h PE_vs_virgin	0.124935	1.09046	0.360203	None	Pyruvate kinase|protein_coding|1:285269540:285282848:1|gene:AAEL014913
AAEL014915-PA	72 h PE_vs_virgin	-0.215112	0.861479	0.384945	None	26S proteasome subunit|protein_coding|1:303695433:303704934:1|gene:AAEL014915
AAEL014931-PB	72 h PE_vs_virgin	1.82763	3.54953	0.0881134	None	sarm1|protein_coding|2:145127026:145181691:-1|gene:AAEL014931
AAEL014932-PC	72 h PE_vs_virgin	-1.1899	0.438334	0.000795572	Down	Transcription factor BTF3|protein_coding|2:145104560:145105030:1|gene:AAEL014932
AAEL014944-PA	72 h PE_vs_virgin	-0.739298	0.599031	0.00552385	None	cytochrome c oxidase polypeptide|protein_coding|3:204254863:204255321:1|gene:AAEL014944
AAEL014959-PB	72 h PE_vs_virgin	-1.16018	0.447455	0.000727227	Down	heterogeneous nuclear ribonucleoprotein k|protein_coding|2:222780932:222802799:1|gene:AAEL014959
AAEL014990-PB	72 h PE_vs_virgin	-0.219529	0.858846	0.616493	None	|protein_coding|2:172034773:172038667:1|gene:AAEL014990
AAEL014999-PG	72 h PE_vs_virgin	-0.677749	0.62514	0.00413814	None	|protein_coding|2:128528262:128768828:-1|gene:AAEL014999
AAEL015006-PB	72 h PE_vs_virgin	-1.08807	0.470389	0.00177257	Down	RpL23: 60S ribosomal protein L23 (L17A)(AeRpL17A)|protein_coding|2:337786665:337787448:1|gene:AAEL015006
AAEL015007-PA	72 h PE_vs_virgin	-0.945292	0.519324	0.00533082	None	Proteasome subunit alpha type|protein_coding|2:337725351:337726604:-1|gene:AAEL015007
AAEL015038-PA	72 h PE_vs_virgin	-0.298925	0.812858	0.066087	None	palmitoyl-protein thioesterase|protein_coding|1:289815208:289816376:1|gene:AAEL015038
AAEL015041-PA	72 h PE_vs_virgin	0.00510551	1.00355	0.988026	None	mitochondrial carrier|protein_coding|2:104953377:104985261:1|gene:AAEL015041
AAEL015051-PA	72 h PE_vs_virgin	0.480497	1.39522	0.0848017	None	glycoside hydrolases|protein_coding|1:115959064:115962253:1|gene:AAEL015051
AAEL015064-PB	72 h PE_vs_virgin	-0.374617	0.77131	0.0545008	None	Small ubiquitin-related modifier|protein_coding|1:153238420:153271015:-1|gene:AAEL015064
AAEL015065-PA	72 h PE_vs_virgin	-0.924758	0.526769	0.0089002	None	spectrin|protein_coding|2:191821837:191847001:1|gene:AAEL015065
AAEL015100-PA	72 h PE_vs_virgin	-0.89222	0.538784	5.26283e-05	None	calnexin|protein_coding|2:233026403:233040464:-1|gene:AAEL015100
AAEL015118-PB	72 h PE_vs_virgin	-3.90922	0.0665589	0.121034	None	|protein_coding|2:127796445:127864205:1|gene:AAEL015118
AAEL015202-PB	72 h PE_vs_virgin	-0.473959	0.719986	0.0304397	None	|protein_coding|2:245954556:245962482:-1|gene:AAEL015202
AAEL015314-PB	72 h PE_vs_virgin	-0.590916	0.663921	0.00525271	None	cAMP-dependent protein kinase type ii regulatory subunit|protein_coding|2:112434455:112516848:1|gene:AAEL015314
AAEL015335-PA	72 h PE_vs_virgin	-0.222438	0.857116	0.349176	None	|protein_coding|2:169831434:169832756:1|gene:AAEL015335
AAEL015450-PA	72 h PE_vs_virgin	-0.257944	0.836279	0.444779	None	ribonuclease UK114, putative|protein_coding|2:197899567:197900097:-1|gene:AAEL015450
AAEL015458-PA	72 h PE_vs_virgin	-0.457995	0.727997	0.219408	None	Tf1: transferrin|protein_coding|1:22490674:22492640:-1|gene:AAEL015458
AAEL015557-PA	72 h PE_vs_virgin	2.25279	4.76604	6.25765e-05	Up	alpha methylacyl-coa racemase|protein_coding|2:250785692:250786990:-1|gene:AAEL015557
AAEL015653-PB	72 h PE_vs_virgin	-0.349644	0.784778	0.0528754	None	1-hydroxy-2-glutathionyl-2-methyl-3-butene dehydrogenase, putative|protein_coding|1:108230632:108238011:1|gene:AAEL015653
AAEL015682-PA	72 h PE_vs_virgin	-1.19583	0.436535	0.00119024	Down	Histone H2B|protein_coding|2:316690403:316690777:-1|gene:AAEL015682
AAEL016972-PC	72 h PE_vs_virgin	-0.0885359	0.940477	0.731916	None	|protein_coding|3:296804070:296950582:1|gene:AAEL016972
AAEL016973-PA	72 h PE_vs_virgin	-1.75444	0.296389	9.46148e-05	Down	|protein_coding|2:294820508:294833695:-1|gene:AAEL016973
AAEL016984-PA	72 h PE_vs_virgin	-0.509859	0.702291	0.0137651	None	Glyceraldehyde-3-phosphate dehydrogenase|protein_coding|2:296894460:296895458:1|gene:AAEL016984
AAEL016998-PB	72 h PE_vs_virgin	-0.0193994	0.986643	0.957269	None	|protein_coding|2:259794794:259818605:-1|gene:AAEL016998
AAEL017012-PC	72 h PE_vs_virgin	-1.28372	0.410735	5.16813e-05	Down	|protein_coding|2:305952198:306054988:-1|gene:AAEL017012
AAEL017015-PA	72 h PE_vs_virgin	-0.803045	0.573138	0.259133	None	|protein_coding|1:79869552:79878752:1|gene:AAEL017015
AAEL017030-PA	72 h PE_vs_virgin	-0.233351	0.850657	0.469118	None	|protein_coding|2:391124335:391124916:-1|gene:AAEL017030
AAEL017085-PA	72 h PE_vs_virgin	-0.817465	0.567438	0.000508158	None	GSTO1: glutathione transferase|protein_coding|2:213474465:213482723:-1|gene:AAEL017085
AAEL017096-PA	72 h PE_vs_virgin	-0.698795	0.616087	0.0259896	None	Elongation factor 1-alpha|protein_coding|2:45576972:45578363:-1|gene:AAEL017096
AAEL017116-PA	72 h PE_vs_virgin	-1.16661	0.445467	1.3425e-05	Down	|protein_coding|3:88918513:88932941:1|gene:AAEL017116
AAEL017133-PA	72 h PE_vs_virgin	-1.15582	0.44881	0.0113628	Down	|protein_coding|2:22989505:22990272:-1|gene:AAEL017133
AAEL017204-PA	72 h PE_vs_virgin	-0.689972	0.619866	0.00380843	None	Transmembrane 9 superfamily member|protein_coding|2:349730249:349747790:1|gene:AAEL017204
AAEL017212-PA	72 h PE_vs_virgin	-0.84358	0.557259	0.0258042	None	|protein_coding|2:474324311:474325692:-1|gene:AAEL017212
AAEL017244-PB	72 h PE_vs_virgin	-0.0988265	0.933792	0.594968	None	|protein_coding|1:290721422:290736266:-1|gene:AAEL017244
AAEL017263-PA	72 h PE_vs_virgin	-0.80176	0.573649	0.00558537	None	|protein_coding|3:78079418:78099124:-1|gene:AAEL017263
AAEL017293-PA	72 h PE_vs_virgin	-0.985668	0.504992	9.31928e-05	None	|protein_coding|3:155395855:155396528:1|gene:AAEL017293
AAEL017301-PA	72 h PE_vs_virgin	-0.860806	0.550645	0.0195653	None	Elongation factor 1-alpha|protein_coding|3:25270405:25284012:-1|gene:AAEL017301
AAEL017315-PB	72 h PE_vs_virgin	-0.55945	0.678561	0.0317048	None	|protein_coding|3:346809015:346841765:1|gene:AAEL017315
AAEL017349-PA	72 h PE_vs_virgin	-1.19742	0.436055	5.97318e-05	Down	|protein_coding|3:68614868:68616835:-1|gene:AAEL017349
AAEL017368-PA	72 h PE_vs_virgin	-0.973924	0.509119	0.00773435	None	|protein_coding|2:404168293:404227595:1|gene:AAEL017368
AAEL017395-PA	72 h PE_vs_virgin	0.854918	1.80866	0.0168354	None	|protein_coding|3:235150628:235182373:1|gene:AAEL017395
AAEL017402-PA	72 h PE_vs_virgin	-2.56525	0.168959	0.00144758	Down	|protein_coding|2:428866131:428866843:1|gene:AAEL017402
AAEL017419-PA	72 h PE_vs_virgin	-2.3898	0.190809	0.0836835	None	|protein_coding|2:355431315:355440216:-1|gene:AAEL017419
AAEL017437-PB	72 h PE_vs_virgin	0.649249	1.56835	0.570116	None	|protein_coding|1:150839561:150859625:-1|gene:AAEL017437
AAEL017443-PB	72 h PE_vs_virgin	0.303351	1.23401	0.610949	None	|protein_coding|1:195130591:195132353:-1|gene:AAEL017443
AAEL017447-PE	72 h PE_vs_virgin	-0.897534	0.536804	0.00130931	None	|protein_coding|3:292310419:292338212:1|gene:AAEL017447
AAEL017460-PA	72 h PE_vs_virgin	0.290619	1.22316	0.195685	None	Angiotensin-converting enzyme|protein_coding|2:432547923:432577501:-1|gene:AAEL017460
AAEL017464-PA	72 h PE_vs_virgin	0.0521404	1.0368	0.939971	None	|protein_coding|3:26328672:26331789:1|gene:AAEL017464
AAEL017467-PB	72 h PE_vs_virgin	-0.661683	0.63214	0.00534347	None	|protein_coding|3:163112996:163122272:1|gene:AAEL017467
AAEL017481-PA	72 h PE_vs_virgin	-0.917485	0.529431	0.00187641	None	|protein_coding|1:241962838:241971984:1|gene:AAEL017481
AAEL017500-PA	72 h PE_vs_virgin	-1.48783	0.356548	0.00045785	Down	|protein_coding|2:86103658:86114818:-1|gene:AAEL017500
AAEL017508-PC	72 h PE_vs_virgin	-0.178574	0.883576	0.583328	None	|protein_coding|1:279323175:279332445:1|gene:AAEL017508
AAEL017516-PB	72 h PE_vs_virgin	-1.51167	0.350704	0.200834	None	|protein_coding|2:58780381:58810104:-1|gene:AAEL017516
AAEL018059-PB	72 h PE_vs_virgin	0.347049	1.27196	0.0191653	None	|protein_coding|1:8848734:8895889:-1|gene:AAEL018059
AAEL018061-PB	72 h PE_vs_virgin	-1.24136	0.422974	0.00984418	Down	|protein_coding|3:68617239:68619227:-1|gene:AAEL018061
AAEL018159-PA	72 h PE_vs_virgin	-0.231993	0.851458	0.31811	None	|protein_coding|2:362435616:362550754:-1|gene:AAEL018159
AAEL018168-PB	72 h PE_vs_virgin	-1.29061	0.408778	0.128826	None	|protein_coding|2:160663949:160687013:-1|gene:AAEL018168
AAEL018182-PA	72 h PE_vs_virgin	-0.712344	0.610328	0.00103323	None	|protein_coding|3:22124364:22153047:1|gene:AAEL018182
AAEL018211-PB	72 h PE_vs_virgin	-1.56087	0.338947	7.40685e-06	Down	|protein_coding|2:231510942:231656322:1|gene:AAEL018211
AAEL018219-PB	72 h PE_vs_virgin	-0.44011	0.737079	0.00382263	None	|protein_coding|3:192456407:192874870:-1|gene:AAEL018219
AAEL018237-PB	72 h PE_vs_virgin	-0.00353946	0.99755	0.995959	None	|protein_coding|2:209354587:209381535:-1|gene:AAEL018237
AAEL018244-PA	72 h PE_vs_virgin	-0.506452	0.703952	0.0071873	None	DNA topoisomerase 2|protein_coding|2:327991165:328007540:-1|gene:AAEL018244
AAEL018249-PB	72 h PE_vs_virgin	0.982165	1.97543	0.000936566	None	|protein_coding|1:290559903:290581212:1|gene:AAEL018249
AAEL018267-PB	72 h PE_vs_virgin	-0.226274	0.85484	0.245759	None	|protein_coding|2:100284939:100333780:1|gene:AAEL018267
AAEL018273-PB	72 h PE_vs_virgin	0.0726378	1.05164	0.743921	None	|protein_coding|2:238595135:238691194:-1|gene:AAEL018273
AAEL018288-PAD	72 h PE_vs_virgin	0.300594	1.23165	0.0341695	None	|protein_coding|3:234041757:234608119:-1|gene:AAEL018288
AAEL018342-PA	72 h PE_vs_virgin	-1.03894	0.486686	0.000820584	Down	|protein_coding|3:383356353:383364417:-1|gene:AAEL018342
AAEL018664-PA	72 h PE_vs_virgin	1.25362	2.38438	0.00301552	Up	COX2: cytochrome c oxidase subunit II|protein_coding|MT:2903:3587:1|gene:AAEL018664
AAEL018669-PA	72 h PE_vs_virgin	1.75461	3.37435	0.000873261	Up	COX3: cytochrome c oxidase subunit III|protein_coding|MT:4583:5370:1|gene:AAEL018669
AAEL018671-PA	72 h PE_vs_virgin	-0.353305	0.782789	0.165626	None	ND3: NADH dehydrogenase subunit 3|protein_coding|MT:5462:5790:1|gene:AAEL018671
AAEL018678-PA	72 h PE_vs_virgin	0.522336	1.43628	0.0637337	None	ND5: NADH dehydrogenase subunit 5|protein_coding|MT:6213:7955:-1|gene:AAEL018678
AAEL018680-PA	72 h PE_vs_virgin	0.592529	1.50789	0.0373626	None	ND4: NADH dehydrogenase subunit 4|protein_coding|MT:8027:9370:-1|gene:AAEL018680
AAEL018685-PA	72 h PE_vs_virgin	1.00363	2.00504	0.0155123	Up	CYTB: cytochrome b|protein_coding|MT:10323:11457:1|gene:AAEL018685
AAEL018687-PA	72 h PE_vs_virgin	1.03064	2.04293	0.00281428	Up	ND1: NADH dehydrogenase subunit 1|protein_coding|MT:11547:12488:-1|gene:AAEL018687
AAEL018710-PA	72 h PE_vs_virgin	-1.02167	0.492547	NA	None	|protein_coding|3:313637785:313671430:-1|gene:AAEL018710
AAEL019403-PA	72 h PE_vs_virgin	-1.02973	0.4898	0.00503019	Down	Heat shock cognate 70|protein_coding|3:93749271:93751226:-1|gene:AAEL019403
AAEL019406-PB	72 h PE_vs_virgin	-1.07706	0.473992	0.0148896	Down	|protein_coding|3:385033951:385375672:-1|gene:AAEL019406
AAEL019408-PA	72 h PE_vs_virgin	-0.717458	0.608168	0.0370504	None	2-Cys thioredoxin peroxidase|protein_coding|3:401752414:401753004:1|gene:AAEL019408
AAEL019424-PT	72 h PE_vs_virgin	1.03516	2.04935	0.452771	None	|protein_coding|1:11625811:11912046:-1|gene:AAEL019424
AAEL019451-PB	72 h PE_vs_virgin	-0.872006	0.546387	0.000505887	None	|protein_coding|2:63716732:63973514:-1|gene:AAEL019451
AAEL019455-PA	72 h PE_vs_virgin	-0.0658539	0.95538	0.710867	None	|protein_coding|3:339353081:339750621:1|gene:AAEL019455
AAEL019458-PA	72 h PE_vs_virgin	-0.735931	0.60043	0.00269112	None	|protein_coding|3:404619119:404667007:1|gene:AAEL019458
AAEL019468-PC	72 h PE_vs_virgin	-1.06967	0.47643	0.00024061	Down	|protein_coding|1:276174865:276236713:1|gene:AAEL019468
AAEL019485-PA	72 h PE_vs_virgin	-0.174553	0.886042	0.540235	None	|protein_coding|3:50644098:50645627:1|gene:AAEL019485
AAEL019487-PA	72 h PE_vs_virgin	2.6548	6.29759	2.13289e-05	Up	|protein_coding|2:399797997:399809744:1|gene:AAEL019487
AAEL019507-PA	72 h PE_vs_virgin	0.0554426	1.03918	0.912158	None	|protein_coding|3:287962889:288672862:1|gene:AAEL019507
AAEL019512-PA	72 h PE_vs_virgin	-1.02152	0.492598	0.000652649	Down	|protein_coding|3:187827471:187834024:-1|gene:AAEL019512
AAEL019513-PA	72 h PE_vs_virgin	-0.295417	0.814837	0.0334147	None	|protein_coding|1:270991802:271462846:1|gene:AAEL019513
AAEL019514-PA	72 h PE_vs_virgin	-0.858911	0.551368	0.0114773	None	|protein_coding|1:161613119:161658620:-1|gene:AAEL019514
AAEL019523-PA	72 h PE_vs_virgin	-0.136267	0.909871	0.697152	None	|protein_coding|2:437114439:437175221:-1|gene:AAEL019523
AAEL019525-PA	72 h PE_vs_virgin	-0.87453	0.545432	0.000679959	None	|protein_coding|1:305071478:305121777:-1|gene:AAEL019525
AAEL019531-PA	72 h PE_vs_virgin	-0.639203	0.642068	0.263644	None	|protein_coding|3:59784320:59873109:1|gene:AAEL019531
AAEL019532-PA	72 h PE_vs_virgin	-1.04051	0.486157	0.0260271	Down	|protein_coding|2:245788476:245910141:1|gene:AAEL019532
AAEL019536-PA	72 h PE_vs_virgin	0.391651	1.31189	0.513716	None	|protein_coding|1:267632910:267707157:-1|gene:AAEL019536
AAEL019543-PA	72 h PE_vs_virgin	0.0852572	1.06088	0.717775	None	|protein_coding|3:317951011:318295621:1|gene:AAEL019543
AAEL019546-PA	72 h PE_vs_virgin	-0.628948	0.646648	0.0585234	None	|protein_coding|2:21259054:21325370:-1|gene:AAEL019546
AAEL019549-PA	72 h PE_vs_virgin	-1.01474	0.494918	0.000794319	Down	|protein_coding|1:81816105:81914398:-1|gene:AAEL019549
AAEL019555-PA	72 h PE_vs_virgin	-0.967304	0.511461	0.1201	None	|protein_coding|3:65559983:65598390:1|gene:AAEL019555
AAEL019559-PA	72 h PE_vs_virgin	-0.837623	0.559565	0.0367764	None	|protein_coding|2:426404845:426457412:-1|gene:AAEL019559
AAEL019565-PA	72 h PE_vs_virgin	-1.71275	0.305078	0.00108974	Down	|protein_coding|2:307390165:307516534:-1|gene:AAEL019565
AAEL019567-PA	72 h PE_vs_virgin	-0.84506	0.556687	0.120713	None	|protein_coding|3:143356676:143567299:1|gene:AAEL019567
AAEL019576-PA	72 h PE_vs_virgin	0.631772	1.54947	0.0924199	None	|protein_coding|2:130356339:130471077:1|gene:AAEL019576
AAEL019581-PA	72 h PE_vs_virgin	-1.56847	0.337165	0.00127334	Down	|protein_coding|2:34556115:34742219:1|gene:AAEL019581
AAEL019599-PA	72 h PE_vs_virgin	-0.314815	0.803954	0.0135725	None	|protein_coding|2:354607637:354683093:-1|gene:AAEL019599
AAEL019604-PA	72 h PE_vs_virgin	-0.183194	0.880751	0.24697	None	|protein_coding|2:136243301:136331256:1|gene:AAEL019604
AAEL019618-PB	72 h PE_vs_virgin	-0.394123	0.760952	0.0509233	None	|protein_coding|2:63500798:63613560:-1|gene:AAEL019618
AAEL019627-PA	72 h PE_vs_virgin	0.441805	1.3583	0.261473	None	|protein_coding|3:342889137:342943420:-1|gene:AAEL019627
AAEL019652-PA	72 h PE_vs_virgin	0.0480683	1.03388	0.822155	None	|protein_coding|2:347670258:348236847:-1|gene:AAEL019652
AAEL019656-PA	72 h PE_vs_virgin	-0.447942	0.733088	0.096234	None	|protein_coding|1:39894328:39956910:1|gene:AAEL019656
AAEL019657-PA	72 h PE_vs_virgin	1.06303	2.08932	0.0613254	None	|protein_coding|2:230791268:230811504:1|gene:AAEL019657
AAEL019658-PA	72 h PE_vs_virgin	-0.897447	0.536836	0.000393229	None	|protein_coding|2:251907444:252002024:-1|gene:AAEL019658
AAEL019669-PA	72 h PE_vs_virgin	-2.08561	0.235596	1.13061e-06	Down	|protein_coding|2:205534825:205535892:-1|gene:AAEL019669
AAEL019715-PA	72 h PE_vs_virgin	0.036014	1.02528	0.883557	None	|protein_coding|2:351508862:351587882:-1|gene:AAEL019715
AAEL019717-PA	72 h PE_vs_virgin	-0.397909	0.758957	0.122536	None	Mitochondrial phosphate carrier protein|protein_coding|3:51592277:51610099:-1|gene:AAEL019717
AAEL019726-PA	72 h PE_vs_virgin	-0.69969	0.615704	0.0806917	None	|protein_coding|2:31588007:32531311:-1|gene:AAEL019726
AAEL019727-PA	72 h PE_vs_virgin	-1.40059	0.378775	0.0667619	None	|protein_coding|1:290197173:290230237:1|gene:AAEL019727
AAEL019731-PA	72 h PE_vs_virgin	-0.997219	0.500965	0.10196	None	|protein_coding|2:83322011:83584252:1|gene:AAEL019731
AAEL019735-PA	72 h PE_vs_virgin	0.85837	1.81299	0.066427	None	|protein_coding|1:47394205:47403997:-1|gene:AAEL019735
AAEL019737-PA	72 h PE_vs_virgin	-0.488679	0.712677	0.00405137	None	|protein_coding|1:5549868:5714586:1|gene:AAEL019737
AAEL019748-PA	72 h PE_vs_virgin	-0.318791	0.801742	0.40151	None	|protein_coding|2:274209167:274229887:-1|gene:AAEL019748
AAEL019777-PA	72 h PE_vs_virgin	-1.09306	0.468767	0.00184184	Down	|protein_coding|2:232100673:232111639:-1|gene:AAEL019777
AAEL019778-PA	72 h PE_vs_virgin	-1.48573	0.357068	0.0454513	Down	|protein_coding|2:232116179:232126875:-1|gene:AAEL019778
AAEL019780-PA	72 h PE_vs_virgin	-0.194973	0.87359	0.150561	None	|protein_coding|2:69084521:69114909:-1|gene:AAEL019780
AAEL019783-PA	72 h PE_vs_virgin	-0.199436	0.870891	0.4124	None	|protein_coding|3:84719002:84752506:1|gene:AAEL019783
AAEL019788-PA	72 h PE_vs_virgin	-1.24464	0.422014	0.0195232	Down	|protein_coding|2:170615021:170736133:-1|gene:AAEL019788
AAEL019797-PA	72 h PE_vs_virgin	-1.36744	0.387578	0.132715	None	|protein_coding|3:35956284:35960294:-1|gene:AAEL019797
AAEL019799-PA	72 h PE_vs_virgin	-0.545582	0.685115	0.025407	None	Muscle lim protein|protein_coding|3:369484860:369500588:1|gene:AAEL019799
AAEL019799-PD	72 h PE_vs_virgin	-0.736184	0.600325	0.0173335	None	Muscle lim protein|protein_coding|3:369484860:369512612:1|gene:AAEL019799
AAEL019802-PA	72 h PE_vs_virgin	-0.404468	0.755515	0.00135693	None	Protein RER1|protein_coding|3:372331240:372354181:-1|gene:AAEL019802
AAEL019813-PA	72 h PE_vs_virgin	-0.865658	0.548796	0.0161894	None	|protein_coding|2:425691535:425772176:-1|gene:AAEL019813
AAEL019824-PB	72 h PE_vs_virgin	0.140406	1.10222	0.577426	None	|protein_coding|3:30120983:30344155:1|gene:AAEL019824
AAEL019825-PA	72 h PE_vs_virgin	-0.085758	0.942289	0.882338	None	|protein_coding|2:367568342:367584546:1|gene:AAEL019825
AAEL019826-PA	72 h PE_vs_virgin	-1.78203	0.290775	0.000147814	Down	|protein_coding|2:367659918:367749669:1|gene:AAEL019826
AAEL019833-PA	72 h PE_vs_virgin	-0.770955	0.586029	0.0182077	None	|protein_coding|2:369804391:369838518:1|gene:AAEL019833
AAEL019852-PA	72 h PE_vs_virgin	0.905798	1.87358	0.0240117	None	|protein_coding|2:352692092:353039014:-1|gene:AAEL019852
AAEL019859-PA	72 h PE_vs_virgin	-0.570334	0.673461	0.00128149	None	|protein_coding|2:333920758:334102740:-1|gene:AAEL019859
AAEL019894-PA	72 h PE_vs_virgin	2.85101	7.21507	0.000127314	Up	Tubulin beta chain|protein_coding|2:326336650:326338044:-1|gene:AAEL019894
AAEL019906-PA	72 h PE_vs_virgin	1.86613	3.64553	4.1176e-05	Up	|protein_coding|3:109485123:109485446:-1|gene:AAEL019906
AAEL019935-PA	72 h PE_vs_virgin	-1.44209	0.368033	0.00689488	Down	|protein_coding|3:173036848:173095793:-1|gene:AAEL019935
AAEL019937-PA	72 h PE_vs_virgin	-0.919178	0.52881	0.0113966	None	Superoxide dismutase [Cu-Zn]|protein_coding|3:265360613:265382514:-1|gene:AAEL019937
AAEL019986-PA	72 h PE_vs_virgin	-0.940774	0.520953	0.0260417	None	|protein_coding|2:188545119:188664982:-1|gene:AAEL019986
AAEL019990-PA	72 h PE_vs_virgin	-0.379662	0.768618	0.00525412	None	|protein_coding|1:23244378:23395594:-1|gene:AAEL019990
AAEL019995-PA	72 h PE_vs_virgin	-0.648899	0.637767	0.057216	None	Putative translocase of outer membrane 34|protein_coding|3:168256893:168272520:1|gene:AAEL019995
AAEL020018-PA	72 h PE_vs_virgin	-0.153665	0.898964	0.622272	None	|protein_coding|2:196462370:196719506:-1|gene:AAEL020018
AAEL020095-PA	72 h PE_vs_virgin	-0.539004	0.688246	0.0809526	None	|protein_coding|1:59492619:59530957:1|gene:AAEL020095
AAEL020113-PA	72 h PE_vs_virgin	-0.524677	0.695115	0.0750786	None	|protein_coding|3:315233483:315240874:-1|gene:AAEL020113
AAEL020211-PA	72 h PE_vs_virgin	-1.40943	0.376461	0.00319139	Down	|protein_coding|NIGP01000819:47330:48010:-1|gene:AAEL020211
AAEL020238-PA	72 h PE_vs_virgin	0.214608	1.16039	0.679033	None	|protein_coding|1:62373535:62375421:1|gene:AAEL020238
AAEL020303-PA	72 h PE_vs_virgin	1.2911	2.44715	0.181154	None	|protein_coding|2:463314316:463367663:1|gene:AAEL020303
AAEL020395-PA	72 h PE_vs_virgin	-1.05903	0.479956	0.000480352	Down	|protein_coding|3:341371254:341371934:1|gene:AAEL020395
AAEL020450-PA	72 h PE_vs_virgin	0.466362	1.38162	0.19215	None	|protein_coding|3:87526005:87526268:1|gene:AAEL020450
AAEL020452-PA	72 h PE_vs_virgin	-0.398452	0.758672	0.0784428	None	|protein_coding|2:63469055:63492193:-1|gene:AAEL020452
AAEL020485-PA	72 h PE_vs_virgin	-0.470321	0.721804	0.108082	None	Signal peptidase complex catalytic subunit SEC11|protein_coding|1:286974291:286975506:1|gene:AAEL020485
AAEL020508-PA	72 h PE_vs_virgin	-2.13045	0.228387	0.00416733	Down	|protein_coding|1:27303768:27374523:-1|gene:AAEL020508
AAEL020525-PA	72 h PE_vs_virgin	0.458068	1.3737	0.345494	None	|protein_coding|3:1746698:1752595:-1|gene:AAEL020525
AAEL020559-PA	72 h PE_vs_virgin	-0.515954	0.69933	0.000445422	None	|protein_coding|1:32387432:32457791:-1|gene:AAEL020559
AAEL020571-PA	72 h PE_vs_virgin	-0.856164	0.552419	0.00723508	None	|protein_coding|1:222194184:222196121:-1|gene:AAEL020571
AAEL020590-PA	72 h PE_vs_virgin	-0.771687	0.585732	0.0404198	None	|protein_coding|NIGP01000573:13748:23751:-1|gene:AAEL020590
AAEL020592-PA	72 h PE_vs_virgin	0.866347	1.82304	0.0063371	None	|protein_coding|3:121889272:121943908:-1|gene:AAEL020592
AAEL020651-PA	72 h PE_vs_virgin	-0.0545928	0.962866	0.810642	None	|protein_coding|2:344895890:344943724:-1|gene:AAEL020651
AAEL020747-PA	72 h PE_vs_virgin	-1.53202	0.345794	0.00125183	Down	|protein_coding|2:354309271:354456015:1|gene:AAEL020747
AAEL020749-PA	72 h PE_vs_virgin	0.00976844	1.00679	0.970784	None	60S ribosomal protein L15/L27|protein_coding|3:310218618:310219820:-1|gene:AAEL020749
AAEL020800-PA	72 h PE_vs_virgin	-0.115782	0.922882	0.855091	None	|protein_coding|2:241469602:241498245:1|gene:AAEL020800
AAEL020804-PA	72 h PE_vs_virgin	-2.21396	0.215542	9.883e-05	Down	|protein_coding|2:118727284:118749608:-1|gene:AAEL020804
AAEL020846-PA	72 h PE_vs_virgin	-1.47827	0.358919	0.00660678	Down	|protein_coding|2:132859386:132893823:-1|gene:AAEL020846
AAEL020936-PA	72 h PE_vs_virgin	0.466452	1.38171	0.304064	None	|protein_coding|2:64458430:64562668:-1|gene:AAEL020936
AAEL020950-PA	72 h PE_vs_virgin	-0.938342	0.521832	0.00688228	None	|protein_coding|1:59332152:59362947:1|gene:AAEL020950
AAEL020960-PA	72 h PE_vs_virgin	-0.998932	0.50037	0.001371	None	Carboxypeptidase A|protein_coding|1:43918802:43930610:-1|gene:AAEL020960
AAEL020990-PA	72 h PE_vs_virgin	-1.15221	0.449934	0.0176969	Down	|protein_coding|2:264633112:264633951:1|gene:AAEL020990
AAEL021035-PA	72 h PE_vs_virgin	0.129485	1.0939	0.841299	None	|protein_coding|2:231711642:231730651:-1|gene:AAEL021035
AAEL021083-PA	72 h PE_vs_virgin	-0.865652	0.548798	0.00547458	None	40S ribosomal protein S25|protein_coding|3:104406565:104411235:-1|gene:AAEL021083
AAEL021113-PA	72 h PE_vs_virgin	-0.648908	0.637763	0.00273779	None	|protein_coding|1:146717797:146751935:-1|gene:AAEL021113
AAEL021134-PA	72 h PE_vs_virgin	-0.498258	0.707961	0.00235316	None	|protein_coding|NIGP01001694:928:26253:1|gene:AAEL021134
AAEL021176-PA	72 h PE_vs_virgin	2.5151	5.71636	0.0125295	Up	|protein_coding|1:210654508:210655496:-1|gene:AAEL021176
AAEL021211-PA	72 h PE_vs_virgin	-0.678668	0.624742	0.0888255	None	|protein_coding|3:281252744:281263731:-1|gene:AAEL021211
AAEL021301-PA	72 h PE_vs_virgin	-0.452974	0.730535	0.0163735	None	|protein_coding|3:319958425:320102863:1|gene:AAEL021301
AAEL021335-PA	72 h PE_vs_virgin	0.363855	1.28686	0.735329	None	|protein_coding|NIGP01001507:43883:72473:1|gene:AAEL021335
AAEL021548-PA	72 h PE_vs_virgin	-0.220501	0.858267	0.658695	None	|protein_coding|1:60167575:60193049:-1|gene:AAEL021548
AAEL021573-PA	72 h PE_vs_virgin	-0.727947	0.603762	0.0559481	None	|protein_coding|2:218893265:218911263:-1|gene:AAEL021573
AAEL021618-PA	72 h PE_vs_virgin	-0.697083	0.616818	0.00146262	None	|protein_coding|1:128484413:129011766:1|gene:AAEL021618
AAEL021717-PA	72 h PE_vs_virgin	0.897996	1.86348	0.00556827	None	|protein_coding|NIGP01001249:6649:7187:1|gene:AAEL021717
AAEL021756-PA	72 h PE_vs_virgin	-0.336854	0.791766	0.1229	None	|protein_coding|2:12730271:12738784:-1|gene:AAEL021756
AAEL021785-PC	72 h PE_vs_virgin	-0.118505	0.921141	0.64304	None	|protein_coding|1:84209672:84263056:1|gene:AAEL021785
AAEL021795-PA	72 h PE_vs_virgin	-0.234262	0.85012	0.384075	None	|protein_coding|2:64822314:64823525:-1|gene:AAEL021795
AAEL021838-PA	72 h PE_vs_virgin	-0.746476	0.596058	0.01445	None	Myosin heavy chain|protein_coding|1:151955950:152241622:1|gene:AAEL021838
AAEL021870-PA	72 h PE_vs_virgin	-2.60335	0.164556	0.0403551	Down	|protein_coding|2:173017197:173019221:-1|gene:AAEL021870
AAEL021930-PA	72 h PE_vs_virgin	0.89387	1.85815	0.385901	None	|protein_coding|2:428896116:428896560:-1|gene:AAEL021930
AAEL022076-PA	72 h PE_vs_virgin	-1.11596	0.461384	0.0152294	Down	|protein_coding|3:117215213:117294688:1|gene:AAEL022076
AAEL022104-PA	72 h PE_vs_virgin	-1.04315	0.485268	0.00271437	Down	Ribosomal protein L3|protein_coding|3:183217021:183220651:-1|gene:AAEL022104
AAEL022129-PA	72 h PE_vs_virgin	-1.80118	0.286939	0.00206309	Down	|protein_coding|3:318341092:318420057:1|gene:AAEL022129
AAEL022136-PA	72 h PE_vs_virgin	-0.933778	0.523486	0.000268856	None	|protein_coding|2:192364152:192386994:-1|gene:AAEL022136
AAEL022170-PA	72 h PE_vs_virgin	-0.263781	0.832902	0.370888	None	|protein_coding|NIGP01000602:72715:73089:-1|gene:AAEL022170
AAEL022214-PA	72 h PE_vs_virgin	-0.624281	0.648743	0.0482151	None	Putative gamma-interferon inducible lysosomal thiol reductase|protein_coding|3:121415960:121425537:-1|gene:AAEL022214
AAEL022229-PA	72 h PE_vs_virgin	-1.36473	0.388308	0.00032537	Down	|protein_coding|1:187091221:187106901:1|gene:AAEL022229
AAEL022261-PA	72 h PE_vs_virgin	-2.22169	0.21439	8.36093e-07	Down	|protein_coding|2:177321455:177327167:-1|gene:AAEL022261
AAEL022286-PA	72 h PE_vs_virgin	0.173125	1.1275	0.513748	None	40S ribosomal protein S27|protein_coding|2:135873001:135873255:1|gene:AAEL022286
AAEL022304-PA	72 h PE_vs_virgin	-0.106557	0.928802	0.334289	None	|protein_coding|2:274408921:274414100:-1|gene:AAEL022304
AAEL022467-PA	72 h PE_vs_virgin	-0.825627	0.564237	0.0017873	None	|protein_coding|1:241845058:241875246:-1|gene:AAEL022467
AAEL022476-PA	72 h PE_vs_virgin	-0.327751	0.796777	0.54264	None	|protein_coding|1:268417166:268419694:1|gene:AAEL022476
AAEL022497-PC	72 h PE_vs_virgin	0.00753016	1.00523	0.972	None	|protein_coding|2:688567:704403:1|gene:AAEL022497
AAEL022505-PA	72 h PE_vs_virgin	0.888661	1.85146	0.1693	None	|protein_coding|1:28321290:28322889:1|gene:AAEL022505
AAEL022608-PA	72 h PE_vs_virgin	-0.361726	0.778233	0.363562	None	|protein_coding|3:92964516:92997376:-1|gene:AAEL022608
AAEL022609-PC	72 h PE_vs_virgin	-0.194627	0.873798	0.131291	None	|protein_coding|2:131217671:131339392:-1|gene:AAEL022609
AAEL022646-PA	72 h PE_vs_virgin	0.97117	1.96043	0.0780344	None	Larval chymotrypsin-like protein|protein_coding|2:157463615:157471592:1|gene:AAEL022646
AAEL022661-PC	72 h PE_vs_virgin	-0.697258	0.616743	0.0302872	None	|protein_coding|2:41915281:41984093:1|gene:AAEL022661
AAEL022680-PA	72 h PE_vs_virgin	-0.417423	0.748761	0.138758	None	|protein_coding|1:64447500:64494255:-1|gene:AAEL022680
AAEL022718-PA	72 h PE_vs_virgin	-0.48389	0.715047	0.0745486	None	|protein_coding|3:260002049:260399858:-1|gene:AAEL022718
AAEL022734-PA	72 h PE_vs_virgin	-0.62216	0.649697	0.00918487	None	|protein_coding|1:215452364:215491947:-1|gene:AAEL022734
AAEL022750-PA	72 h PE_vs_virgin	-1.24789	0.421065	0.0446608	Down	|protein_coding|2:179369245:179556180:-1|gene:AAEL022750
AAEL022757-PA	72 h PE_vs_virgin	-0.466887	0.723524	0.0421121	None	|protein_coding|2:108064669:108107141:1|gene:AAEL022757
AAEL022798-PA	72 h PE_vs_virgin	1.56158	2.95177	0.0187849	Up	|protein_coding|2:39520123:39526646:-1|gene:AAEL022798
AAEL022819-PB	72 h PE_vs_virgin	0.0501215	1.03535	0.79208	None	|protein_coding|3:195302736:195343435:1|gene:AAEL022819
AAEL022845-PA	72 h PE_vs_virgin	-1.21677	0.430244	0.000171771	Down	|protein_coding|2:177534355:177581545:1|gene:AAEL022845
AAEL022867-PA	72 h PE_vs_virgin	0.0543538	1.03839	0.87232	None	|protein_coding|2:159598800:159611689:-1|gene:AAEL022867
AAEL022931-PA	72 h PE_vs_virgin	-0.618542	0.651329	0.0198798	None	|protein_coding|1:134422782:134445283:-1|gene:AAEL022931
AAEL022932-PA	72 h PE_vs_virgin	-0.276376	0.825663	0.283052	None	|protein_coding|3:104646962:104797403:1|gene:AAEL022932
AAEL022938-PA	72 h PE_vs_virgin	0.203812	1.15174	0.656996	None	Membrane trafficking protein emp24/gp25/p24 family member|protein_coding|1:148074369:148087078:-1|gene:AAEL022938
AAEL022979-PD	72 h PE_vs_virgin	-0.717008	0.608358	5.87983e-05	None	|protein_coding|3:382021896:382053645:-1|gene:AAEL022979
AAEL023037-PA	72 h PE_vs_virgin	0.136367	1.09913	0.457044	None	|protein_coding|2:147229420:147269119:-1|gene:AAEL023037
AAEL023069-PA	72 h PE_vs_virgin	0.53383	1.44777	0.0971924	None	26S protease regulatory subunit|protein_coding|1:23573700:23575435:-1|gene:AAEL023069
AAEL023148-PA	72 h PE_vs_virgin	-0.707508	0.612377	0.00260546	None	|protein_coding|1:214011858:214373784:-1|gene:AAEL023148
AAEL023159-PA	72 h PE_vs_virgin	-0.817352	0.567483	0.0237706	None	|protein_coding|1:68684528:68793945:1|gene:AAEL023159
AAEL023182-PA	72 h PE_vs_virgin	-0.654336	0.635368	0.0351097	None	Serine/threonine protein phosphatase 2A regulatory subunit|protein_coding|1:208615991:208694479:-1|gene:AAEL023182
AAEL023187-PA	72 h PE_vs_virgin	-0.68403	0.622424	0.000879055	None	|protein_coding|2:351795441:351832872:-1|gene:AAEL023187
AAEL023188-PA	72 h PE_vs_virgin	-0.614139	0.65332	0.0289126	None	|protein_coding|2:25945512:25973085:-1|gene:AAEL023188
AAEL023258-PA	72 h PE_vs_virgin	-1.09386	0.468506	0.00135372	Down	|protein_coding|1:96103201:96286529:-1|gene:AAEL023258
AAEL023321-PA	72 h PE_vs_virgin	-0.563411	0.6767	0.0731806	None	|protein_coding|1:280191850:280193760:1|gene:AAEL023321
AAEL023323-PA	72 h PE_vs_virgin	-0.660388	0.632708	0.00500048	None	|protein_coding|1:305243150:305245333:1|gene:AAEL023323
AAEL023332-PA	72 h PE_vs_virgin	-0.0940484	0.93689	0.826754	None	|protein_coding|3:359946085:360022054:1|gene:AAEL023332
AAEL023347-PA	72 h PE_vs_virgin	-0.661514	0.632214	0.00269644	None	|protein_coding|1:206664367:206667167:1|gene:AAEL023347
AAEL023471-PA	72 h PE_vs_virgin	-0.868654	0.547658	0.00227104	None	|protein_coding|2:196010816:196041061:1|gene:AAEL023471
AAEL023485-PA	72 h PE_vs_virgin	-0.668964	0.628958	0.133401	None	|protein_coding|2:403055521:403056892:-1|gene:AAEL023485
AAEL023511-PA	72 h PE_vs_virgin	0.196778	1.14614	0.224968	None	|protein_coding|2:245966948:245970551:1|gene:AAEL023511
AAEL023547-PA	72 h PE_vs_virgin	0.843444	1.79433	0.0292673	None	|protein_coding|1:302295122:302436849:1|gene:AAEL023547
AAEL023595-PA	72 h PE_vs_virgin	-1.16225	0.446816	3.26686e-05	Down	|protein_coding|NIGP01001712:109274:117938:-1|gene:AAEL023595
AAEL023603-PA	72 h PE_vs_virgin	-0.362277	0.777936	0.0874707	None	|protein_coding|1:42916744:42930218:-1|gene:AAEL023603
AAEL023613-PA	72 h PE_vs_virgin	-2.06797	0.238495	0.0087321	Down	|protein_coding|1:181142931:181144444:1|gene:AAEL023613
AAEL023746-PA	72 h PE_vs_virgin	0.553157	1.46729	0.125942	None	|protein_coding|3:342319399:342339662:-1|gene:AAEL023746
AAEL023850-PA	72 h PE_vs_virgin	-0.834908	0.560619	0.0111407	None	|protein_coding|1:201253386:201289284:1|gene:AAEL023850
AAEL023854-PA	72 h PE_vs_virgin	-0.261031	0.834491	0.0834037	None	|protein_coding|2:45343377:45362301:-1|gene:AAEL023854
AAEL023945-PA	72 h PE_vs_virgin	-1.26266	0.416775	0.000753899	Down	|protein_coding|3:29108578:29109136:-1|gene:AAEL023945
AAEL023983-PA	72 h PE_vs_virgin	-0.18827	0.877658	0.624868	None	40S ribosomal protein S4|protein_coding|2:178988711:178995690:1|gene:AAEL023983
AAEL024141-PB	72 h PE_vs_virgin	-1.68757	0.31045	0.00719698	Down	|protein_coding|2:464665413:464695990:1|gene:AAEL024141
AAEL024186-PA	72 h PE_vs_virgin	-1.00701	0.497577	0.00089665	Down	|protein_coding|3:313952899:313994710:-1|gene:AAEL024186
AAEL024191-PA	72 h PE_vs_virgin	-0.512706	0.700906	0.0225115	None	|protein_coding|2:123811748:123829715:-1|gene:AAEL024191
AAEL024228-PA	72 h PE_vs_virgin	-0.700267	0.615458	0.00103121	None	|protein_coding|2:299315635:299317547:-1|gene:AAEL024228
AAEL024235-PB	72 h PE_vs_virgin	-0.964376	0.5125	0.000551082	None	|protein_coding|2:48809131:48836988:-1|gene:AAEL024235
AAEL024410-PA	72 h PE_vs_virgin	-1.50822	0.351545	0.00029124	Down	|protein_coding|1:92196951:92271869:1|gene:AAEL024410
AAEL024434-PA	72 h PE_vs_virgin	-0.460345	0.726812	0.0263658	None	60S ribosomal protein L13a (Fragment)|protein_coding|3:203214040:203230724:1|gene:AAEL024434
AAEL024500-PA	72 h PE_vs_virgin	-0.3832	0.766735	0.124635	None	|protein_coding|2:132653816:132655130:-1|gene:AAEL024500
AAEL024536-PA	72 h PE_vs_virgin	-0.687011	0.62114	0.0556948	None	Ribosomal protein L19|protein_coding|2:16260193:16263850:-1|gene:AAEL024536
AAEL024570-PA	72 h PE_vs_virgin	0.585579	1.50064	0.226552	None	|protein_coding|2:78264820:78461129:-1|gene:AAEL024570
AAEL024583-PA	72 h PE_vs_virgin	-0.651742	0.636511	0.0591408	None	|protein_coding|2:127259477:127403858:1|gene:AAEL024583
AAEL024632-PA	72 h PE_vs_virgin	-0.714749	0.609311	0.245557	None	|protein_coding|2:118146845:118544355:1|gene:AAEL024632
AAEL024675-PA	72 h PE_vs_virgin	0.0320936	1.02249	0.944901	None	|protein_coding|2:256759653:256823399:1|gene:AAEL024675
AAEL024717-PA	72 h PE_vs_virgin	1.70193	3.25335	0.00281739	Up	|protein_coding|2:191379829:191390932:-1|gene:AAEL024717
AAEL024720-PA	72 h PE_vs_virgin	-0.686932	0.621173	0.112343	None	|protein_coding|1:203578104:203637433:-1|gene:AAEL024720
AAEL024732-PA	72 h PE_vs_virgin	0.528388	1.44232	NA	None	|protein_coding|2:35872913:35945637:1|gene:AAEL024732
AAEL024736-PA	72 h PE_vs_virgin	-0.879917	0.543399	0.0269832	None	|protein_coding|3:108059457:108171669:1|gene:AAEL024736
AAEL024786-PA	72 h PE_vs_virgin	0.11956	1.0864	0.440313	None	|protein_coding|1:86107261:86118051:-1|gene:AAEL024786
AAEL024828-PA	72 h PE_vs_virgin	-1.70532	0.306653	0.000462623	Down	|protein_coding|2:428844029:428848765:-1|gene:AAEL024828
AAEL024841-PA	72 h PE_vs_virgin	-1.07555	0.474489	0.0313883	Down	|protein_coding|3:314664426:314722910:1|gene:AAEL024841
AAEL024853-PA	72 h PE_vs_virgin	1.84153	3.58391	2.24075e-05	Up	|protein_coding|2:76171986:76188012:1|gene:AAEL024853
AAEL024913-PA	72 h PE_vs_virgin	-0.139465	0.907856	0.361079	None	|protein_coding|1:61141944:61192309:1|gene:AAEL024913
AAEL025017-PB	72 h PE_vs_virgin	-1.13276	0.456041	1.28452e-06	Down	|protein_coding|2:16827719:16901592:-1|gene:AAEL025017
AAEL025049-PN	72 h PE_vs_virgin	-1.27383	0.413562	0.00168612	Down	|protein_coding|2:18178349:18322373:1|gene:AAEL025049
AAEL025078-PA	72 h PE_vs_virgin	-0.3095	0.806921	0.0635874	None	|protein_coding|1:146601895:146602881:-1|gene:AAEL025078
AAEL025091-PA	72 h PE_vs_virgin	0.507811	1.42189	0.0863824	None	|protein_coding|3:293836427:293936713:1|gene:AAEL025091
AAEL025092-PA	72 h PE_vs_virgin	-0.574872	0.671346	0.00247675	None	|protein_coding|2:155948306:155949056:-1|gene:AAEL025092
AAEL025120-PA	72 h PE_vs_virgin	-2.40833	0.188373	0.0112087	Down	|protein_coding|1:66497490:66498984:-1|gene:AAEL025120
AAEL025123-PA	72 h PE_vs_virgin	-0.462573	0.725691	0.357555	None	|protein_coding|2:93273635:93322537:-1|gene:AAEL025123
AAEL025134-PA	72 h PE_vs_virgin	-0.180357	0.882484	0.259647	None	|protein_coding|1:71688879:71841916:-1|gene:AAEL025134
AAEL025199-PA	72 h PE_vs_virgin	0.747719	1.67914	0.0633075	None	|protein_coding|1:183191969:183279217:-1|gene:AAEL025199
AAEL025202-PA	72 h PE_vs_virgin	0.119583	1.08642	0.492697	None	|protein_coding|2:332075370:332090933:-1|gene:AAEL025202
AAEL025321-PA	72 h PE_vs_virgin	-0.311617	0.805738	0.0952445	None	|protein_coding|1:295494088:295495045:-1|gene:AAEL025321
AAEL025363-PA	72 h PE_vs_virgin	-0.197505	0.872057	0.593248	None	|protein_coding|1:17762976:17788389:-1|gene:AAEL025363
AAEL025391-PC	72 h PE_vs_virgin	0.32794	1.25522	0.186636	None	|protein_coding|2:474107707:474145935:-1|gene:AAEL025391
AAEL025410-PA	72 h PE_vs_virgin	-0.280795	0.823137	0.1517	None	|protein_coding|2:474158884:474223481:-1|gene:AAEL025410
AAEL025437-PA	72 h PE_vs_virgin	0.425813	1.34333	0.00500382	None	|protein_coding|2:200020914:200028612:-1|gene:AAEL025437
AAEL025460-PA	72 h PE_vs_virgin	-0.226866	0.854489	0.182623	None	|protein_coding|3:138451772:138479942:1|gene:AAEL025460
AAEL025514-PA	72 h PE_vs_virgin	-0.558997	0.678774	0.0171474	None	|protein_coding|2:29073021:29164961:1|gene:AAEL025514
AAEL025547-PA	72 h PE_vs_virgin	-0.34772	0.785825	0.380604	None	|protein_coding|1:305868510:305889710:-1|gene:AAEL025547
AAEL025553-PA	72 h PE_vs_virgin	0.319935	1.24827	0.270717	None	|protein_coding|1:38244754:38245693:-1|gene:AAEL025553
AAEL025555-PA	72 h PE_vs_virgin	-1.13731	0.454607	8.50726e-05	Down	|protein_coding|3:177620307:177621106:1|gene:AAEL025555
AAEL025567-PA	72 h PE_vs_virgin	-0.445262	0.734451	0.016183	None	|protein_coding|2:65180796:65183541:1|gene:AAEL025567
AAEL025569-PA	72 h PE_vs_virgin	-0.271824	0.828272	0.488286	None	|protein_coding|1:162012995:162105327:1|gene:AAEL025569
AAEL025570-PA	72 h PE_vs_virgin	-1.51496	0.349907	0.000550327	Down	|protein_coding|2:294856764:294930129:-1|gene:AAEL025570
AAEL025577-PA	72 h PE_vs_virgin	-0.459305	0.727337	0.492114	None	|protein_coding|2:178537661:178538147:1|gene:AAEL025577
AAEL025594-PA	72 h PE_vs_virgin	-0.458712	0.727636	0.0742881	None	|protein_coding|3:196681534:196702499:1|gene:AAEL025594
AAEL025647-PA	72 h PE_vs_virgin	-0.717596	0.60811	0.000562888	None	|protein_coding|1:55194211:55218927:-1|gene:AAEL025647
AAEL025656-PA	72 h PE_vs_virgin	0.314957	1.24397	0.274994	None	|protein_coding|1:60200083:60218163:1|gene:AAEL025656
AAEL025697-PA	72 h PE_vs_virgin	0.384311	1.30524	0.00979305	None	|protein_coding|3:295388179:295403780:1|gene:AAEL025697
AAEL025769-PA	72 h PE_vs_virgin	-0.560039	0.678284	0.0366436	None	|protein_coding|1:144639847:144651390:-1|gene:AAEL025769
AAEL025806-PB	72 h PE_vs_virgin	-1.4506	0.36587	0.0319097	Down	|protein_coding|1:205184855:205187254:1|gene:AAEL025806
AAEL025888-PA	72 h PE_vs_virgin	-1.1495	0.450783	0.15011	None	|protein_coding|3:264273649:264302769:1|gene:AAEL025888
AAEL025906-PA	72 h PE_vs_virgin	-0.284109	0.821248	0.501663	None	|protein_coding|1:57302074:57303041:1|gene:AAEL025906
AAEL026008-PA	72 h PE_vs_virgin	-0.94926	0.517898	0.0252336	None	|protein_coding|2:64848475:64848999:-1|gene:AAEL026008
AAEL026027-PA	72 h PE_vs_virgin	-0.0103077	0.992881	0.982659	None	|protein_coding|1:214936756:215022162:1|gene:AAEL026027
AAEL026069-PA	72 h PE_vs_virgin	0.00335395	1.00233	0.992575	None	|protein_coding|2:141070331:141104808:1|gene:AAEL026069
AAEL026094-PA	72 h PE_vs_virgin	-1.52953	0.34639	0.00109265	Down	|protein_coding|2:126506391:126671237:1|gene:AAEL026094
AAEL026165-PA	72 h PE_vs_virgin	0.78272	1.72037	0.00583788	None	|protein_coding|2:131994870:131996517:1|gene:AAEL026165
AAEL026217-PA	72 h PE_vs_virgin	-0.398915	0.758428	0.0557686	None	|protein_coding|2:293815395:293832896:-1|gene:AAEL026217
AAEL026243-PA	72 h PE_vs_virgin	-0.925905	0.52635	0.0092906	None	|protein_coding|2:174221841:174231757:-1|gene:AAEL026243
AAEL026347-PA	72 h PE_vs_virgin	-0.612691	0.653976	0.129577	None	|protein_coding|1:199235680:199281437:-1|gene:AAEL026347
AAEL026364-PA	72 h PE_vs_virgin	-0.487211	0.713403	0.0145049	None	|protein_coding|1:184447074:184636244:1|gene:AAEL026364
AAEL026410-PA	72 h PE_vs_virgin	-1.87217	0.273162	1.08588e-06	Down	|protein_coding|3:405618947:405633446:1|gene:AAEL026410
AAEL026439-PA	72 h PE_vs_virgin	-0.0729176	0.950713	0.829375	None	|protein_coding|2:111217958:111246224:-1|gene:AAEL026439
AAEL026446-PA	72 h PE_vs_virgin	-0.396	0.759962	0.442852	None	|protein_coding|2:155094393:155104015:-1|gene:AAEL026446
AAEL026458-PA	72 h PE_vs_virgin	-0.549581	0.683219	0.0189717	None	|protein_coding|1:290674543:290702136:1|gene:AAEL026458
AAEL026716-PA	72 h PE_vs_virgin	0.257756	1.19562	0.406591	None	|protein_coding|3:305711679:305712888:-1|gene:AAEL026716
AAEL026787-PA	72 h PE_vs_virgin	-0.885705	0.541223	0.00133173	None	|protein_coding|2:183044989:183061564:-1|gene:AAEL026787
AAEL026825-PA	72 h PE_vs_virgin	-0.176171	0.885049	0.720233	None	|protein_coding|1:278801731:278829461:1|gene:AAEL026825
AAEL026833-PA	72 h PE_vs_virgin	-0.0093997	0.993506	0.984001	None	|protein_coding|2:64872931:64873950:1|gene:AAEL026833
AAEL026928-PA	72 h PE_vs_virgin	-0.285323	0.820558	0.282848	None	|protein_coding|1:201727337:201756739:-1|gene:AAEL026928
AAEL027016-PA	72 h PE_vs_virgin	0.294265	1.22626	0.415657	None	|protein_coding|NIGP01000134:482:7306:1|gene:AAEL027016
AAEL027050-PA	72 h PE_vs_virgin	-1.072	0.475658	0.000684971	Down	Putative 52k active chromatin boundary protein|protein_coding|3:244030197:244031288:-1|gene:AAEL027050
AAEL027052-PA	72 h PE_vs_virgin	0.158947	1.11647	0.466115	None	|protein_coding|2:156190514:156204188:-1|gene:AAEL027052
AAEL027249-PA	72 h PE_vs_virgin	-0.299898	0.81231	0.179374	None	|protein_coding|2:422454425:422477673:1|gene:AAEL027249
AAEL027434-PA	72 h PE_vs_virgin	0.998791	1.99832	0.00167653	None	|protein_coding|2:179741953:179746522:1|gene:AAEL027434
AAEL027436-PA	72 h PE_vs_virgin	-2.59563	0.165439	0.00466899	Down	Putative splicing factor rnps1 sr protein|protein_coding|2:257568117:257573381:-1|gene:AAEL027436
AAEL027444-PA	72 h PE_vs_virgin	-0.495947	0.709096	0.111569	None	|protein_coding|2:125875281:125950810:1|gene:AAEL027444
AAEL027554-PA	72 h PE_vs_virgin	0.630454	1.54805	0.0966455	None	|protein_coding|2:314520290:314527834:1|gene:AAEL027554
AAEL027611-PA	72 h PE_vs_virgin	-0.618018	0.651566	0.026473	None	|protein_coding|3:25099079:25253277:1|gene:AAEL027611
AAEL027694-PA	72 h PE_vs_virgin	-0.79188	0.577591	0.00215709	None	|protein_coding|3:75245535:75253068:-1|gene:AAEL027694
AAEL027763-PA	72 h PE_vs_virgin	-0.471865	0.721032	0.354806	None	|protein_coding|1:262809058:262821807:-1|gene:AAEL027763
AAEL027771-PA	72 h PE_vs_virgin	-0.00504573	0.996509	0.978979	None	Putative ubiquinone oxidoreductase ndufs8/23 kDa subunit|protein_coding|3:69775385:69776171:1|gene:AAEL027771
AAEL027790-PA	72 h PE_vs_virgin	-1.90447	0.267114	9.92278e-06	Down	|protein_coding|1:9209862:9240542:-1|gene:AAEL027790
AAEL027860-PA	72 h PE_vs_virgin	-0.00956208	0.993394	0.96686	None	|protein_coding|2:126141575:126171404:-1|gene:AAEL027860
AAEL027868-PA	72 h PE_vs_virgin	-0.816954	0.567639	0.00948746	None	|protein_coding|3:237024277:237133150:-1|gene:AAEL027868
AAEL027914-PA	72 h PE_vs_virgin	-0.180474	0.882413	0.654383	None	|protein_coding|1:45551130:45577529:1|gene:AAEL027914
AAEL027938-PA	72 h PE_vs_virgin	0.595156	1.51064	0.147965	None	|protein_coding|1:261425102:261446723:1|gene:AAEL027938
AAEL027940-PA	72 h PE_vs_virgin	-1.51085	0.350905	0.00129846	Down	|protein_coding|3:61348972:61540675:1|gene:AAEL027940
AAEL027975-PA	72 h PE_vs_virgin	-1.46649	0.361862	0.00152952	Down	|protein_coding|2:178906444:178921619:1|gene:AAEL027975
AAEL028001-PA	72 h PE_vs_virgin	-0.69161	0.619162	0.0299019	None	|protein_coding|3:275761636:275763161:-1|gene:AAEL028001
AAEL028043-PA	72 h PE_vs_virgin	-1.25661	0.418527	0.0399636	Down	60S ribosomal protein L28, putative|protein_coding|2:41898533:41899752:-1|gene:AAEL028043
AAEL028107-PA	72 h PE_vs_virgin	0.455318	1.37109	0.223306	None	|protein_coding|2:26574133:26604056:1|gene:AAEL028107
AAEL028119-PA	72 h PE_vs_virgin	-1.00433	0.4985	0.00553811	Down	|protein_coding|2:65066805:65145013:-1|gene:AAEL028119
AAEL028136-PA	72 h PE_vs_virgin	-1.92948	0.262523	0.00176468	Down	|protein_coding|3:37245513:37246272:1|gene:AAEL028136
AAEL028188-PA	72 h PE_vs_virgin	-0.716728	0.608476	0.0270106	None	|protein_coding|1:307321602:307367699:-1|gene:AAEL028188
AAEL029005-PA	72 h PE_vs_virgin	-1.04393	0.485003	3.52431e-06	Down	|protein_coding|3:332503135:332504188:-1|gene:AAEL029005
AAEL029005-PB	72 h PE_vs_virgin	-0.718027	0.607928	0.00734471	None	|protein_coding|3:332503135:332516250:-1|gene:AAEL029005
AAEL029007-PA	72 h PE_vs_virgin	-1.03152	0.489194	0.00348366	Down	3-hydroxyacyl-coa dehyrogenase|protein_coding|3:235201041:235212021:-1|gene:AAEL029007
AAEL029013-PA	72 h PE_vs_virgin	-0.19121	0.875871	0.568152	None	|protein_coding|2:126273077:126273337:1|gene:AAEL029013
AAEL029014-PA	72 h PE_vs_virgin	-0.653377	0.63579	0.0285632	None	|protein_coding|3:119541975:119567356:1|gene:AAEL029014
G3_vs_G1
Protein	Label	log2(Fold change)	Fold change	pvalue	Class	Description
AAEL008779-PB	5 d PBM_vs_virgin	7.48824	179.549	6.78647e-08	Up	|protein_coding|2:198705713:198706456:1|gene:AAEL008779
AAEL006975-PB	5 d PBM_vs_virgin	7.42054	171.319	9.33972e-10	Up	leucine aminopeptidase|protein_coding|2:398592220:398594061:1|gene:AAEL006975
AAEL023547-PA	5 d PBM_vs_virgin	4.85499	28.9399	3.63469e-05	Up	|protein_coding|1:302295122:302436849:1|gene:AAEL023547
AAEL000931-PA	5 d PBM_vs_virgin	4.49749	22.5881	6.93731e-09	Up	Alkaline phosphatase|protein_coding|3:379517910:379533633:-1|gene:AAEL000931
AAEL001845-PB	5 d PBM_vs_virgin	3.5225	11.4915	5.29559e-05	Up	short-chain dehydrogenase|protein_coding|2:276681959:276682762:1|gene:AAEL001845
AAEL010884-PB	5 d PBM_vs_virgin	3.33993	10.1256	4.37169e-07	Up	ADP,ATP carrier protein|protein_coding|1:218024202:218025226:-1|gene:AAEL010884
AAEL012014-PA	5 d PBM_vs_virgin	3.15866	8.93002	1.19576e-06	Up	L-lactate dehydrogenase|protein_coding|2:186377159:186391690:1|gene:AAEL012014
AAEL010590-PA	5 d PBM_vs_virgin	2.92196	7.57877	6.68836e-08	Up	aldose-1-epimerase|protein_coding|1:301317979:301330848:1|gene:AAEL010590
AAEL011112-PD	5 d PBM_vs_virgin	2.81999	7.06159	3.13037e-05	Up	alcohol dehydrogenase|protein_coding|3:37848825:37850092:-1|gene:AAEL011112
AAEL010205-PB	5 d PBM_vs_virgin	2.78757	6.90467	8.26883e-05	Up	|protein_coding|1:43652076:43668346:-1|gene:AAEL010205
AAEL024675-PA	5 d PBM_vs_virgin	2.76886	6.81568	0.000273319	Up	|protein_coding|2:256759653:256823399:1|gene:AAEL024675
AAEL012101-PB	5 d PBM_vs_virgin	2.76775	6.81046	0.000129862	Up	tubulin alpha chain|protein_coding|1:219922:224910:-1|gene:AAEL012101
AAEL006899-PA	5 d PBM_vs_virgin	2.72301	6.6025	0.00653837	Up	DNA-J/hsp40|protein_coding|2:340357958:340401850:-1|gene:AAEL006899
AAEL004829-PA	5 d PBM_vs_virgin	2.60177	6.07032	0.038119	Up	NADH dehydrogenase, putative|protein_coding|2:115712953:115714092:-1|gene:AAEL004829
AAEL021176-PA	5 d PBM_vs_virgin	2.53487	5.79526	0.0213274	Up	|protein_coding|1:210654508:210655496:-1|gene:AAEL021176
AAEL002016-PB	5 d PBM_vs_virgin	2.42089	5.35501	3.72645e-08	Up	disulfide oxidoreductase|protein_coding|2:426569009:426579618:1|gene:AAEL002016
AAEL001113-PA	5 d PBM_vs_virgin	2.37807	5.19839	0.00107936	Up	inorganic phosphate cotransporter, putative|protein_coding|3:406332362:406383248:-1|gene:AAEL001113
AAEL008303-PA	5 d PBM_vs_virgin	2.37285	5.17964	1.79609e-06	Up	calponin/transgelin|protein_coding|1:96173347:96187990:1|gene:AAEL008303
AAEL013570-PA	5 d PBM_vs_virgin	2.26781	4.81592	1.96414e-05	Up	|protein_coding|2:61951440:61956219:1|gene:AAEL013570
AAEL011731-PA	5 d PBM_vs_virgin	2.17572	4.51812	NA	None	metalloprotease|protein_coding|3:290891822:290922462:1|gene:AAEL011731
AAEL024717-PA	5 d PBM_vs_virgin	2.14873	4.43437	0.000677906	Up	|protein_coding|2:191379829:191390932:-1|gene:AAEL024717
AAEL000810-PB	5 d PBM_vs_virgin	2.11618	4.33544	0.182796	None	protein kinase c|protein_coding|3:120379137:120444922:1|gene:AAEL000810
AAEL027938-PA	5 d PBM_vs_virgin	2.0983	4.28206	0.00048377	Up	|protein_coding|1:261425102:261446723:1|gene:AAEL027938
AAEL012424-PB	5 d PBM_vs_virgin	2.05795	4.16394	0.000270305	Up	tubulin alpha chain|protein_coding|3:125991817:126025163:1|gene:AAEL012424
AAEL013271-PB	5 d PBM_vs_virgin	2.04249	4.11956	0.0205961	Up	organic cation transporter|protein_coding|2:349831277:349876003:1|gene:AAEL013271
AAEL004438-PA	5 d PBM_vs_virgin	2.01695	4.04726	0.232055	None	GrpE protein homolog|protein_coding|3:205182613:205194007:1|gene:AAEL004438
AAEL011741-PD	5 d PBM_vs_virgin	1.99248	3.9792	0.000508758	Up	GSTS1: glutathione transferase|protein_coding|3:291059006:291076618:1|gene:AAEL011741
AAEL024598-PD	5 d PBM_vs_virgin	1.98237	3.95143	6.64968e-05	Up	|protein_coding|2:191909487:191999235:-1|gene:AAEL024598
AAEL009185-PB	5 d PBM_vs_virgin	1.97771	3.93868	7.49225e-05	Up	arginine or creatine kinase|protein_coding|2:97465684:97613305:1|gene:AAEL009185
AAEL000336-PA	5 d PBM_vs_virgin	1.96682	3.90905	0.000708224	Up	|protein_coding|3:112296011:112354728:-1|gene:AAEL000336
AAEL008569-PB	5 d PBM_vs_virgin	1.9239	3.79448	0.000923324	Up	|protein_coding|2:157219227:157235033:1|gene:AAEL008569
AAEL014958-PA	5 d PBM_vs_virgin	1.92064	3.78592	0.000912813	Up	galactokinase|protein_coding|2:222841193:222864130:-1|gene:AAEL014958
AAEL006642-PA	5 d PBM_vs_virgin	1.91913	3.78195	0.000268848	Up	Tubulin alpha chain|protein_coding|3:148473673:148475940:-1|gene:AAEL006642
AAEL011184-PA	5 d PBM_vs_virgin	1.91389	3.76825	2.71485e-05	Up	mitochondrial phosphate carrier protein|protein_coding|3:51572202:51574537:-1|gene:AAEL011184
AAEL013823-PB	5 d PBM_vs_virgin	1.91245	3.76447	1.36275e-05	Up	calcium/calmodulin dependent protein kinase ii|protein_coding|1:26349119:26350591:-1|gene:AAEL013823
AAEL022609-PC	5 d PBM_vs_virgin	1.89627	3.72251	1.94695e-07	Up	|protein_coding|2:131217671:131339392:-1|gene:AAEL022609
AAEL013111-PA	5 d PBM_vs_virgin	1.89331	3.71486	0.000779634	Up	glutamate transporter|protein_coding|1:142738703:142749928:1|gene:AAEL013111
AAEL011741-PC	5 d PBM_vs_virgin	1.86335	3.63852	0.0211758	Up	GSTS1: glutathione transferase|protein_coding|3:291059006:291081990:1|gene:AAEL011741
AAEL007452-PA	5 d PBM_vs_virgin	1.85278	3.61196	0.00255405	Up	|protein_coding|2:291261565:291275441:1|gene:AAEL007452
AAEL019543-PA	5 d PBM_vs_virgin	1.8342	3.56574	4.15059e-05	Up	|protein_coding|3:317951011:318295621:1|gene:AAEL019543
AAEL004988-PA	5 d PBM_vs_virgin	1.81738	3.52439	4.06006e-06	Up	Pgk: Phosphoglycerate kinase|protein_coding|2:281806920:281810330:1|gene:AAEL004988
AAEL025091-PA	5 d PBM_vs_virgin	1.77971	3.43357	0.000105967	Up	|protein_coding|3:293836427:293936713:1|gene:AAEL025091
AAEL002851-PA	5 d PBM_vs_virgin	1.76888	3.40789	5.20953e-05	Up	Tubulin beta chain|protein_coding|3:233420867:233438030:-1|gene:AAEL002851
AAEL026088-PA	5 d PBM_vs_virgin	1.74384	3.34925	0.19609	None	|protein_coding|2:366688038:366705179:1|gene:AAEL026088
AAEL010563-PB	5 d PBM_vs_virgin	1.67834	3.2006	0.0105562	Up	tyrosyl-tRNA synthetase|protein_coding|1:50766222:50769287:-1|gene:AAEL010563
AAEL006895-PB	5 d PBM_vs_virgin	1.67811	3.20009	4.10587e-05	Up	phosphofructokinase|protein_coding|2:25671958:25726189:1|gene:AAEL006895
AAEL000713-PD	5 d PBM_vs_virgin	1.65879	3.15753	0.000780452	Up	reticulon/nogo|protein_coding|2:458862652:458906604:-1|gene:AAEL000713
AAEL004686-PA	5 d PBM_vs_virgin	1.64296	3.12307	0.000977131	Up	pont: RuvB-like helicase 1 (EC 3.6.4.12) (Pontin)|protein_coding|1:159001344:159002783:1|gene:AAEL004686
AAEL002683-PA	5 d PBM_vs_virgin	1.62227	3.07859	0.00810976	Up	aldehyde oxidase|protein_coding|2:464806204:464819582:1|gene:AAEL002683
AAEL006872-PA	5 d PBM_vs_virgin	1.61329	3.05948	3.09532e-05	Up	calponin/transgelin|protein_coding|3:369360543:369374372:1|gene:AAEL006872
AAEL006582-PH	5 d PBM_vs_virgin	1.61086	3.05433	0.000166304	Up	calcium-transporting ATPase sarcoplasmic/endoplasmic reticulum type|protein_coding|2:132676381:132719198:-1|gene:AAEL006582
AAEL013900-PA	5 d PBM_vs_virgin	1.60286	3.03745	0.00895788	Up	cAMP and cAMP-inhibited cgmp 3,5-cyclic phosphodiesterase|protein_coding|2:232898906:232928006:1|gene:AAEL013900
AAEL011578-PA	5 d PBM_vs_virgin	1.57305	2.97532	8.07516e-08	Up	serine/threonine protein kinase|protein_coding|1:120384790:120386373:-1|gene:AAEL011578
AAEL005354-PA	5 d PBM_vs_virgin	1.55131	2.93084	0.000355517	Up	dynein light chain, putative|protein_coding|3:34493446:34506894:1|gene:AAEL005354
AAEL004060-PB	5 d PBM_vs_virgin	1.54199	2.91196	0.00392489	Up	|protein_coding|1:137014453:137017508:1|gene:AAEL004060
AAEL006269-PA	5 d PBM_vs_virgin	1.53326	2.89439	0.0848773	None	|protein_coding|2:221255979:221274968:1|gene:AAEL006269
AAEL002124-PA	5 d PBM_vs_virgin	1.51827	2.86447	0.0178096	Up	CLIPD6: Clip-Domain Serine Protease family D|protein_coding|3:177014043:177036940:1|gene:AAEL002124
AAEL019894-PA	5 d PBM_vs_virgin	1.50427	2.8368	0.00669419	Up	Tubulin beta chain|protein_coding|2:326336650:326338044:-1|gene:AAEL019894
AAEL012863-PA	5 d PBM_vs_virgin	1.50403	2.83633	0.000666537	Up	Predicted acetyltransferase|protein_coding|1:222131029:222131808:1|gene:AAEL012863
AAEL007979-PB	5 d PBM_vs_virgin	1.47974	2.78899	0.000225618	Up	tyrosine transporter|protein_coding|2:430934755:431143868:-1|gene:AAEL007979
AAEL004221-PA	5 d PBM_vs_virgin	1.46321	2.75721	0.000671837	Up	glycogen synthase|protein_coding|3:117434877:117437233:-1|gene:AAEL004221
AAEL019580-PA	5 d PBM_vs_virgin	1.45287	2.73751	NA	None	|protein_coding|3:245281970:245491946:1|gene:AAEL019580
AAEL013713-PB	5 d PBM_vs_virgin	1.44312	2.71909	0.0221247	Up	trypsin|protein_coding|3:307870814:307951445:1|gene:AAEL013713
AAEL005052-PA	5 d PBM_vs_virgin	1.42382	2.68296	0.00377353	Up	Tubulin beta chain|protein_coding|1:294632253:294701124:1|gene:AAEL005052
AAEL004419-PA	5 d PBM_vs_virgin	1.42076	2.67727	0.0448511	Up	ATP-dependent RNA helicase|protein_coding|3:205194482:205214470:-1|gene:AAEL004419
AAEL014891-PB	5 d PBM_vs_virgin	1.41809	2.67231	0.0250311	Up	CYP6P12: cytochrome P450|protein_coding|1:271403385:271406894:-1|gene:AAEL014891
AAEL015557-PA	5 d PBM_vs_virgin	1.40721	2.65224	0.00144083	Up	alpha methylacyl-coa racemase|protein_coding|2:250785692:250786990:-1|gene:AAEL015557
AAEL009676-PA	5 d PBM_vs_virgin	1.39558	2.63094	0.119184	None	glyoxylate/hydroxypyruvate reductase|protein_coding|3:22186648:22189329:-1|gene:AAEL009676
AAEL019799-PD	5 d PBM_vs_virgin	1.38554	2.61269	0.00049424	Up	Muscle lim protein|protein_coding|3:369484860:369512612:1|gene:AAEL019799
AAEL009278-PA	5 d PBM_vs_virgin	1.37569	2.59492	0.00353575	Up	Mitochondrial pyruvate carrier|protein_coding|3:200294024:200298847:-1|gene:AAEL009278
AAEL002886-PB	5 d PBM_vs_virgin	1.36875	2.58247	0.000235635	Up	thioredoxin reductase|protein_coding|1:108201984:108231003:-1|gene:AAEL002886
AAEL004242-PA	5 d PBM_vs_virgin	1.36708	2.57947	0.0165211	Up	juvenile hormone-inducible protein, putative|protein_coding|1:105401054:105402403:-1|gene:AAEL004242
AAEL006070-PA	5 d PBM_vs_virgin	1.35888	2.56487	0.000245373	Up	Phosphoglycerate mutase|protein_coding|1:184012161:184013055:1|gene:AAEL006070
AAEL008401-PB	5 d PBM_vs_virgin	1.33923	2.53017	0.000787101	Up	|protein_coding|1:93556595:93557281:1|gene:AAEL008401
AAEL022798-PA	5 d PBM_vs_virgin	1.32838	2.51121	0.0348522	Up	|protein_coding|2:39520123:39526646:-1|gene:AAEL022798
AAEL020950-PA	5 d PBM_vs_virgin	1.32085	2.49813	0.00095137	Up	|protein_coding|1:59332152:59362947:1|gene:AAEL020950
AAEL002688-PA	5 d PBM_vs_virgin	1.3153	2.48853	0.0131752	Up	glucosyl/glucuronosyl transferases|protein_coding|2:464892256:464912421:1|gene:AAEL002688
AAEL005419-PA	5 d PBM_vs_virgin	1.3093	2.47822	0.00111151	Up	twf: twinfilin|protein_coding|1:247298579:247322288:-1|gene:AAEL005419
AAEL006885-PE	5 d PBM_vs_virgin	1.30279	2.46706	0.00021117	Up	14-3-3zeta: 14-3-3 protein zeta|protein_coding|2:25645152:25660231:1|gene:AAEL006885
AAEL020804-PA	5 d PBM_vs_virgin	1.2899	2.44511	0.00133068	Up	|protein_coding|2:118727284:118749608:-1|gene:AAEL020804
AAEL009766-PA	5 d PBM_vs_virgin	1.28515	2.43708	0.00298694	Up	lipoamide acyltransferase component of branched-chain alpha-keto acid dehydrogenase|protein_coding|1:4199935:4201967:-1|gene:AAEL009766
AAEL012207-PF	5 d PBM_vs_virgin	1.28352	2.43433	0.000554696	Up	myosin light chain 1,|protein_coding|1:160909590:160910953:1|gene:AAEL012207
AAEL005766-PA	5 d PBM_vs_virgin	1.2668	2.40627	1.44787e-05	Up	Fructose-bisphosphate aldolase|protein_coding|3:114738427:114789560:1|gene:AAEL005766
AAEL001091-PA	5 d PBM_vs_virgin	1.2665	2.40577	4.47771e-05	Up	Malic enzyme|protein_coding|1:299201508:299218082:-1|gene:AAEL001091
AAEL007306-PB	5 d PBM_vs_virgin	1.26259	2.39925	1.05573e-05	Up	alpha-actinin|protein_coding|3:196806418:196845932:1|gene:AAEL007306
AAEL005656-PA	5 d PBM_vs_virgin	1.24713	2.37369	0.00324043	Up	myosin heavy chain, nonmuscle or smooth muscle|protein_coding|2:382064009:382099645:-1|gene:AAEL005656
AAEL002417-PB	5 d PBM_vs_virgin	1.21492	2.32128	0.00502953	Up	troponin t, invertebrate|protein_coding|1:177032012:177042474:1|gene:AAEL002417
AAEL011478-PC	5 d PBM_vs_virgin	1.21227	2.31701	0.000422086	Up	cytoplasmic dynein light chain|protein_coding|3:142717502:142790753:1|gene:AAEL011478
AAEL020018-PA	5 d PBM_vs_virgin	1.20404	2.30384	0.00275374	Up	|protein_coding|2:196462370:196719506:-1|gene:AAEL020018
AAEL014931-PB	5 d PBM_vs_virgin	1.18835	2.27891	0.312715	None	sarm1|protein_coding|2:145127026:145181691:-1|gene:AAEL014931
AAEL006180-PB	5 d PBM_vs_virgin	1.18076	2.26697	5.25638e-05	Up	CCC1: sodium-coupled cation-chloride cotransporter|protein_coding|3:142151560:142204144:1|gene:AAEL006180
AAEL010403-PA	5 d PBM_vs_virgin	1.18063	2.26675	0.00107486	Up	past-1|protein_coding|1:268145302:268205446:1|gene:AAEL010403
AAEL010738-PC	5 d PBM_vs_virgin	1.16981	2.24983	0.0057662	Up	sodium bicarbonate cotransporter|protein_coding|2:406615509:406716857:-1|gene:AAEL010738
AAEL019799-PA	5 d PBM_vs_virgin	1.16146	2.23684	0.000389196	Up	Muscle lim protein|protein_coding|3:369484860:369500588:1|gene:AAEL019799
AAEL006436-PA	5 d PBM_vs_virgin	1.16006	2.23467	0.00462784	Up	phosphorylase b kinase beta, kpbb|protein_coding|2:439422980:439457307:-1|gene:AAEL006436
AAEL004199-PA	5 d PBM_vs_virgin	1.15345	2.22445	0.000111037	Up	allergen, putative|protein_coding|2:146966033:146969827:1|gene:AAEL004199
AAEL001020-PB	5 d PBM_vs_virgin	1.1358	2.1974	0.00221276	Up	anterior fat body protein|protein_coding|3:55162199:55184996:1|gene:AAEL001020
AAEL019618-PB	5 d PBM_vs_virgin	1.11627	2.16785	0.00018849	Up	|protein_coding|2:63500798:63613560:-1|gene:AAEL019618
AAEL007707-PA	5 d PBM_vs_virgin	1.11567	2.16695	0.0488034	Up	malate dehydrogenase|protein_coding|2:470385191:470424030:-1|gene:AAEL007707
AAEL017437-PB	5 d PBM_vs_virgin	1.10644	2.15314	0.454666	None	|protein_coding|1:150839561:150859625:-1|gene:AAEL017437
AAEL001593-PA	5 d PBM_vs_virgin	1.10464	2.15045	0.000116166	Up	glycerol-3-phosphate dehydrogenase|protein_coding|2:21106983:21158821:-1|gene:AAEL001593
AAEL019720-PA	5 d PBM_vs_virgin	1.10311	2.14817	0.0759625	None	|protein_coding|2:212866918:212933854:1|gene:AAEL019720
AAEL007132-PB	5 d PBM_vs_virgin	1.09274	2.13279	0.00033726	Up	dynein heavy chain|protein_coding|3:69868800:69895796:-1|gene:AAEL007132
AAEL000474-PB	5 d PBM_vs_virgin	1.09215	2.13192	0.0896351	None	|protein_coding|3:185636656:185655296:1|gene:AAEL000474
AAEL009232-PB	5 d PBM_vs_virgin	1.08937	2.12782	0.00620273	Up	long-chain-fatty-acid coa ligase|protein_coding|3:356734527:356802264:1|gene:AAEL009232
AAEL004350-PA	5 d PBM_vs_virgin	1.07312	2.10398	0.0307805	Up	Janus A, putative|protein_coding|3:93693395:93697920:-1|gene:AAEL004350
AAEL006721-PB	5 d PBM_vs_virgin	1.07299	2.10378	1.02427e-06	Up	2-oxoglutarate dehydrogenase|protein_coding|2:85072428:85097945:1|gene:AAEL006721
AAEL002374-PA	5 d PBM_vs_virgin	1.06355	2.09007	0.579581	None	taxilin|protein_coding|2:304642424:304665691:-1|gene:AAEL002374
AAEL024583-PA	5 d PBM_vs_virgin	1.06136	2.0869	0.00718729	Up	|protein_coding|2:127259477:127403858:1|gene:AAEL024583
AAEL014913-PA	5 d PBM_vs_virgin	1.06121	2.08669	3.51562e-05	Up	Pyruvate kinase|protein_coding|1:285269540:285282848:1|gene:AAEL014913
AAEL005593-PA	5 d PBM_vs_virgin	1.03956	2.05561	0.0377881	Up	|protein_coding|3:404361982:404373669:1|gene:AAEL005593
AAEL025514-PA	5 d PBM_vs_virgin	1.03612	2.05071	0.00053767	Up	|protein_coding|2:29073021:29164961:1|gene:AAEL025514
AAEL014207-PB	5 d PBM_vs_virgin	1.0357	2.05011	0.00956873	Up	sugar transporter|protein_coding|2:331692290:331704417:-1|gene:AAEL014207
AAEL009387-PA	5 d PBM_vs_virgin	1.03415	2.0479	0.00310326	Up	hexokinase|protein_coding|3:276132761:276171481:1|gene:AAEL009387
AAEL004853-PA	5 d PBM_vs_virgin	1.02854	2.03996	0.0470578	Up	glycerol kinase|protein_coding|2:115621692:115631171:-1|gene:AAEL004853
AAEL000460-PA	5 d PBM_vs_virgin	1.01976	2.02758	0.088281	None	|protein_coding|3:185858188:185863773:1|gene:AAEL000460
AAEL019424-PT	5 d PBM_vs_virgin	0.988825	1.98457	0.550164	None	|protein_coding|1:11625811:11912046:-1|gene:AAEL019424
AAEL011746-PB	5 d PBM_vs_virgin	0.988597	1.98425	0.00226882	None	skap: succinyl-CoA ligase beta subunit|protein_coding|3:291101069:291133211:1|gene:AAEL011746
AAEL005109-PA	5 d PBM_vs_virgin	0.985198	1.97958	0.11165	None	WD-repeat protein|protein_coding|2:174101119:174124315:1|gene:AAEL005109
AAEL007752-PA	5 d PBM_vs_virgin	0.984252	1.97829	0.00120735	None	cytochrome c oxidase, subunit VIIA, putative|protein_coding|1:71857447:71858417:-1|gene:AAEL007752
AAEL007696-PB	5 d PBM_vs_virgin	0.983433	1.97716	0.00112569	None	REL1A: TOLL pathway signalling NF-kappaB Relish-like transcription factor|protein_coding|2:470785025:470788141:-1|gene:AAEL007696
AAEL004490-PA	5 d PBM_vs_virgin	0.979969	1.97242	0.0194187	None	Putative prohibitins and stomatins of the pid superfamily protein|protein_coding|2:453139304:453141221:1|gene:AAEL004490
AAEL026716-PA	5 d PBM_vs_virgin	0.97879	1.97081	0.00735466	None	|protein_coding|3:305711679:305712888:-1|gene:AAEL026716
AAEL019487-PA	5 d PBM_vs_virgin	0.976227	1.96731	0.011759	None	|protein_coding|2:399797997:399809744:1|gene:AAEL019487
AAEL006572-PA	5 d PBM_vs_virgin	0.967659	1.95566	0.00966382	None	troponin C|protein_coding|2:133263135:133318459:1|gene:AAEL006572
AAEL009039-PB	5 d PBM_vs_virgin	0.948813	1.93028	0.0685366	None	|protein_coding|3:193297777:193310689:-1|gene:AAEL009039
AAEL004059-PB	5 d PBM_vs_virgin	0.938516	1.91656	0.0161804	None	cystathionine beta-lyase|protein_coding|1:137364149:137382936:1|gene:AAEL004059
AAEL009506-PA	5 d PBM_vs_virgin	0.935841	1.91301	0.186924	None	RpS20: 40S ribosomal protein S20|protein_coding|3:344888468:344890701:-1|gene:AAEL009506
AAEL010814-PA	5 d PBM_vs_virgin	0.935766	1.91291	0.0136426	None	isocitrate dehydrogenase|protein_coding|3:52168229:52190617:1|gene:AAEL010814
AAEL011505-PB	5 d PBM_vs_virgin	0.93152	1.90728	0.0884552	None	integral membrane pore glycoprotein gp210, putative|protein_coding|2:81188877:81253460:-1|gene:AAEL011505
AAEL002678-PA	5 d PBM_vs_virgin	0.930194	1.90553	0.0118056	None	Ras suppressor protein 1, rsu1|protein_coding|2:433627315:433640426:1|gene:AAEL002678
AAEL003137-PB	5 d PBM_vs_virgin	0.92828	1.90301	0.058053	None	|protein_coding|3:269786922:269802886:1|gene:AAEL003137
AAEL001673-PA	5 d PBM_vs_virgin	0.922842	1.89585	0.00381874	None	actin|protein_coding|2:87080349:87083737:-1|gene:AAEL001673
AAEL003837-PG	5 d PBM_vs_virgin	0.918324	1.88992	0.0385259	None	ryanodine receptor 3, brain|protein_coding|3:343041702:343121637:-1|gene:AAEL003837
AAEL011789-PC	5 d PBM_vs_virgin	0.899251	1.8651	0.00153396	None	Probable citrate synthase 2, mitochondrial Precursor (EC 2.3.3.1)|protein_coding|3:288779393:288818416:-1|gene:AAEL011789
AAEL020651-PA	5 d PBM_vs_virgin	0.89664	1.86172	0.00359603	None	|protein_coding|2:344895890:344943724:-1|gene:AAEL020651
AAEL010148-PA	5 d PBM_vs_virgin	0.89466	1.85917	0.0893285	None	sodium/potassium-dependent ATPase beta-2 subunit|protein_coding|2:264973907:265014135:-1|gene:AAEL010148
AAEL007662-PD	5 d PBM_vs_virgin	0.888266	1.85095	0.0332777	None	casein kinase|protein_coding|1:13002649:13091682:1|gene:AAEL007662
AAEL006572-PC	5 d PBM_vs_virgin	0.879988	1.84036	0.0860067	None	troponin C|protein_coding|2:133262449:133318459:1|gene:AAEL006572
AAEL026217-PA	5 d PBM_vs_virgin	0.876406	1.8358	0.00117504	None	|protein_coding|2:293815395:293832896:-1|gene:AAEL026217
AAEL008105-PC	5 d PBM_vs_virgin	0.875701	1.8349	0.279541	None	glutamate cysteine ligase|protein_coding|3:14674424:14683766:-1|gene:AAEL008105
AAEL004457-PD	5 d PBM_vs_virgin	0.868669	1.82598	0.0879946	None	cytochrome c|protein_coding|2:473315082:473315408:1|gene:AAEL004457
AAEL010037-PB	5 d PBM_vs_virgin	0.86042	1.81557	0.0202356	None	phosphoglucomutase|protein_coding|2:110797446:110799209:1|gene:AAEL010037
AAEL004249-PA	5 d PBM_vs_virgin	0.856612	1.81078	0.170503	None	|protein_coding|2:118670532:118677629:-1|gene:AAEL004249
AAEL010850-PA	5 d PBM_vs_virgin	0.855238	1.80906	0.0116544	None	troponin i|protein_coding|1:54683888:54692354:-1|gene:AAEL010850
AAEL009677-PA	5 d PBM_vs_virgin	0.850296	1.80287	0.012403	None	membrane-associated protein gex-3|protein_coding|2:203799557:203809288:1|gene:AAEL009677
AAEL005440-PD	5 d PBM_vs_virgin	0.849513	1.80189	0.00364084	None	|protein_coding|1:80052465:80157607:-1|gene:AAEL005440
AAEL002761-PAH	5 d PBM_vs_virgin	0.847801	1.79976	0.0132655	None	tropomyosin invertebrate|protein_coding|3:145020448:145108680:1|gene:AAEL002761
AAEL001446-PB	5 d PBM_vs_virgin	0.845528	1.79692	0.0176027	None	testis-specific protein pbs13 (t-complex 11 )|protein_coding|1:111460993:111501515:-1|gene:AAEL001446
AAEL005084-PA	5 d PBM_vs_virgin	0.843013	1.79379	0.126248	None	tubulin beta chain|protein_coding|1:294735178:294766699:1|gene:AAEL005084
AAEL009068-PA	5 d PBM_vs_virgin	0.842176	1.79275	0.059891	None	dynamin|protein_coding|2:270339546:270360538:-1|gene:AAEL009068
AAEL021838-PA	5 d PBM_vs_virgin	0.835953	1.78504	0.00828852	None	Myosin heavy chain|protein_coding|1:151955950:152241622:1|gene:AAEL021838
AAEL021035-PA	5 d PBM_vs_virgin	0.82587	1.7726	0.22666	None	|protein_coding|2:231711642:231730651:-1|gene:AAEL021035
AAEL002469-PB	5 d PBM_vs_virgin	0.822189	1.76809	0.00172538	None	endophilin a,|protein_coding|3:338319107:338395677:1|gene:AAEL002469
AAEL009847-PB	5 d PBM_vs_virgin	0.820741	1.76631	NA	None	microtubule-associated protein|protein_coding|3:18366713:18718157:1|gene:AAEL009847
AAEL004351-PD	5 d PBM_vs_virgin	0.813405	1.75735	0.0853623	None	casein kinase|protein_coding|3:94365463:94567536:1|gene:AAEL004351
AAEL025391-PC	5 d PBM_vs_virgin	0.810684	1.75404	0.00728801	None	|protein_coding|2:474107707:474145935:-1|gene:AAEL025391
AAEL008790-PA	5 d PBM_vs_virgin	0.810286	1.75356	0.0291807	None	ATP synthase coupling factor B, putative|protein_coding|3:132732359:132732961:-1|gene:AAEL008790
AAEL001009-PB	5 d PBM_vs_virgin	0.810277	1.75355	0.000201708	None	dab2-interacting protein|protein_coding|1:210106719:210168781:-1|gene:AAEL001009
AAEL003076-PA	5 d PBM_vs_virgin	0.805585	1.74785	0.0048823	None	glucosyl/glucuronosyl transferases|protein_coding|2:213526489:213528178:-1|gene:AAEL003076
AAEL008853-PA	5 d PBM_vs_virgin	0.80209	1.74362	0.0438493	None	choline/ethanolamine kinase|protein_coding|2:240808100:240884014:1|gene:AAEL008853
AAEL019657-PA	5 d PBM_vs_virgin	0.800854	1.74213	0.114911	None	|protein_coding|2:230791268:230811504:1|gene:AAEL019657
AAEL002687-PA	5 d PBM_vs_virgin	0.800767	1.74203	0.0741618	None	sterol carrier protein-2, putative|protein_coding|2:464912936:464945097:-1|gene:AAEL002687
AAEL000386-PA	5 d PBM_vs_virgin	0.793732	1.73355	0.0256582	None	phopsphatidylinositol 3-kinase, drosophila|protein_coding|3:400069727:400103331:1|gene:AAEL000386
AAEL018669-PA	5 d PBM_vs_virgin	0.791817	1.73125	0.0485746	None	COX3: cytochrome c oxidase subunit III|protein_coding|MT:4583:5370:1|gene:AAEL018669
AAEL020800-PA	5 d PBM_vs_virgin	0.791313	1.73065	0.233386	None	|protein_coding|2:241469602:241498245:1|gene:AAEL020800
AAEL013452-PB	5 d PBM_vs_virgin	0.790802	1.73004	0.000551364	None	|protein_coding|2:175751049:176053655:1|gene:AAEL013452
AAEL001951-PA	5 d PBM_vs_virgin	0.784545	1.72255	0.216203	None	Act-4: actin|protein_coding|3:227586890:227588080:1|gene:AAEL001951
AAEL019525-PA	5 d PBM_vs_virgin	0.782613	1.72024	0.00136575	None	|protein_coding|1:305071478:305121777:-1|gene:AAEL019525
AAEL009872-PA	5 d PBM_vs_virgin	0.775479	1.71176	9.88444e-05	None	alanine aminotransferase|protein_coding|1:92328868:92388834:-1|gene:AAEL009872
AAEL006993-PC	5 d PBM_vs_virgin	0.774618	1.71074	0.000269805	None	synapse-associated protein|protein_coding|3:170496747:170582997:1|gene:AAEL006993
AAEL006808-PA	5 d PBM_vs_virgin	0.76719	1.70195	0.130376	None	|protein_coding|3:368273140:368274758:-1|gene:AAEL006808
AAEL001420-PA	5 d PBM_vs_virgin	0.765731	1.70023	0.0843333	None	LRIM8: leucine-rich immune protein (Short)|protein_coding|2:48269428:48271010:1|gene:AAEL001420
AAEL013565-PB	5 d PBM_vs_virgin	0.75977	1.69322	0.0195237	None	|protein_coding|2:82798088:83268751:1|gene:AAEL013565
AAEL025977-PB	5 d PBM_vs_virgin	0.757225	1.69024	0.000126059	None	|protein_coding|2:166415445:166498830:-1|gene:AAEL025977
AAEL003991-PD	5 d PBM_vs_virgin	0.756982	1.68995	0.18889	None	alcohol dehydrogenase|protein_coding|3:253804565:253815316:1|gene:AAEL003991
AAEL018687-PA	5 d PBM_vs_virgin	0.754053	1.68652	0.0145211	None	ND1: NADH dehydrogenase subunit 1|protein_coding|MT:11547:12488:-1|gene:AAEL018687
AAEL019559-PA	5 d PBM_vs_virgin	0.751626	1.68369	0.054916	None	|protein_coding|2:426404845:426457412:-1|gene:AAEL019559
AAEL002848-PA	5 d PBM_vs_virgin	0.750411	1.68227	0.177527	None	tubulin beta chain|protein_coding|3:233184252:233275966:-1|gene:AAEL002848
AAEL019852-PA	5 d PBM_vs_virgin	0.745486	1.67654	0.0502243	None	|protein_coding|2:352692092:353039014:-1|gene:AAEL019852
AAEL013528-PA	5 d PBM_vs_virgin	0.743765	1.67454	0.0351407	None	TPX1: thioredoxin peroxidase|protein_coding|1:144001368:144002645:-1|gene:AAEL013528
AAEL009691-PA	5 d PBM_vs_virgin	0.74307	1.67373	0.00722469	None	carboxylase:pyruvate/acetyl-coa/propionyl-coa|protein_coding|3:209820262:209831457:1|gene:AAEL009691
AAEL010470-PA	5 d PBM_vs_virgin	0.742825	1.67345	0.259715	None	calcineurin b subunit|protein_coding|1:204065385:204100293:1|gene:AAEL010470
AAEL025647-PA	5 d PBM_vs_virgin	0.741959	1.67244	0.000452558	None	|protein_coding|1:55194211:55218927:-1|gene:AAEL025647
AAEL000424-PA	5 d PBM_vs_virgin	0.736006	1.66556	0.012386	None	leucine aminopeptidase|protein_coding|3:185208598:185284141:1|gene:AAEL000424
AAEL017443-PB	5 d PBM_vs_virgin	0.734379	1.66368	0.122541	None	|protein_coding|1:195130591:195132353:-1|gene:AAEL017443
AAEL011090-PA	5 d PBM_vs_virgin	0.732881	1.66195	0.0104644	None	complement component|protein_coding|2:232148870:232158098:-1|gene:AAEL011090
AAEL002859-PB	5 d PBM_vs_virgin	0.718628	1.64562	2.83935e-06	None	|protein_coding|1:256113810:256760415:-1|gene:AAEL002859
AAEL019576-PA	5 d PBM_vs_virgin	0.718325	1.64527	0.0615725	None	|protein_coding|2:130356339:130471077:1|gene:AAEL019576
AAEL006721-PE	5 d PBM_vs_virgin	0.715602	1.64217	0.0802544	None	2-oxoglutarate dehydrogenase|protein_coding|2:85072428:85097945:1|gene:AAEL006721
AAEL022505-PA	5 d PBM_vs_virgin	0.710624	1.63651	0.213014	None	|protein_coding|1:28321290:28322889:1|gene:AAEL022505
AAEL006474-PA	5 d PBM_vs_virgin	0.708227	1.6338	0.00223301	None	ATP-dependent Lon protease, putative|protein_coding|3:216288758:216316982:1|gene:AAEL006474
AAEL002913-PB	5 d PBM_vs_virgin	0.701433	1.62612	0.250358	None	peroxisomal membrane protein 70 abcd3|protein_coding|1:108684667:108734543:1|gene:AAEL002913
AAEL008069-PB	5 d PBM_vs_virgin	0.696982	1.62111	0.0639826	None	notch|protein_coding|2:230933342:230953863:1|gene:AAEL008069
AAEL000703-PA	5 d PBM_vs_virgin	0.696102	1.62012	0.0214807	None	glycogen phosphorylase|protein_coding|2:458823278:458845104:-1|gene:AAEL000703
AAEL002031-PB	5 d PBM_vs_virgin	0.695108	1.61901	0.0230964	None	CYP12F7: cytochrome P450|protein_coding|2:423992817:424001239:-1|gene:AAEL002031
AAEL021134-PA	5 d PBM_vs_virgin	0.69079	1.61417	0.000299032	None	|protein_coding|NIGP01001694:928:26253:1|gene:AAEL021134
AAEL004294-PA	5 d PBM_vs_virgin	0.685767	1.60856	0.00483698	None	dihydrolipoamide acetyltransferase component of pyruvate dehydrogenase|protein_coding|2:293048657:293076729:1|gene:AAEL004294
AAEL009634-PI	5 d PBM_vs_virgin	0.685084	1.6078	0.0191144	None	steroid dehydrogenase|protein_coding|1:222594303:222663962:1|gene:AAEL009634
AAEL006171-PB	5 d PBM_vs_virgin	0.68358	1.60612	0.00939655	None	n-myc downstream regulated|protein_coding|3:140912711:140939270:1|gene:AAEL006171
AAEL020846-PA	5 d PBM_vs_virgin	0.683145	1.60564	0.0895194	None	|protein_coding|2:132859386:132893823:-1|gene:AAEL020846
AAEL019656-PA	5 d PBM_vs_virgin	0.679117	1.60116	0.0169663	None	|protein_coding|1:39894328:39956910:1|gene:AAEL019656
AAEL005415-PA	5 d PBM_vs_virgin	0.678143	1.60008	0.0344491	None	Ferrochelatase|protein_coding|1:247250342:247262365:-1|gene:AAEL005415
AAEL011950-PA	5 d PBM_vs_virgin	0.675279	1.59691	0.000749235	None	|protein_coding|2:218100660:218138728:-1|gene:AAEL011950
AAEL014064-PB	5 d PBM_vs_virgin	0.67059	1.59172	0.112977	None	glutaredoxin, putative|protein_coding|2:405938746:405943010:1|gene:AAEL014064
AAEL003666-PA	5 d PBM_vs_virgin	0.661806	1.58206	0.0110297	None	leukotriene a-4 hydrolase|protein_coding|2:317116009:317140806:1|gene:AAEL003666
AAEL005165-PD	5 d PBM_vs_virgin	0.661399	1.58162	0.000745096	None	chaperone protein DNAj|protein_coding|1:140775483:140792959:1|gene:AAEL005165
AAEL000415-PA	5 d PBM_vs_virgin	0.652898	1.57232	0.00044216	None	AMP dependent coa ligase|protein_coding|3:187120693:187134486:1|gene:AAEL000415
AAEL001919-PC	5 d PBM_vs_virgin	0.650345	1.56954	0.031668	None	protein tyrosine phosphatase, non-receptor type nt1|protein_coding|2:195550490:195608435:1|gene:AAEL001919
AAEL012427-PA	5 d PBM_vs_virgin	0.644311	1.56299	0.26021	None	|protein_coding|3:125844970:125850839:1|gene:AAEL012427
AAEL003154-PA	5 d PBM_vs_virgin	0.642417	1.56094	0.0283516	None	aldo-keto reductase|protein_coding|1:192935780:192956266:-1|gene:AAEL003154
AAEL000759-PA	5 d PBM_vs_virgin	0.641692	1.56016	0.0509134	None	gamma-glutamylcysteine synthetase, putative|protein_coding|3:245676378:245706850:1|gene:AAEL000759
AAEL024228-PA	5 d PBM_vs_virgin	0.635886	1.55389	0.00186111	None	|protein_coding|2:299315635:299317547:-1|gene:AAEL024228
AAEL024913-PA	5 d PBM_vs_virgin	0.628702	1.54617	0.00239096	None	|protein_coding|1:61141944:61192309:1|gene:AAEL024913
AAEL027790-PA	5 d PBM_vs_virgin	0.626624	1.54395	0.00440217	None	|protein_coding|1:9209862:9240542:-1|gene:AAEL027790
AAEL010823-PA	5 d PBM_vs_virgin	0.623268	1.54036	0.0117875	None	ATP synthase delta chain|protein_coding|3:51727775:51748431:1|gene:AAEL010823
AAEL021756-PA	5 d PBM_vs_virgin	0.619931	1.5368	0.0282678	None	|protein_coding|2:12730271:12738784:-1|gene:AAEL021756
AAEL024853-PA	5 d PBM_vs_virgin	0.618083	1.53483	0.0186095	None	|protein_coding|2:76171986:76188012:1|gene:AAEL024853
AAEL010386-PB	5 d PBM_vs_virgin	0.613299	1.52975	0.0461896	None	glucosyl/glucuronosyl transferases|protein_coding|2:182803984:182814147:1|gene:AAEL010386
AAEL018678-PA	5 d PBM_vs_virgin	0.604147	1.52008	0.0535875	None	ND5: NADH dehydrogenase subunit 5|protein_coding|MT:6213:7955:-1|gene:AAEL018678
AAEL005170-PB	5 d PBM_vs_virgin	0.597772	1.51338	0.00808558	None	cytochrome c oxidase subunit iv|protein_coding|2:321867599:321878262:1|gene:AAEL005170
AAEL010975-PA	5 d PBM_vs_virgin	0.595404	1.5109	0.0146624	None	paramyosin, long form|protein_coding|2:151124146:151191933:1|gene:AAEL010975
AAEL004465-PC	5 d PBM_vs_virgin	0.595315	1.5108	0.0101145	None	|protein_coding|3:212280058:212309033:-1|gene:AAEL004465
AAEL011350-PA	5 d PBM_vs_virgin	0.586468	1.50157	0.216334	None	|protein_coding|2:92652866:92655813:-1|gene:AAEL011350
AAEL001725-PA	5 d PBM_vs_virgin	0.583097	1.49806	0.0477458	None	|protein_coding|2:443224432:443259796:-1|gene:AAEL001725
AAEL020452-PA	5 d PBM_vs_virgin	0.580135	1.49499	0.0199894	None	|protein_coding|2:63469055:63492193:-1|gene:AAEL020452
AAEL013431-PA	5 d PBM_vs_virgin	0.579454	1.49428	0.00408119	None	proline oxidase|protein_coding|3:153051125:153139591:1|gene:AAEL013431
AAEL011309-PA	5 d PBM_vs_virgin	0.570599	1.48514	0.102755	None	orotidine-5'-phosphate decarboxylase, putative|protein_coding|3:140216804:140242092:1|gene:AAEL011309
AAEL021717-PA	5 d PBM_vs_virgin	0.569359	1.48386	0.0444031	None	|protein_coding|NIGP01001249:6649:7187:1|gene:AAEL021717
AAEL000902-PA	5 d PBM_vs_virgin	0.566896	1.48133	0.151777	None	sugar transporter|protein_coding|3:334479775:334501251:1|gene:AAEL000902
AAEL003139-PC	5 d PBM_vs_virgin	0.566161	1.48058	0.223071	None	short-chain dehydrogenase|protein_coding|3:270072687:270077789:1|gene:AAEL003139
AAEL028107-PA	5 d PBM_vs_virgin	0.552933	1.46706	0.147565	None	|protein_coding|2:26574133:26604056:1|gene:AAEL028107
AAEL000934-PF	5 d PBM_vs_virgin	0.55116	1.46526	0.238629	None	clathrin light chain|protein_coding|3:377081143:377097524:1|gene:AAEL000934
AAEL011979-PA	5 d PBM_vs_virgin	0.549595	1.46367	0.12223	None	calmodulin|protein_coding|1:285608742:285609404:1|gene:AAEL011979
AAEL010145-PD	5 d PBM_vs_virgin	0.539637	1.45361	0.100472	None	sodium/potassium-dependent ATPase beta-2 subunit|protein_coding|2:265095177:265155146:-1|gene:AAEL010145
AAEL007375-PB	5 d PBM_vs_virgin	0.539126	1.45309	0.0757306	None	pyruvate dehydrogenase|protein_coding|2:233363128:233407752:-1|gene:AAEL007375
AAEL005879-PA	5 d PBM_vs_virgin	0.538629	1.45259	0.0268145	None	vinculin|protein_coding|2:66337992:66363909:1|gene:AAEL005879
AAEL000883-PB	5 d PBM_vs_virgin	0.535158	1.4491	0.0406326	None	|protein_coding|3:332232533:332233519:1|gene:AAEL000883
AAEL005429-PA	5 d PBM_vs_virgin	0.535008	1.44895	0.0375437	None	2-oxoglutarate dehydrogenase|protein_coding|1:80524052:80541253:1|gene:AAEL005429
AAEL005617-PA	5 d PBM_vs_virgin	0.534561	1.4485	0.0127929	None	UTP-glucose-1-phosphate uridylyltransferase 2|protein_coding|3:160124837:160144646:-1|gene:AAEL005617
AAEL019859-PA	5 d PBM_vs_virgin	0.534269	1.44821	0.00190483	None	|protein_coding|2:333920758:334102740:-1|gene:AAEL019859
AAEL009269-PB	5 d PBM_vs_virgin	0.532446	1.44638	0.358767	None	|protein_coding|2:268286216:268332627:-1|gene:AAEL009269
AAEL011406-PA	5 d PBM_vs_virgin	0.531586	1.44552	0.0615211	None	cytochrome c oxidase polypeptide|protein_coding|3:365472345:365472803:1|gene:AAEL011406
AAEL019523-PA	5 d PBM_vs_virgin	0.53037	1.4443	0.0656218	None	|protein_coding|2:437114439:437175221:-1|gene:AAEL019523
AAEL004496-PB	5 d PBM_vs_virgin	0.524737	1.43867	0.08315	None	glutamate transporter|protein_coding|2:453279328:453292694:1|gene:AAEL004496
AAEL011276-PA	5 d PBM_vs_virgin	0.521106	1.43506	0.0260398	None	mitochondrial glutamate carrier protein|protein_coding|2:226000922:226029866:1|gene:AAEL011276
AAEL012897-PA	5 d PBM_vs_virgin	0.516626	1.43061	0.226428	None	aconitase, mitochondrial|protein_coding|2:365950145:365966056:1|gene:AAEL012897
AAEL003864-PA	5 d PBM_vs_virgin	0.515358	1.42935	0.000734865	None	|protein_coding|3:342858143:342859886:-1|gene:AAEL003864
AAEL019652-PA	5 d PBM_vs_virgin	0.514723	1.42872	0.0456241	None	|protein_coding|2:347670258:348236847:-1|gene:AAEL019652
AAEL000744-PA	5 d PBM_vs_virgin	0.514326	1.42833	0.0803543	None	troponin C|protein_coding|2:55358436:55384434:1|gene:AAEL000744
AAEL001452-PA	5 d PBM_vs_virgin	0.511766	1.42579	0.140927	None	|protein_coding|2:209466760:209467580:-1|gene:AAEL001452
AAEL010509-PF	5 d PBM_vs_virgin	0.510143	1.42419	0.238327	None	bridging integrator|protein_coding|2:90738904:90925187:1|gene:AAEL010509
AAEL002565-PB	5 d PBM_vs_virgin	0.505712	1.41982	0.0659857	None	titin|protein_coding|1:227433607:227505967:1|gene:AAEL002565
AAEL004631-PA	5 d PBM_vs_virgin	0.504811	1.41894	0.364552	None	actin|protein_coding|1:306245164:306246294:1|gene:AAEL004631
AAEL012172-PB	5 d PBM_vs_virgin	0.500803	1.415	0.294229	None	methylthioadenosine phosphorylase|protein_coding|2:204263088:204263984:-1|gene:AAEL012172
AAEL012579-PA	5 d PBM_vs_virgin	0.497084	1.41136	0.050384	None	Aspartate aminotransferase|protein_coding|1:285506665:285521912:-1|gene:AAEL012579
AAEL010143-PA	5 d PBM_vs_virgin	0.48704	1.40157	0.0271672	None	isocitrate dehydrogenase|protein_coding|2:264791564:264802534:-1|gene:AAEL010143
AAEL013661-PA	5 d PBM_vs_virgin	0.486727	1.40126	0.159581	None	actin binding protein, putative|protein_coding|1:155073294:155086966:1|gene:AAEL013661
AAEL024186-PA	5 d PBM_vs_virgin	0.486158	1.40071	0.0206824	None	|protein_coding|3:313952899:313994710:-1|gene:AAEL024186
AAEL010850-PI	5 d PBM_vs_virgin	0.484855	1.39945	0.216077	None	troponin i|protein_coding|1:54683888:54692354:-1|gene:AAEL010850
AAEL008216-PA	5 d PBM_vs_virgin	0.483892	1.39851	0.0152257	None	aconitase|protein_coding|2:5912503:5920806:-1|gene:AAEL008216
AAEL002924-PD	5 d PBM_vs_virgin	0.474009	1.38896	0.00997916	None	|protein_coding|1:85946668:85982348:1|gene:AAEL002924
AAEL014863-PAA	5 d PBM_vs_virgin	0.472644	1.38765	0.147326	None	glycogenin|protein_coding|2:15577031:15637243:1|gene:AAEL014863
AAEL002797-PA	5 d PBM_vs_virgin	0.469914	1.38503	0.0532636	None	|protein_coding|3:129272593:129272904:-1|gene:AAEL002797
AAEL024736-PA	5 d PBM_vs_virgin	0.469562	1.38469	0.187281	None	|protein_coding|3:108059457:108171669:1|gene:AAEL024736
AAEL008232-PC	5 d PBM_vs_virgin	0.467052	1.38228	0.332261	None	sugar transporter|protein_coding|1:44025309:44026824:-1|gene:AAEL008232
AAEL018680-PA	5 d PBM_vs_virgin	0.463268	1.37866	0.0790656	None	ND4: NADH dehydrogenase subunit 4|protein_coding|MT:8027:9370:-1|gene:AAEL018680
AAEL010312-PA	5 d PBM_vs_virgin	0.462456	1.37789	0.485477	None	|protein_coding|3:408980572:409014004:-1|gene:AAEL010312
AAEL012994-PA	5 d PBM_vs_virgin	0.461169	1.37666	0.072938	None	Glucose-6-phosphate isomerase|protein_coding|3:297242156:297262602:1|gene:AAEL012994
AAEL004957-PB	5 d PBM_vs_virgin	0.457004	1.37269	0.187627	None	|protein_coding|3:323266780:323319321:1|gene:AAEL004957
AAEL001094-PC	5 d PBM_vs_virgin	0.451691	1.36764	0.0960816	None	|protein_coding|1:28162034:28223222:-1|gene:AAEL001094
AAEL007947-PA	5 d PBM_vs_virgin	0.448176	1.36431	0.320388	None	GSTE3: glutathione transferase|protein_coding|2:351708282:351709006:-1|gene:AAEL007947
AAEL009275-PA	5 d PBM_vs_virgin	0.44716	1.36335	0.273602	None	protein phosphatase-1|protein_coding|3:199453420:199512736:1|gene:AAEL009275
AAEL010850-PC	5 d PBM_vs_virgin	0.446845	1.36306	0.33526	None	troponin i|protein_coding|1:54683359:54692354:-1|gene:AAEL010850
AAEL019906-PA	5 d PBM_vs_virgin	0.443967	1.36034	0.0912768	None	|protein_coding|3:109485123:109485446:-1|gene:AAEL019906
AAEL000440-PA	5 d PBM_vs_virgin	0.443516	1.35991	0.280459	None	DNA repair/transcription protein met18/mms19|protein_coding|3:183762740:183817247:1|gene:AAEL000440
AAEL012819-PA	5 d PBM_vs_virgin	0.439866	1.35648	0.121881	None	vacuolar ATP synthase subunit g|protein_coding|3:75585786:75592826:-1|gene:AAEL012819
AAEL000454-PA	5 d PBM_vs_virgin	0.435244	1.35214	0.00571236	None	isocitrate dehydrogenase|protein_coding|3:186237152:186246407:-1|gene:AAEL000454
AAEL005856-PA	5 d PBM_vs_virgin	0.433364	1.35038	0.398635	None	signal recognition particle receptor alpha subunit (sr-alpha)|protein_coding|3:218732191:218749264:-1|gene:AAEL005856
AAEL002827-PA	5 d PBM_vs_virgin	0.429431	1.3467	0.000157717	None	ATP synthase beta subunit|protein_coding|3:235239847:235252820:1|gene:AAEL002827
AAEL012751-PB	5 d PBM_vs_virgin	0.427697	1.34508	0.387969	None	|protein_coding|2:75682114:75921194:-1|gene:AAEL012751
AAEL003829-PA	5 d PBM_vs_virgin	0.426182	1.34367	0.000520852	None	dynamin|protein_coding|3:342753436:342768380:-1|gene:AAEL003829
AAEL019408-PA	5 d PBM_vs_virgin	0.414006	1.33238	0.187409	None	2-Cys thioredoxin peroxidase|protein_coding|3:401752414:401753004:1|gene:AAEL019408
AAEL004435-PA	5 d PBM_vs_virgin	0.406046	1.32505	0.153501	None	kynurenine aminotransferase|protein_coding|3:204315050:204325045:-1|gene:AAEL004435
AAEL011022-PA	5 d PBM_vs_virgin	0.402309	1.32162	0.223633	None	cysteine-rich protein, putative|protein_coding|1:74076430:74107847:-1|gene:AAEL011022
AAEL006634-PA	5 d PBM_vs_virgin	0.398531	1.31816	0.127735	None	acetyl-coa acetyltransferase, mitochondrial (acetoacetyl-coa thiolase)|protein_coding|3:249721209:249722604:-1|gene:AAEL006634
AAEL023323-PA	5 d PBM_vs_virgin	0.398314	1.31797	0.0495693	None	|protein_coding|1:305243150:305245333:1|gene:AAEL023323
AAEL001312-PA	5 d PBM_vs_virgin	0.39768	1.31739	0.244083	None	CYP9M6: Cytochrome P450 monooxygenase CYP9M6v2|protein_coding|2:447504859:447506522:-1|gene:AAEL001312
AAEL002542-PA	5 d PBM_vs_virgin	0.397284	1.31703	0.17822	None	Tpi: Triosephosphate isomerase|protein_coding|1:228539315:228540213:-1|gene:AAEL002542
AAEL011830-PC	5 d PBM_vs_virgin	0.392112	1.31231	0.063863	None	Probable methylthioribulose-1-phosphate dehydratase (MTRu-1-P dehydratase)(EC 4.2.1.109)|protein_coding|1:153447696:153620287:-1|gene:AAEL011830
AAEL027434-PA	5 d PBM_vs_virgin	0.391907	1.31213	0.0787483	None	|protein_coding|2:179741953:179746522:1|gene:AAEL027434
AAEL004098-PB	5 d PBM_vs_virgin	0.36965	1.29204	0.0163149	None	neuromusculin|protein_coding|3:402265803:402482846:1|gene:AAEL004098
AAEL008166-PA	5 d PBM_vs_virgin	0.360297	1.28369	0.05272	None	malate dehydrogenase|protein_coding|3:10076378:10091106:-1|gene:AAEL008166
AAEL001904-PA	5 d PBM_vs_virgin	0.358022	1.28167	0.596403	None	Arp2/3 complex 34 kDa subunit|protein_coding|2:389906646:389948416:-1|gene:AAEL001904
AAEL014275-PA	5 d PBM_vs_virgin	0.35651	1.28033	0.14073	None	molybdopterin cofactor sulfurase (mosc)|protein_coding|1:83833690:83834817:-1|gene:AAEL014275
AAEL001865-PA	5 d PBM_vs_virgin	0.355478	1.27941	0.141645	None	|protein_coding|2:275154717:275182484:-1|gene:AAEL001865
AAEL018288-PAD	5 d PBM_vs_virgin	0.355001	1.27899	0.0167712	None	|protein_coding|3:234041757:234608119:-1|gene:AAEL018288
AAEL009700-PC	5 d PBM_vs_virgin	0.353942	1.27805	0.0107045	None	beta lactamase domain|protein_coding|3:155608277:155614027:-1|gene:AAEL009700
AAEL003965-PA	5 d PBM_vs_virgin	0.345158	1.27029	0.0485991	None	calpain 4, 6, 7, invertebrate|protein_coding|3:267587410:267610608:1|gene:AAEL003965
AAEL009201-PA	5 d PBM_vs_virgin	0.344993	1.27015	0.189569	None	|protein_coding|3:390977738:390978254:-1|gene:AAEL009201
AAEL023332-PA	5 d PBM_vs_virgin	0.3442	1.26945	0.431849	None	|protein_coding|3:359946085:360022054:1|gene:AAEL023332
AAEL005790-PA	5 d PBM_vs_virgin	0.342902	1.2683	0.0767339	None	malic enzyme|protein_coding|1:121872817:121909863:-1|gene:AAEL005790
AAEL010784-PA	5 d PBM_vs_virgin	0.34113	1.26675	0.2486	None	|protein_coding|1:178499870:178502332:-1|gene:AAEL010784
AAEL010145-PC	5 d PBM_vs_virgin	0.339851	1.26563	0.123149	None	sodium/potassium-dependent ATPase beta-2 subunit|protein_coding|2:265095177:265147069:-1|gene:AAEL010145
AAEL014990-PB	5 d PBM_vs_virgin	0.336166	1.2624	0.448033	None	|protein_coding|2:172034773:172038667:1|gene:AAEL014990
AAEL012746-PA	5 d PBM_vs_virgin	0.335091	1.26146	0.152225	None	chaperonin|protein_coding|3:322130435:322132189:-1|gene:AAEL012746
AAEL010230-PA	5 d PBM_vs_virgin	0.334811	1.26121	0.0218851	None	NADH:ubiquinone dehydrogenase, putative|protein_coding|2:402958599:402970408:1|gene:AAEL010230
AAEL007049-PA	5 d PBM_vs_virgin	0.332407	1.25911	0.810007	None	proteasome subunit beta type|protein_coding|3:299827824:299841154:-1|gene:AAEL007049
AAEL001946-PB	5 d PBM_vs_virgin	0.330895	1.25779	0.161371	None	four and a half lim domains|protein_coding|2:193177436:193420790:1|gene:AAEL001946
AAEL019824-PB	5 d PBM_vs_virgin	0.329726	1.25677	0.212445	None	|protein_coding|3:30120983:30344155:1|gene:AAEL019824
AAEL019737-PA	5 d PBM_vs_virgin	0.328279	1.25551	0.0281493	None	|protein_coding|1:5549868:5714586:1|gene:AAEL019737
AAEL014899-PA	5 d PBM_vs_virgin	0.325875	1.25342	0.566964	None	short chain type dehydrogenase|protein_coding|2:257424267:257425440:1|gene:AAEL014899
AAEL017061-PA	5 d PBM_vs_virgin	0.323264	1.25116	0.551852	None	|protein_coding|1:271375927:271377500:-1|gene:AAEL017061
AAEL016984-PA	5 d PBM_vs_virgin	0.321661	1.24977	0.0827681	None	Glyceraldehyde-3-phosphate dehydrogenase|protein_coding|2:296894460:296895458:1|gene:AAEL016984
AAEL025410-PA	5 d PBM_vs_virgin	0.318086	1.24668	0.110372	None	|protein_coding|2:474158884:474223481:-1|gene:AAEL025410
AAEL014227-PA	5 d PBM_vs_virgin	0.315912	1.2448	0.693567	None	shakB: innexin shaking-B|protein_coding|3:197362742:197393125:-1|gene:AAEL014227
AAEL001480-PA	5 d PBM_vs_virgin	0.313515	1.24273	0.144729	None	phosphoglucomutase|protein_coding|2:262698545:262719782:1|gene:AAEL001480
AAEL008002-PA	5 d PBM_vs_virgin	0.312203	1.2416	0.153953	None	mitochondrial NADH:ubiquinone oxidoreductase ESSS subunit, putative|protein_coding|2:36553937:36554410:-1|gene:AAEL008002
AAEL018685-PA	5 d PBM_vs_virgin	0.312008	1.24143	0.368868	None	CYTB: cytochrome b|protein_coding|MT:10323:11457:1|gene:AAEL018685
AAEL023148-PA	5 d PBM_vs_virgin	0.30821	1.23817	0.0977332	None	|protein_coding|1:214011858:214373784:-1|gene:AAEL023148
AAEL003416-PA	5 d PBM_vs_virgin	0.306675	1.23685	0.0982025	None	Sorting nexin|protein_coding|3:348277462:348279198:-1|gene:AAEL003416
AAEL005305-PD	5 d PBM_vs_virgin	0.300361	1.23145	0.31067	None	|protein_coding|3:308418577:308440149:1|gene:AAEL005305
AAEL004269-PA	5 d PBM_vs_virgin	0.294822	1.22673	0.102136	None	hippocalcin|protein_coding|2:118591312:118622531:1|gene:AAEL004269
AAEL019627-PA	5 d PBM_vs_virgin	0.290762	1.22329	0.445847	None	|protein_coding|3:342889137:342943420:-1|gene:AAEL019627
AAEL007029-PB	5 d PBM_vs_virgin	0.286339	1.21954	0.0681956	None	tropomodulin|protein_coding|1:128147151:128312422:1|gene:AAEL007029
AAEL018061-PB	5 d PBM_vs_virgin	0.286052	1.2193	0.460276	None	|protein_coding|3:68617239:68619227:-1|gene:AAEL018061
AAEL002399-PA	5 d PBM_vs_virgin	0.285397	1.21875	0.0895816	None	Aspartate aminotransferase|protein_coding|2:303153737:303177232:-1|gene:AAEL002399
[truncated: 2,852 more rows]

## Sheet: G3_vs_G1
Table S1 List of identified total proteins in G2_vs_G1, G3_vs_G1, and G3_vs_G2 groups.
G2_vs_G1
Protein	Label	log2(Foldchange)	Foldchange	pvalue	Class	Description
AAEL008779-PB	5 d PBM_vs_virgin	7.48824	179.549	6.78647e-08	Up	|protein_coding|2:198705713:198706456:1|gene:AAEL008779
AAEL006975-PB	5 d PBM_vs_virgin	7.42054	171.319	9.33972e-10	Up	leucine aminopeptidase|protein_coding|2:398592220:398594061:1|gene:AAEL006975
AAEL023547-PA	5 d PBM_vs_virgin	4.85499	28.9399	3.63469e-05	Up	|protein_coding|1:302295122:302436849:1|gene:AAEL023547
AAEL000931-PA	5 d PBM_vs_virgin	4.49749	22.5881	6.93731e-09	Up	Alkaline phosphatase|protein_coding|3:379517910:379533633:-1|gene:AAEL000931
AAEL001845-PB	5 d PBM_vs_virgin	3.5225	11.4915	5.29559e-05	Up	short-chain dehydrogenase|protein_coding|2:276681959:276682762:1|gene:AAEL001845
AAEL010884-PB	5 d PBM_vs_virgin	3.33993	10.1256	4.37169e-07	Up	ADP,ATP carrier protein|protein_coding|1:218024202:218025226:-1|gene:AAEL010884
AAEL012014-PA	5 d PBM_vs_virgin	3.15866	8.93002	1.19576e-06	Up	L-lactate dehydrogenase|protein_coding|2:186377159:186391690:1|gene:AAEL012014
AAEL010590-PA	5 d PBM_vs_virgin	2.92196	7.57877	6.68836e-08	Up	aldose-1-epimerase|protein_coding|1:301317979:301330848:1|gene:AAEL010590
AAEL011112-PD	5 d PBM_vs_virgin	2.81999	7.06159	3.13037e-05	Up	alcohol dehydrogenase|protein_coding|3:37848825:37850092:-1|gene:AAEL011112
AAEL010205-PB	5 d PBM_vs_virgin	2.78757	6.90467	8.26883e-05	Up	|protein_coding|1:43652076:43668346:-1|gene:AAEL010205
AAEL024675-PA	5 d PBM_vs_virgin	2.76886	6.81568	0.000273319	Up	|protein_coding|2:256759653:256823399:1|gene:AAEL024675
AAEL012101-PB	5 d PBM_vs_virgin	2.76775	6.81046	0.000129862	Up	tubulin alpha chain|protein_coding|1:219922:224910:-1|gene:AAEL012101
AAEL006899-PA	5 d PBM_vs_virgin	2.72301	6.6025	0.00653837	Up	DNA-J/hsp40|protein_coding|2:340357958:340401850:-1|gene:AAEL006899
AAEL004829-PA	5 d PBM_vs_virgin	2.60177	6.07032	0.038119	Up	NADH dehydrogenase, putative|protein_coding|2:115712953:115714092:-1|gene:AAEL004829
AAEL021176-PA	5 d PBM_vs_virgin	2.53487	5.79526	0.0213274	Up	|protein_coding|1:210654508:210655496:-1|gene:AAEL021176
AAEL002016-PB	5 d PBM_vs_virgin	2.42089	5.35501	3.72645e-08	Up	disulfide oxidoreductase|protein_coding|2:426569009:426579618:1|gene:AAEL002016
AAEL001113-PA	5 d PBM_vs_virgin	2.37807	5.19839	0.00107936	Up	inorganic phosphate cotransporter, putative|protein_coding|3:406332362:406383248:-1|gene:AAEL001113
AAEL008303-PA	5 d PBM_vs_virgin	2.37285	5.17964	1.79609e-06	Up	calponin/transgelin|protein_coding|1:96173347:96187990:1|gene:AAEL008303
AAEL013570-PA	5 d PBM_vs_virgin	2.26781	4.81592	1.96414e-05	Up	|protein_coding|2:61951440:61956219:1|gene:AAEL013570
AAEL011731-PA	5 d PBM_vs_virgin	2.17572	4.51812	NA	None	metalloprotease|protein_coding|3:290891822:290922462:1|gene:AAEL011731
AAEL024717-PA	5 d PBM_vs_virgin	2.14873	4.43437	0.000677906	Up	|protein_coding|2:191379829:191390932:-1|gene:AAEL024717
AAEL000810-PB	5 d PBM_vs_virgin	2.11618	4.33544	0.182796	None	protein kinase c|protein_coding|3:120379137:120444922:1|gene:AAEL000810
AAEL027938-PA	5 d PBM_vs_virgin	2.0983	4.28206	0.00048377	Up	|protein_coding|1:261425102:261446723:1|gene:AAEL027938
AAEL012424-PB	5 d PBM_vs_virgin	2.05795	4.16394	0.000270305	Up	tubulin alpha chain|protein_coding|3:125991817:126025163:1|gene:AAEL012424
AAEL013271-PB	5 d PBM_vs_virgin	2.04249	4.11956	0.0205961	Up	organic cation transporter|protein_coding|2:349831277:349876003:1|gene:AAEL013271
AAEL004438-PA	5 d PBM_vs_virgin	2.01695	4.04726	0.232055	None	GrpE protein homolog|protein_coding|3:205182613:205194007:1|gene:AAEL004438
AAEL011741-PD	5 d PBM_vs_virgin	1.99248	3.9792	0.000508758	Up	GSTS1: glutathione transferase|protein_coding|3:291059006:291076618:1|gene:AAEL011741
AAEL024598-PD	5 d PBM_vs_virgin	1.98237	3.95143	6.64968e-05	Up	|protein_coding|2:191909487:191999235:-1|gene:AAEL024598
AAEL009185-PB	5 d PBM_vs_virgin	1.97771	3.93868	7.49225e-05	Up	arginine or creatine kinase|protein_coding|2:97465684:97613305:1|gene:AAEL009185
AAEL000336-PA	5 d PBM_vs_virgin	1.96682	3.90905	0.000708224	Up	|protein_coding|3:112296011:112354728:-1|gene:AAEL000336
AAEL008569-PB	5 d PBM_vs_virgin	1.9239	3.79448	0.000923324	Up	|protein_coding|2:157219227:157235033:1|gene:AAEL008569
AAEL014958-PA	5 d PBM_vs_virgin	1.92064	3.78592	0.000912813	Up	galactokinase|protein_coding|2:222841193:222864130:-1|gene:AAEL014958
AAEL006642-PA	5 d PBM_vs_virgin	1.91913	3.78195	0.000268848	Up	Tubulin alpha chain|protein_coding|3:148473673:148475940:-1|gene:AAEL006642
AAEL011184-PA	5 d PBM_vs_virgin	1.91389	3.76825	2.71485e-05	Up	mitochondrial phosphate carrier protein|protein_coding|3:51572202:51574537:-1|gene:AAEL011184
AAEL013823-PB	5 d PBM_vs_virgin	1.91245	3.76447	1.36275e-05	Up	calcium/calmodulin dependent protein kinase ii|protein_coding|1:26349119:26350591:-1|gene:AAEL013823
AAEL022609-PC	5 d PBM_vs_virgin	1.89627	3.72251	1.94695e-07	Up	|protein_coding|2:131217671:131339392:-1|gene:AAEL022609
AAEL013111-PA	5 d PBM_vs_virgin	1.89331	3.71486	0.000779634	Up	glutamate transporter|protein_coding|1:142738703:142749928:1|gene:AAEL013111
AAEL011741-PC	5 d PBM_vs_virgin	1.86335	3.63852	0.0211758	Up	GSTS1: glutathione transferase|protein_coding|3:291059006:291081990:1|gene:AAEL011741
AAEL007452-PA	5 d PBM_vs_virgin	1.85278	3.61196	0.00255405	Up	|protein_coding|2:291261565:291275441:1|gene:AAEL007452
AAEL019543-PA	5 d PBM_vs_virgin	1.8342	3.56574	4.15059e-05	Up	|protein_coding|3:317951011:318295621:1|gene:AAEL019543
AAEL004988-PA	5 d PBM_vs_virgin	1.81738	3.52439	4.06006e-06	Up	Pgk: Phosphoglycerate kinase|protein_coding|2:281806920:281810330:1|gene:AAEL004988
AAEL025091-PA	5 d PBM_vs_virgin	1.77971	3.43357	0.000105967	Up	|protein_coding|3:293836427:293936713:1|gene:AAEL025091
AAEL002851-PA	5 d PBM_vs_virgin	1.76888	3.40789	5.20953e-05	Up	Tubulin beta chain|protein_coding|3:233420867:233438030:-1|gene:AAEL002851
AAEL026088-PA	5 d PBM_vs_virgin	1.74384	3.34925	0.19609	None	|protein_coding|2:366688038:366705179:1|gene:AAEL026088
AAEL010563-PB	5 d PBM_vs_virgin	1.67834	3.2006	0.0105562	Up	tyrosyl-tRNA synthetase|protein_coding|1:50766222:50769287:-1|gene:AAEL010563
AAEL006895-PB	5 d PBM_vs_virgin	1.67811	3.20009	4.10587e-05	Up	phosphofructokinase|protein_coding|2:25671958:25726189:1|gene:AAEL006895
AAEL000713-PD	5 d PBM_vs_virgin	1.65879	3.15753	0.000780452	Up	reticulon/nogo|protein_coding|2:458862652:458906604:-1|gene:AAEL000713
AAEL004686-PA	5 d PBM_vs_virgin	1.64296	3.12307	0.000977131	Up	pont: RuvB-like helicase 1 (EC 3.6.4.12) (Pontin)|protein_coding|1:159001344:159002783:1|gene:AAEL004686
AAEL002683-PA	5 d PBM_vs_virgin	1.62227	3.07859	0.00810976	Up	aldehyde oxidase|protein_coding|2:464806204:464819582:1|gene:AAEL002683
AAEL006872-PA	5 d PBM_vs_virgin	1.61329	3.05948	3.09532e-05	Up	calponin/transgelin|protein_coding|3:369360543:369374372:1|gene:AAEL006872
AAEL006582-PH	5 d PBM_vs_virgin	1.61086	3.05433	0.000166304	Up	calcium-transporting ATPase sarcoplasmic/endoplasmic reticulum type|protein_coding|2:132676381:132719198:-1|gene:AAEL006582
AAEL013900-PA	5 d PBM_vs_virgin	1.60286	3.03745	0.00895788	Up	cAMP and cAMP-inhibited cgmp 3,5-cyclic phosphodiesterase|protein_coding|2:232898906:232928006:1|gene:AAEL013900
AAEL011578-PA	5 d PBM_vs_virgin	1.57305	2.97532	8.07516e-08	Up	serine/threonine protein kinase|protein_coding|1:120384790:120386373:-1|gene:AAEL011578
AAEL005354-PA	5 d PBM_vs_virgin	1.55131	2.93084	0.000355517	Up	dynein light chain, putative|protein_coding|3:34493446:34506894:1|gene:AAEL005354
AAEL004060-PB	5 d PBM_vs_virgin	1.54199	2.91196	0.00392489	Up	|protein_coding|1:137014453:137017508:1|gene:AAEL004060
AAEL006269-PA	5 d PBM_vs_virgin	1.53326	2.89439	0.0848773	None	|protein_coding|2:221255979:221274968:1|gene:AAEL006269
AAEL002124-PA	5 d PBM_vs_virgin	1.51827	2.86447	0.0178096	Up	CLIPD6: Clip-Domain Serine Protease family D|protein_coding|3:177014043:177036940:1|gene:AAEL002124
AAEL019894-PA	5 d PBM_vs_virgin	1.50427	2.8368	0.00669419	Up	Tubulin beta chain|protein_coding|2:326336650:326338044:-1|gene:AAEL019894
AAEL012863-PA	5 d PBM_vs_virgin	1.50403	2.83633	0.000666537	Up	Predicted acetyltransferase|protein_coding|1:222131029:222131808:1|gene:AAEL012863
AAEL007979-PB	5 d PBM_vs_virgin	1.47974	2.78899	0.000225618	Up	tyrosine transporter|protein_coding|2:430934755:431143868:-1|gene:AAEL007979
AAEL004221-PA	5 d PBM_vs_virgin	1.46321	2.75721	0.000671837	Up	glycogen synthase|protein_coding|3:117434877:117437233:-1|gene:AAEL004221
AAEL019580-PA	5 d PBM_vs_virgin	1.45287	2.73751	NA	None	|protein_coding|3:245281970:245491946:1|gene:AAEL019580
AAEL013713-PB	5 d PBM_vs_virgin	1.44312	2.71909	0.0221247	Up	trypsin|protein_coding|3:307870814:307951445:1|gene:AAEL013713
AAEL005052-PA	5 d PBM_vs_virgin	1.42382	2.68296	0.00377353	Up	Tubulin beta chain|protein_coding|1:294632253:294701124:1|gene:AAEL005052
AAEL004419-PA	5 d PBM_vs_virgin	1.42076	2.67727	0.0448511	Up	ATP-dependent RNA helicase|protein_coding|3:205194482:205214470:-1|gene:AAEL004419
AAEL014891-PB	5 d PBM_vs_virgin	1.41809	2.67231	0.0250311	Up	CYP6P12: cytochrome P450|protein_coding|1:271403385:271406894:-1|gene:AAEL014891
AAEL015557-PA	5 d PBM_vs_virgin	1.40721	2.65224	0.00144083	Up	alpha methylacyl-coa racemase|protein_coding|2:250785692:250786990:-1|gene:AAEL015557
AAEL009676-PA	5 d PBM_vs_virgin	1.39558	2.63094	0.119184	None	glyoxylate/hydroxypyruvate reductase|protein_coding|3:22186648:22189329:-1|gene:AAEL009676
AAEL019799-PD	5 d PBM_vs_virgin	1.38554	2.61269	0.00049424	Up	Muscle lim protein|protein_coding|3:369484860:369512612:1|gene:AAEL019799
AAEL009278-PA	5 d PBM_vs_virgin	1.37569	2.59492	0.00353575	Up	Mitochondrial pyruvate carrier|protein_coding|3:200294024:200298847:-1|gene:AAEL009278
AAEL002886-PB	5 d PBM_vs_virgin	1.36875	2.58247	0.000235635	Up	thioredoxin reductase|protein_coding|1:108201984:108231003:-1|gene:AAEL002886
AAEL004242-PA	5 d PBM_vs_virgin	1.36708	2.57947	0.0165211	Up	juvenile hormone-inducible protein, putative|protein_coding|1:105401054:105402403:-1|gene:AAEL004242
AAEL006070-PA	5 d PBM_vs_virgin	1.35888	2.56487	0.000245373	Up	Phosphoglycerate mutase|protein_coding|1:184012161:184013055:1|gene:AAEL006070
AAEL008401-PB	5 d PBM_vs_virgin	1.33923	2.53017	0.000787101	Up	|protein_coding|1:93556595:93557281:1|gene:AAEL008401
AAEL022798-PA	5 d PBM_vs_virgin	1.32838	2.51121	0.0348522	Up	|protein_coding|2:39520123:39526646:-1|gene:AAEL022798
AAEL020950-PA	5 d PBM_vs_virgin	1.32085	2.49813	0.00095137	Up	|protein_coding|1:59332152:59362947:1|gene:AAEL020950
AAEL002688-PA	5 d PBM_vs_virgin	1.3153	2.48853	0.0131752	Up	glucosyl/glucuronosyl transferases|protein_coding|2:464892256:464912421:1|gene:AAEL002688
AAEL005419-PA	5 d PBM_vs_virgin	1.3093	2.47822	0.00111151	Up	twf: twinfilin|protein_coding|1:247298579:247322288:-1|gene:AAEL005419
AAEL006885-PE	5 d PBM_vs_virgin	1.30279	2.46706	0.00021117	Up	14-3-3zeta: 14-3-3 protein zeta|protein_coding|2:25645152:25660231:1|gene:AAEL006885
AAEL020804-PA	5 d PBM_vs_virgin	1.2899	2.44511	0.00133068	Up	|protein_coding|2:118727284:118749608:-1|gene:AAEL020804
AAEL009766-PA	5 d PBM_vs_virgin	1.28515	2.43708	0.00298694	Up	lipoamide acyltransferase component of branched-chain alpha-keto acid dehydrogenase|protein_coding|1:4199935:4201967:-1|gene:AAEL009766
AAEL012207-PF	5 d PBM_vs_virgin	1.28352	2.43433	0.000554696	Up	myosin light chain 1,|protein_coding|1:160909590:160910953:1|gene:AAEL012207
AAEL005766-PA	5 d PBM_vs_virgin	1.2668	2.40627	1.44787e-05	Up	Fructose-bisphosphate aldolase|protein_coding|3:114738427:114789560:1|gene:AAEL005766
AAEL001091-PA	5 d PBM_vs_virgin	1.2665	2.40577	4.47771e-05	Up	Malic enzyme|protein_coding|1:299201508:299218082:-1|gene:AAEL001091
AAEL007306-PB	5 d PBM_vs_virgin	1.26259	2.39925	1.05573e-05	Up	alpha-actinin|protein_coding|3:196806418:196845932:1|gene:AAEL007306
AAEL005656-PA	5 d PBM_vs_virgin	1.24713	2.37369	0.00324043	Up	myosin heavy chain, nonmuscle or smooth muscle|protein_coding|2:382064009:382099645:-1|gene:AAEL005656
AAEL002417-PB	5 d PBM_vs_virgin	1.21492	2.32128	0.00502953	Up	troponin t, invertebrate|protein_coding|1:177032012:177042474:1|gene:AAEL002417
AAEL011478-PC	5 d PBM_vs_virgin	1.21227	2.31701	0.000422086	Up	cytoplasmic dynein light chain|protein_coding|3:142717502:142790753:1|gene:AAEL011478
AAEL020018-PA	5 d PBM_vs_virgin	1.20404	2.30384	0.00275374	Up	|protein_coding|2:196462370:196719506:-1|gene:AAEL020018
AAEL014931-PB	5 d PBM_vs_virgin	1.18835	2.27891	0.312715	None	sarm1|protein_coding|2:145127026:145181691:-1|gene:AAEL014931
AAEL006180-PB	5 d PBM_vs_virgin	1.18076	2.26697	5.25638e-05	Up	CCC1: sodium-coupled cation-chloride cotransporter|protein_coding|3:142151560:142204144:1|gene:AAEL006180
AAEL010403-PA	5 d PBM_vs_virgin	1.18063	2.26675	0.00107486	Up	past-1|protein_coding|1:268145302:268205446:1|gene:AAEL010403
AAEL010738-PC	5 d PBM_vs_virgin	1.16981	2.24983	0.0057662	Up	sodium bicarbonate cotransporter|protein_coding|2:406615509:406716857:-1|gene:AAEL010738
AAEL019799-PA	5 d PBM_vs_virgin	1.16146	2.23684	0.000389196	Up	Muscle lim protein|protein_coding|3:369484860:369500588:1|gene:AAEL019799
AAEL006436-PA	5 d PBM_vs_virgin	1.16006	2.23467	0.00462784	Up	phosphorylase b kinase beta, kpbb|protein_coding|2:439422980:439457307:-1|gene:AAEL006436
AAEL004199-PA	5 d PBM_vs_virgin	1.15345	2.22445	0.000111037	Up	allergen, putative|protein_coding|2:146966033:146969827:1|gene:AAEL004199
AAEL001020-PB	5 d PBM_vs_virgin	1.1358	2.1974	0.00221276	Up	anterior fat body protein|protein_coding|3:55162199:55184996:1|gene:AAEL001020
AAEL019618-PB	5 d PBM_vs_virgin	1.11627	2.16785	0.00018849	Up	|protein_coding|2:63500798:63613560:-1|gene:AAEL019618
AAEL007707-PA	5 d PBM_vs_virgin	1.11567	2.16695	0.0488034	Up	malate dehydrogenase|protein_coding|2:470385191:470424030:-1|gene:AAEL007707
AAEL017437-PB	5 d PBM_vs_virgin	1.10644	2.15314	0.454666	None	|protein_coding|1:150839561:150859625:-1|gene:AAEL017437
AAEL001593-PA	5 d PBM_vs_virgin	1.10464	2.15045	0.000116166	Up	glycerol-3-phosphate dehydrogenase|protein_coding|2:21106983:21158821:-1|gene:AAEL001593
AAEL019720-PA	5 d PBM_vs_virgin	1.10311	2.14817	0.0759625	None	|protein_coding|2:212866918:212933854:1|gene:AAEL019720
AAEL007132-PB	5 d PBM_vs_virgin	1.09274	2.13279	0.00033726	Up	dynein heavy chain|protein_coding|3:69868800:69895796:-1|gene:AAEL007132
AAEL000474-PB	5 d PBM_vs_virgin	1.09215	2.13192	0.0896351	None	|protein_coding|3:185636656:185655296:1|gene:AAEL000474
AAEL009232-PB	5 d PBM_vs_virgin	1.08937	2.12782	0.00620273	Up	long-chain-fatty-acid coa ligase|protein_coding|3:356734527:356802264:1|gene:AAEL009232
AAEL004350-PA	5 d PBM_vs_virgin	1.07312	2.10398	0.0307805	Up	Janus A, putative|protein_coding|3:93693395:93697920:-1|gene:AAEL004350
AAEL006721-PB	5 d PBM_vs_virgin	1.07299	2.10378	1.02427e-06	Up	2-oxoglutarate dehydrogenase|protein_coding|2:85072428:85097945:1|gene:AAEL006721
AAEL002374-PA	5 d PBM_vs_virgin	1.06355	2.09007	0.579581	None	taxilin|protein_coding|2:304642424:304665691:-1|gene:AAEL002374
AAEL024583-PA	5 d PBM_vs_virgin	1.06136	2.0869	0.00718729	Up	|protein_coding|2:127259477:127403858:1|gene:AAEL024583
AAEL014913-PA	5 d PBM_vs_virgin	1.06121	2.08669	3.51562e-05	Up	Pyruvate kinase|protein_coding|1:285269540:285282848:1|gene:AAEL014913
AAEL005593-PA	5 d PBM_vs_virgin	1.03956	2.05561	0.0377881	Up	|protein_coding|3:404361982:404373669:1|gene:AAEL005593
AAEL025514-PA	5 d PBM_vs_virgin	1.03612	2.05071	0.00053767	Up	|protein_coding|2:29073021:29164961:1|gene:AAEL025514
AAEL014207-PB	5 d PBM_vs_virgin	1.0357	2.05011	0.00956873	Up	sugar transporter|protein_coding|2:331692290:331704417:-1|gene:AAEL014207
AAEL009387-PA	5 d PBM_vs_virgin	1.03415	2.0479	0.00310326	Up	hexokinase|protein_coding|3:276132761:276171481:1|gene:AAEL009387
AAEL004853-PA	5 d PBM_vs_virgin	1.02854	2.03996	0.0470578	Up	glycerol kinase|protein_coding|2:115621692:115631171:-1|gene:AAEL004853
AAEL000460-PA	5 d PBM_vs_virgin	1.01976	2.02758	0.088281	None	|protein_coding|3:185858188:185863773:1|gene:AAEL000460
AAEL019424-PT	5 d PBM_vs_virgin	0.988825	1.98457	0.550164	None	|protein_coding|1:11625811:11912046:-1|gene:AAEL019424
AAEL011746-PB	5 d PBM_vs_virgin	0.988597	1.98425	0.00226882	None	skap: succinyl-CoA ligase beta subunit|protein_coding|3:291101069:291133211:1|gene:AAEL011746
AAEL005109-PA	5 d PBM_vs_virgin	0.985198	1.97958	0.11165	None	WD-repeat protein|protein_coding|2:174101119:174124315:1|gene:AAEL005109
AAEL007752-PA	5 d PBM_vs_virgin	0.984252	1.97829	0.00120735	None	cytochrome c oxidase, subunit VIIA, putative|protein_coding|1:71857447:71858417:-1|gene:AAEL007752
AAEL007696-PB	5 d PBM_vs_virgin	0.983433	1.97716	0.00112569	None	REL1A: TOLL pathway signalling NF-kappaB Relish-like transcription factor|protein_coding|2:470785025:470788141:-1|gene:AAEL007696
AAEL004490-PA	5 d PBM_vs_virgin	0.979969	1.97242	0.0194187	None	Putative prohibitins and stomatins of the pid superfamily protein|protein_coding|2:453139304:453141221:1|gene:AAEL004490
AAEL026716-PA	5 d PBM_vs_virgin	0.97879	1.97081	0.00735466	None	|protein_coding|3:305711679:305712888:-1|gene:AAEL026716
AAEL019487-PA	5 d PBM_vs_virgin	0.976227	1.96731	0.011759	None	|protein_coding|2:399797997:399809744:1|gene:AAEL019487
AAEL006572-PA	5 d PBM_vs_virgin	0.967659	1.95566	0.00966382	None	troponin C|protein_coding|2:133263135:133318459:1|gene:AAEL006572
AAEL009039-PB	5 d PBM_vs_virgin	0.948813	1.93028	0.0685366	None	|protein_coding|3:193297777:193310689:-1|gene:AAEL009039
AAEL004059-PB	5 d PBM_vs_virgin	0.938516	1.91656	0.0161804	None	cystathionine beta-lyase|protein_coding|1:137364149:137382936:1|gene:AAEL004059
AAEL009506-PA	5 d PBM_vs_virgin	0.935841	1.91301	0.186924	None	RpS20: 40S ribosomal protein S20|protein_coding|3:344888468:344890701:-1|gene:AAEL009506
AAEL010814-PA	5 d PBM_vs_virgin	0.935766	1.91291	0.0136426	None	isocitrate dehydrogenase|protein_coding|3:52168229:52190617:1|gene:AAEL010814
AAEL011505-PB	5 d PBM_vs_virgin	0.93152	1.90728	0.0884552	None	integral membrane pore glycoprotein gp210, putative|protein_coding|2:81188877:81253460:-1|gene:AAEL011505
AAEL002678-PA	5 d PBM_vs_virgin	0.930194	1.90553	0.0118056	None	Ras suppressor protein 1, rsu1|protein_coding|2:433627315:433640426:1|gene:AAEL002678
AAEL003137-PB	5 d PBM_vs_virgin	0.92828	1.90301	0.058053	None	|protein_coding|3:269786922:269802886:1|gene:AAEL003137
AAEL001673-PA	5 d PBM_vs_virgin	0.922842	1.89585	0.00381874	None	actin|protein_coding|2:87080349:87083737:-1|gene:AAEL001673
AAEL003837-PG	5 d PBM_vs_virgin	0.918324	1.88992	0.0385259	None	ryanodine receptor 3, brain|protein_coding|3:343041702:343121637:-1|gene:AAEL003837
AAEL011789-PC	5 d PBM_vs_virgin	0.899251	1.8651	0.00153396	None	Probable citrate synthase 2, mitochondrial Precursor (EC 2.3.3.1)|protein_coding|3:288779393:288818416:-1|gene:AAEL011789
AAEL020651-PA	5 d PBM_vs_virgin	0.89664	1.86172	0.00359603	None	|protein_coding|2:344895890:344943724:-1|gene:AAEL020651
AAEL010148-PA	5 d PBM_vs_virgin	0.89466	1.85917	0.0893285	None	sodium/potassium-dependent ATPase beta-2 subunit|protein_coding|2:264973907:265014135:-1|gene:AAEL010148
AAEL007662-PD	5 d PBM_vs_virgin	0.888266	1.85095	0.0332777	None	casein kinase|protein_coding|1:13002649:13091682:1|gene:AAEL007662
AAEL006572-PC	5 d PBM_vs_virgin	0.879988	1.84036	0.0860067	None	troponin C|protein_coding|2:133262449:133318459:1|gene:AAEL006572
AAEL026217-PA	5 d PBM_vs_virgin	0.876406	1.8358	0.00117504	None	|protein_coding|2:293815395:293832896:-1|gene:AAEL026217
AAEL008105-PC	5 d PBM_vs_virgin	0.875701	1.8349	0.279541	None	glutamate cysteine ligase|protein_coding|3:14674424:14683766:-1|gene:AAEL008105
AAEL004457-PD	5 d PBM_vs_virgin	0.868669	1.82598	0.0879946	None	cytochrome c|protein_coding|2:473315082:473315408:1|gene:AAEL004457
AAEL010037-PB	5 d PBM_vs_virgin	0.86042	1.81557	0.0202356	None	phosphoglucomutase|protein_coding|2:110797446:110799209:1|gene:AAEL010037
AAEL004249-PA	5 d PBM_vs_virgin	0.856612	1.81078	0.170503	None	|protein_coding|2:118670532:118677629:-1|gene:AAEL004249
AAEL010850-PA	5 d PBM_vs_virgin	0.855238	1.80906	0.0116544	None	troponin i|protein_coding|1:54683888:54692354:-1|gene:AAEL010850
AAEL009677-PA	5 d PBM_vs_virgin	0.850296	1.80287	0.012403	None	membrane-associated protein gex-3|protein_coding|2:203799557:203809288:1|gene:AAEL009677
AAEL005440-PD	5 d PBM_vs_virgin	0.849513	1.80189	0.00364084	None	|protein_coding|1:80052465:80157607:-1|gene:AAEL005440
AAEL002761-PAH	5 d PBM_vs_virgin	0.847801	1.79976	0.0132655	None	tropomyosin invertebrate|protein_coding|3:145020448:145108680:1|gene:AAEL002761
AAEL001446-PB	5 d PBM_vs_virgin	0.845528	1.79692	0.0176027	None	testis-specific protein pbs13 (t-complex 11 )|protein_coding|1:111460993:111501515:-1|gene:AAEL001446
AAEL005084-PA	5 d PBM_vs_virgin	0.843013	1.79379	0.126248	None	tubulin beta chain|protein_coding|1:294735178:294766699:1|gene:AAEL005084
AAEL009068-PA	5 d PBM_vs_virgin	0.842176	1.79275	0.059891	None	dynamin|protein_coding|2:270339546:270360538:-1|gene:AAEL009068
AAEL021838-PA	5 d PBM_vs_virgin	0.835953	1.78504	0.00828852	None	Myosin heavy chain|protein_coding|1:151955950:152241622:1|gene:AAEL021838
AAEL021035-PA	5 d PBM_vs_virgin	0.82587	1.7726	0.22666	None	|protein_coding|2:231711642:231730651:-1|gene:AAEL021035
AAEL002469-PB	5 d PBM_vs_virgin	0.822189	1.76809	0.00172538	None	endophilin a,|protein_coding|3:338319107:338395677:1|gene:AAEL002469
AAEL009847-PB	5 d PBM_vs_virgin	0.820741	1.76631	NA	None	microtubule-associated protein|protein_coding|3:18366713:18718157:1|gene:AAEL009847
AAEL004351-PD	5 d PBM_vs_virgin	0.813405	1.75735	0.0853623	None	casein kinase|protein_coding|3:94365463:94567536:1|gene:AAEL004351
AAEL025391-PC	5 d PBM_vs_virgin	0.810684	1.75404	0.00728801	None	|protein_coding|2:474107707:474145935:-1|gene:AAEL025391
AAEL008790-PA	5 d PBM_vs_virgin	0.810286	1.75356	0.0291807	None	ATP synthase coupling factor B, putative|protein_coding|3:132732359:132732961:-1|gene:AAEL008790
AAEL001009-PB	5 d PBM_vs_virgin	0.810277	1.75355	0.000201708	None	dab2-interacting protein|protein_coding|1:210106719:210168781:-1|gene:AAEL001009
AAEL003076-PA	5 d PBM_vs_virgin	0.805585	1.74785	0.0048823	None	glucosyl/glucuronosyl transferases|protein_coding|2:213526489:213528178:-1|gene:AAEL003076
AAEL008853-PA	5 d PBM_vs_virgin	0.80209	1.74362	0.0438493	None	choline/ethanolamine kinase|protein_coding|2:240808100:240884014:1|gene:AAEL008853
AAEL019657-PA	5 d PBM_vs_virgin	0.800854	1.74213	0.114911	None	|protein_coding|2:230791268:230811504:1|gene:AAEL019657
AAEL002687-PA	5 d PBM_vs_virgin	0.800767	1.74203	0.0741618	None	sterol carrier protein-2, putative|protein_coding|2:464912936:464945097:-1|gene:AAEL002687
AAEL000386-PA	5 d PBM_vs_virgin	0.793732	1.73355	0.0256582	None	phopsphatidylinositol 3-kinase, drosophila|protein_coding|3:400069727:400103331:1|gene:AAEL000386
AAEL018669-PA	5 d PBM_vs_virgin	0.791817	1.73125	0.0485746	None	COX3: cytochrome c oxidase subunit III|protein_coding|MT:4583:5370:1|gene:AAEL018669
AAEL020800-PA	5 d PBM_vs_virgin	0.791313	1.73065	0.233386	None	|protein_coding|2:241469602:241498245:1|gene:AAEL020800
AAEL013452-PB	5 d PBM_vs_virgin	0.790802	1.73004	0.000551364	None	|protein_coding|2:175751049:176053655:1|gene:AAEL013452
AAEL001951-PA	5 d PBM_vs_virgin	0.784545	1.72255	0.216203	None	Act-4: actin|protein_coding|3:227586890:227588080:1|gene:AAEL001951
AAEL019525-PA	5 d PBM_vs_virgin	0.782613	1.72024	0.00136575	None	|protein_coding|1:305071478:305121777:-1|gene:AAEL019525
AAEL009872-PA	5 d PBM_vs_virgin	0.775479	1.71176	9.88444e-05	None	alanine aminotransferase|protein_coding|1:92328868:92388834:-1|gene:AAEL009872
AAEL006993-PC	5 d PBM_vs_virgin	0.774618	1.71074	0.000269805	None	synapse-associated protein|protein_coding|3:170496747:170582997:1|gene:AAEL006993
AAEL006808-PA	5 d PBM_vs_virgin	0.76719	1.70195	0.130376	None	|protein_coding|3:368273140:368274758:-1|gene:AAEL006808
AAEL001420-PA	5 d PBM_vs_virgin	0.765731	1.70023	0.0843333	None	LRIM8: leucine-rich immune protein (Short)|protein_coding|2:48269428:48271010:1|gene:AAEL001420
AAEL013565-PB	5 d PBM_vs_virgin	0.75977	1.69322	0.0195237	None	|protein_coding|2:82798088:83268751:1|gene:AAEL013565
AAEL025977-PB	5 d PBM_vs_virgin	0.757225	1.69024	0.000126059	None	|protein_coding|2:166415445:166498830:-1|gene:AAEL025977
AAEL003991-PD	5 d PBM_vs_virgin	0.756982	1.68995	0.18889	None	alcohol dehydrogenase|protein_coding|3:253804565:253815316:1|gene:AAEL003991
AAEL018687-PA	5 d PBM_vs_virgin	0.754053	1.68652	0.0145211	None	ND1: NADH dehydrogenase subunit 1|protein_coding|MT:11547:12488:-1|gene:AAEL018687
AAEL019559-PA	5 d PBM_vs_virgin	0.751626	1.68369	0.054916	None	|protein_coding|2:426404845:426457412:-1|gene:AAEL019559
AAEL002848-PA	5 d PBM_vs_virgin	0.750411	1.68227	0.177527	None	tubulin beta chain|protein_coding|3:233184252:233275966:-1|gene:AAEL002848
AAEL019852-PA	5 d PBM_vs_virgin	0.745486	1.67654	0.0502243	None	|protein_coding|2:352692092:353039014:-1|gene:AAEL019852
AAEL013528-PA	5 d PBM_vs_virgin	0.743765	1.67454	0.0351407	None	TPX1: thioredoxin peroxidase|protein_coding|1:144001368:144002645:-1|gene:AAEL013528
AAEL009691-PA	5 d PBM_vs_virgin	0.74307	1.67373	0.00722469	None	carboxylase:pyruvate/acetyl-coa/propionyl-coa|protein_coding|3:209820262:209831457:1|gene:AAEL009691
AAEL010470-PA	5 d PBM_vs_virgin	0.742825	1.67345	0.259715	None	calcineurin b subunit|protein_coding|1:204065385:204100293:1|gene:AAEL010470
AAEL025647-PA	5 d PBM_vs_virgin	0.741959	1.67244	0.000452558	None	|protein_coding|1:55194211:55218927:-1|gene:AAEL025647
AAEL000424-PA	5 d PBM_vs_virgin	0.736006	1.66556	0.012386	None	leucine aminopeptidase|protein_coding|3:185208598:185284141:1|gene:AAEL000424
AAEL017443-PB	5 d PBM_vs_virgin	0.734379	1.66368	0.122541	None	|protein_coding|1:195130591:195132353:-1|gene:AAEL017443
AAEL011090-PA	5 d PBM_vs_virgin	0.732881	1.66195	0.0104644	None	complement component|protein_coding|2:232148870:232158098:-1|gene:AAEL011090
AAEL002859-PB	5 d PBM_vs_virgin	0.718628	1.64562	2.83935e-06	None	|protein_coding|1:256113810:256760415:-1|gene:AAEL002859
AAEL019576-PA	5 d PBM_vs_virgin	0.718325	1.64527	0.0615725	None	|protein_coding|2:130356339:130471077:1|gene:AAEL019576
AAEL006721-PE	5 d PBM_vs_virgin	0.715602	1.64217	0.0802544	None	2-oxoglutarate dehydrogenase|protein_coding|2:85072428:85097945:1|gene:AAEL006721
AAEL022505-PA	5 d PBM_vs_virgin	0.710624	1.63651	0.213014	None	|protein_coding|1:28321290:28322889:1|gene:AAEL022505
AAEL006474-PA	5 d PBM_vs_virgin	0.708227	1.6338	0.00223301	None	ATP-dependent Lon protease, putative|protein_coding|3:216288758:216316982:1|gene:AAEL006474
AAEL002913-PB	5 d PBM_vs_virgin	0.701433	1.62612	0.250358	None	peroxisomal membrane protein 70 abcd3|protein_coding|1:108684667:108734543:1|gene:AAEL002913
AAEL008069-PB	5 d PBM_vs_virgin	0.696982	1.62111	0.0639826	None	notch|protein_coding|2:230933342:230953863:1|gene:AAEL008069
AAEL000703-PA	5 d PBM_vs_virgin	0.696102	1.62012	0.0214807	None	glycogen phosphorylase|protein_coding|2:458823278:458845104:-1|gene:AAEL000703
AAEL002031-PB	5 d PBM_vs_virgin	0.695108	1.61901	0.0230964	None	CYP12F7: cytochrome P450|protein_coding|2:423992817:424001239:-1|gene:AAEL002031
AAEL021134-PA	5 d PBM_vs_virgin	0.69079	1.61417	0.000299032	None	|protein_coding|NIGP01001694:928:26253:1|gene:AAEL021134
AAEL004294-PA	5 d PBM_vs_virgin	0.685767	1.60856	0.00483698	None	dihydrolipoamide acetyltransferase component of pyruvate dehydrogenase|protein_coding|2:293048657:293076729:1|gene:AAEL004294
AAEL009634-PI	5 d PBM_vs_virgin	0.685084	1.6078	0.0191144	None	steroid dehydrogenase|protein_coding|1:222594303:222663962:1|gene:AAEL009634
AAEL006171-PB	5 d PBM_vs_virgin	0.68358	1.60612	0.00939655	None	n-myc downstream regulated|protein_coding|3:140912711:140939270:1|gene:AAEL006171
AAEL020846-PA	5 d PBM_vs_virgin	0.683145	1.60564	0.0895194	None	|protein_coding|2:132859386:132893823:-1|gene:AAEL020846
AAEL019656-PA	5 d PBM_vs_virgin	0.679117	1.60116	0.0169663	None	|protein_coding|1:39894328:39956910:1|gene:AAEL019656
AAEL005415-PA	5 d PBM_vs_virgin	0.678143	1.60008	0.0344491	None	Ferrochelatase|protein_coding|1:247250342:247262365:-1|gene:AAEL005415
AAEL011950-PA	5 d PBM_vs_virgin	0.675279	1.59691	0.000749235	None	|protein_coding|2:218100660:218138728:-1|gene:AAEL011950
AAEL014064-PB	5 d PBM_vs_virgin	0.67059	1.59172	0.112977	None	glutaredoxin, putative|protein_coding|2:405938746:405943010:1|gene:AAEL014064
AAEL003666-PA	5 d PBM_vs_virgin	0.661806	1.58206	0.0110297	None	leukotriene a-4 hydrolase|protein_coding|2:317116009:317140806:1|gene:AAEL003666
AAEL005165-PD	5 d PBM_vs_virgin	0.661399	1.58162	0.000745096	None	chaperone protein DNAj|protein_coding|1:140775483:140792959:1|gene:AAEL005165
AAEL000415-PA	5 d PBM_vs_virgin	0.652898	1.57232	0.00044216	None	AMP dependent coa ligase|protein_coding|3:187120693:187134486:1|gene:AAEL000415
AAEL001919-PC	5 d PBM_vs_virgin	0.650345	1.56954	0.031668	None	protein tyrosine phosphatase, non-receptor type nt1|protein_coding|2:195550490:195608435:1|gene:AAEL001919
AAEL012427-PA	5 d PBM_vs_virgin	0.644311	1.56299	0.26021	None	|protein_coding|3:125844970:125850839:1|gene:AAEL012427
AAEL003154-PA	5 d PBM_vs_virgin	0.642417	1.56094	0.0283516	None	aldo-keto reductase|protein_coding|1:192935780:192956266:-1|gene:AAEL003154
AAEL000759-PA	5 d PBM_vs_virgin	0.641692	1.56016	0.0509134	None	gamma-glutamylcysteine synthetase, putative|protein_coding|3:245676378:245706850:1|gene:AAEL000759
AAEL024228-PA	5 d PBM_vs_virgin	0.635886	1.55389	0.00186111	None	|protein_coding|2:299315635:299317547:-1|gene:AAEL024228
AAEL024913-PA	5 d PBM_vs_virgin	0.628702	1.54617	0.00239096	None	|protein_coding|1:61141944:61192309:1|gene:AAEL024913
AAEL027790-PA	5 d PBM_vs_virgin	0.626624	1.54395	0.00440217	None	|protein_coding|1:9209862:9240542:-1|gene:AAEL027790
AAEL010823-PA	5 d PBM_vs_virgin	0.623268	1.54036	0.0117875	None	ATP synthase delta chain|protein_coding|3:51727775:51748431:1|gene:AAEL010823
AAEL021756-PA	5 d PBM_vs_virgin	0.619931	1.5368	0.0282678	None	|protein_coding|2:12730271:12738784:-1|gene:AAEL021756
AAEL024853-PA	5 d PBM_vs_virgin	0.618083	1.53483	0.0186095	None	|protein_coding|2:76171986:76188012:1|gene:AAEL024853
AAEL010386-PB	5 d PBM_vs_virgin	0.613299	1.52975	0.0461896	None	glucosyl/glucuronosyl transferases|protein_coding|2:182803984:182814147:1|gene:AAEL010386
AAEL018678-PA	5 d PBM_vs_virgin	0.604147	1.52008	0.0535875	None	ND5: NADH dehydrogenase subunit 5|protein_coding|MT:6213:7955:-1|gene:AAEL018678
AAEL005170-PB	5 d PBM_vs_virgin	0.597772	1.51338	0.00808558	None	cytochrome c oxidase subunit iv|protein_coding|2:321867599:321878262:1|gene:AAEL005170
AAEL010975-PA	5 d PBM_vs_virgin	0.595404	1.5109	0.0146624	None	paramyosin, long form|protein_coding|2:151124146:151191933:1|gene:AAEL010975
AAEL004465-PC	5 d PBM_vs_virgin	0.595315	1.5108	0.0101145	None	|protein_coding|3:212280058:212309033:-1|gene:AAEL004465
AAEL011350-PA	5 d PBM_vs_virgin	0.586468	1.50157	0.216334	None	|protein_coding|2:92652866:92655813:-1|gene:AAEL011350
AAEL001725-PA	5 d PBM_vs_virgin	0.583097	1.49806	0.0477458	None	|protein_coding|2:443224432:443259796:-1|gene:AAEL001725
AAEL020452-PA	5 d PBM_vs_virgin	0.580135	1.49499	0.0199894	None	|protein_coding|2:63469055:63492193:-1|gene:AAEL020452
AAEL013431-PA	5 d PBM_vs_virgin	0.579454	1.49428	0.00408119	None	proline oxidase|protein_coding|3:153051125:153139591:1|gene:AAEL013431
AAEL011309-PA	5 d PBM_vs_virgin	0.570599	1.48514	0.102755	None	orotidine-5'-phosphate decarboxylase, putative|protein_coding|3:140216804:140242092:1|gene:AAEL011309
AAEL021717-PA	5 d PBM_vs_virgin	0.569359	1.48386	0.0444031	None	|protein_coding|NIGP01001249:6649:7187:1|gene:AAEL021717
AAEL000902-PA	5 d PBM_vs_virgin	0.566896	1.48133	0.151777	None	sugar transporter|protein_coding|3:334479775:334501251:1|gene:AAEL000902
AAEL003139-PC	5 d PBM_vs_virgin	0.566161	1.48058	0.223071	None	short-chain dehydrogenase|protein_coding|3:270072687:270077789:1|gene:AAEL003139
AAEL028107-PA	5 d PBM_vs_virgin	0.552933	1.46706	0.147565	None	|protein_coding|2:26574133:26604056:1|gene:AAEL028107
AAEL000934-PF	5 d PBM_vs_virgin	0.55116	1.46526	0.238629	None	clathrin light chain|protein_coding|3:377081143:377097524:1|gene:AAEL000934
AAEL011979-PA	5 d PBM_vs_virgin	0.549595	1.46367	0.12223	None	calmodulin|protein_coding|1:285608742:285609404:1|gene:AAEL011979
AAEL010145-PD	5 d PBM_vs_virgin	0.539637	1.45361	0.100472	None	sodium/potassium-dependent ATPase beta-2 subunit|protein_coding|2:265095177:265155146:-1|gene:AAEL010145
AAEL007375-PB	5 d PBM_vs_virgin	0.539126	1.45309	0.0757306	None	pyruvate dehydrogenase|protein_coding|2:233363128:233407752:-1|gene:AAEL007375
AAEL005879-PA	5 d PBM_vs_virgin	0.538629	1.45259	0.0268145	None	vinculin|protein_coding|2:66337992:66363909:1|gene:AAEL005879
AAEL000883-PB	5 d PBM_vs_virgin	0.535158	1.4491	0.0406326	None	|protein_coding|3:332232533:332233519:1|gene:AAEL000883
AAEL005429-PA	5 d PBM_vs_virgin	0.535008	1.44895	0.0375437	None	2-oxoglutarate dehydrogenase|protein_coding|1:80524052:80541253:1|gene:AAEL005429
AAEL005617-PA	5 d PBM_vs_virgin	0.534561	1.4485	0.0127929	None	UTP-glucose-1-phosphate uridylyltransferase 2|protein_coding|3:160124837:160144646:-1|gene:AAEL005617
AAEL019859-PA	5 d PBM_vs_virgin	0.534269	1.44821	0.00190483	None	|protein_coding|2:333920758:334102740:-1|gene:AAEL019859
AAEL009269-PB	5 d PBM_vs_virgin	0.532446	1.44638	0.358767	None	|protein_coding|2:268286216:268332627:-1|gene:AAEL009269
AAEL011406-PA	5 d PBM_vs_virgin	0.531586	1.44552	0.0615211	None	cytochrome c oxidase polypeptide|protein_coding|3:365472345:365472803:1|gene:AAEL011406
AAEL019523-PA	5 d PBM_vs_virgin	0.53037	1.4443	0.0656218	None	|protein_coding|2:437114439:437175221:-1|gene:AAEL019523
AAEL004496-PB	5 d PBM_vs_virgin	0.524737	1.43867	0.08315	None	glutamate transporter|protein_coding|2:453279328:453292694:1|gene:AAEL004496
AAEL011276-PA	5 d PBM_vs_virgin	0.521106	1.43506	0.0260398	None	mitochondrial glutamate carrier protein|protein_coding|2:226000922:226029866:1|gene:AAEL011276
AAEL012897-PA	5 d PBM_vs_virgin	0.516626	1.43061	0.226428	None	aconitase, mitochondrial|protein_coding|2:365950145:365966056:1|gene:AAEL012897
AAEL003864-PA	5 d PBM_vs_virgin	0.515358	1.42935	0.000734865	None	|protein_coding|3:342858143:342859886:-1|gene:AAEL003864
AAEL019652-PA	5 d PBM_vs_virgin	0.514723	1.42872	0.0456241	None	|protein_coding|2:347670258:348236847:-1|gene:AAEL019652
AAEL000744-PA	5 d PBM_vs_virgin	0.514326	1.42833	0.0803543	None	troponin C|protein_coding|2:55358436:55384434:1|gene:AAEL000744
AAEL001452-PA	5 d PBM_vs_virgin	0.511766	1.42579	0.140927	None	|protein_coding|2:209466760:209467580:-1|gene:AAEL001452
AAEL010509-PF	5 d PBM_vs_virgin	0.510143	1.42419	0.238327	None	bridging integrator|protein_coding|2:90738904:90925187:1|gene:AAEL010509
AAEL002565-PB	5 d PBM_vs_virgin	0.505712	1.41982	0.0659857	None	titin|protein_coding|1:227433607:227505967:1|gene:AAEL002565
AAEL004631-PA	5 d PBM_vs_virgin	0.504811	1.41894	0.364552	None	actin|protein_coding|1:306245164:306246294:1|gene:AAEL004631
AAEL012172-PB	5 d PBM_vs_virgin	0.500803	1.415	0.294229	None	methylthioadenosine phosphorylase|protein_coding|2:204263088:204263984:-1|gene:AAEL012172
AAEL012579-PA	5 d PBM_vs_virgin	0.497084	1.41136	0.050384	None	Aspartate aminotransferase|protein_coding|1:285506665:285521912:-1|gene:AAEL012579
AAEL010143-PA	5 d PBM_vs_virgin	0.48704	1.40157	0.0271672	None	isocitrate dehydrogenase|protein_coding|2:264791564:264802534:-1|gene:AAEL010143
AAEL013661-PA	5 d PBM_vs_virgin	0.486727	1.40126	0.159581	None	actin binding protein, putative|protein_coding|1:155073294:155086966:1|gene:AAEL013661
AAEL024186-PA	5 d PBM_vs_virgin	0.486158	1.40071	0.0206824	None	|protein_coding|3:313952899:313994710:-1|gene:AAEL024186
AAEL010850-PI	5 d PBM_vs_virgin	0.484855	1.39945	0.216077	None	troponin i|protein_coding|1:54683888:54692354:-1|gene:AAEL010850
AAEL008216-PA	5 d PBM_vs_virgin	0.483892	1.39851	0.0152257	None	aconitase|protein_coding|2:5912503:5920806:-1|gene:AAEL008216
AAEL002924-PD	5 d PBM_vs_virgin	0.474009	1.38896	0.00997916	None	|protein_coding|1:85946668:85982348:1|gene:AAEL002924
AAEL014863-PAA	5 d PBM_vs_virgin	0.472644	1.38765	0.147326	None	glycogenin|protein_coding|2:15577031:15637243:1|gene:AAEL014863
AAEL002797-PA	5 d PBM_vs_virgin	0.469914	1.38503	0.0532636	None	|protein_coding|3:129272593:129272904:-1|gene:AAEL002797
AAEL024736-PA	5 d PBM_vs_virgin	0.469562	1.38469	0.187281	None	|protein_coding|3:108059457:108171669:1|gene:AAEL024736
AAEL008232-PC	5 d PBM_vs_virgin	0.467052	1.38228	0.332261	None	sugar transporter|protein_coding|1:44025309:44026824:-1|gene:AAEL008232
AAEL018680-PA	5 d PBM_vs_virgin	0.463268	1.37866	0.0790656	None	ND4: NADH dehydrogenase subunit 4|protein_coding|MT:8027:9370:-1|gene:AAEL018680
AAEL010312-PA	5 d PBM_vs_virgin	0.462456	1.37789	0.485477	None	|protein_coding|3:408980572:409014004:-1|gene:AAEL010312
AAEL012994-PA	5 d PBM_vs_virgin	0.461169	1.37666	0.072938	None	Glucose-6-phosphate isomerase|protein_coding|3:297242156:297262602:1|gene:AAEL012994
AAEL004957-PB	5 d PBM_vs_virgin	0.457004	1.37269	0.187627	None	|protein_coding|3:323266780:323319321:1|gene:AAEL004957
AAEL001094-PC	5 d PBM_vs_virgin	0.451691	1.36764	0.0960816	None	|protein_coding|1:28162034:28223222:-1|gene:AAEL001094
AAEL007947-PA	5 d PBM_vs_virgin	0.448176	1.36431	0.320388	None	GSTE3: glutathione transferase|protein_coding|2:351708282:351709006:-1|gene:AAEL007947
AAEL009275-PA	5 d PBM_vs_virgin	0.44716	1.36335	0.273602	None	protein phosphatase-1|protein_coding|3:199453420:199512736:1|gene:AAEL009275
AAEL010850-PC	5 d PBM_vs_virgin	0.446845	1.36306	0.33526	None	troponin i|protein_coding|1:54683359:54692354:-1|gene:AAEL010850
AAEL019906-PA	5 d PBM_vs_virgin	0.443967	1.36034	0.0912768	None	|protein_coding|3:109485123:109485446:-1|gene:AAEL019906
AAEL000440-PA	5 d PBM_vs_virgin	0.443516	1.35991	0.280459	None	DNA repair/transcription protein met18/mms19|protein_coding|3:183762740:183817247:1|gene:AAEL000440
AAEL012819-PA	5 d PBM_vs_virgin	0.439866	1.35648	0.121881	None	vacuolar ATP synthase subunit g|protein_coding|3:75585786:75592826:-1|gene:AAEL012819
AAEL000454-PA	5 d PBM_vs_virgin	0.435244	1.35214	0.00571236	None	isocitrate dehydrogenase|protein_coding|3:186237152:186246407:-1|gene:AAEL000454
AAEL005856-PA	5 d PBM_vs_virgin	0.433364	1.35038	0.398635	None	signal recognition particle receptor alpha subunit (sr-alpha)|protein_coding|3:218732191:218749264:-1|gene:AAEL005856
AAEL002827-PA	5 d PBM_vs_virgin	0.429431	1.3467	0.000157717	None	ATP synthase beta subunit|protein_coding|3:235239847:235252820:1|gene:AAEL002827
AAEL012751-PB	5 d PBM_vs_virgin	0.427697	1.34508	0.387969	None	|protein_coding|2:75682114:75921194:-1|gene:AAEL012751
AAEL003829-PA	5 d PBM_vs_virgin	0.426182	1.34367	0.000520852	None	dynamin|protein_coding|3:342753436:342768380:-1|gene:AAEL003829
AAEL019408-PA	5 d PBM_vs_virgin	0.414006	1.33238	0.187409	None	2-Cys thioredoxin peroxidase|protein_coding|3:401752414:401753004:1|gene:AAEL019408
AAEL004435-PA	5 d PBM_vs_virgin	0.406046	1.32505	0.153501	None	kynurenine aminotransferase|protein_coding|3:204315050:204325045:-1|gene:AAEL004435
AAEL011022-PA	5 d PBM_vs_virgin	0.402309	1.32162	0.223633	None	cysteine-rich protein, putative|protein_coding|1:74076430:74107847:-1|gene:AAEL011022
AAEL006634-PA	5 d PBM_vs_virgin	0.398531	1.31816	0.127735	None	acetyl-coa acetyltransferase, mitochondrial (acetoacetyl-coa thiolase)|protein_coding|3:249721209:249722604:-1|gene:AAEL006634
AAEL023323-PA	5 d PBM_vs_virgin	0.398314	1.31797	0.0495693	None	|protein_coding|1:305243150:305245333:1|gene:AAEL023323
AAEL001312-PA	5 d PBM_vs_virgin	0.39768	1.31739	0.244083	None	CYP9M6: Cytochrome P450 monooxygenase CYP9M6v2|protein_coding|2:447504859:447506522:-1|gene:AAEL001312
AAEL002542-PA	5 d PBM_vs_virgin	0.397284	1.31703	0.17822	None	Tpi: Triosephosphate isomerase|protein_coding|1:228539315:228540213:-1|gene:AAEL002542
AAEL011830-PC	5 d PBM_vs_virgin	0.392112	1.31231	0.063863	None	Probable methylthioribulose-1-phosphate dehydratase (MTRu-1-P dehydratase)(EC 4.2.1.109)|protein_coding|1:153447696:153620287:-1|gene:AAEL011830
AAEL027434-PA	5 d PBM_vs_virgin	0.391907	1.31213	0.0787483	None	|protein_coding|2:179741953:179746522:1|gene:AAEL027434
AAEL004098-PB	5 d PBM_vs_virgin	0.36965	1.29204	0.0163149	None	neuromusculin|protein_coding|3:402265803:402482846:1|gene:AAEL004098
AAEL008166-PA	5 d PBM_vs_virgin	0.360297	1.28369	0.05272	None	malate dehydrogenase|protein_coding|3:10076378:10091106:-1|gene:AAEL008166
AAEL001904-PA	5 d PBM_vs_virgin	0.358022	1.28167	0.596403	None	Arp2/3 complex 34 kDa subunit|protein_coding|2:389906646:389948416:-1|gene:AAEL001904
AAEL014275-PA	5 d PBM_vs_virgin	0.35651	1.28033	0.14073	None	molybdopterin cofactor sulfurase (mosc)|protein_coding|1:83833690:83834817:-1|gene:AAEL014275
AAEL001865-PA	5 d PBM_vs_virgin	0.355478	1.27941	0.141645	None	|protein_coding|2:275154717:275182484:-1|gene:AAEL001865
AAEL018288-PAD	5 d PBM_vs_virgin	0.355001	1.27899	0.0167712	None	|protein_coding|3:234041757:234608119:-1|gene:AAEL018288
AAEL009700-PC	5 d PBM_vs_virgin	0.353942	1.27805	0.0107045	None	beta lactamase domain|protein_coding|3:155608277:155614027:-1|gene:AAEL009700
AAEL003965-PA	5 d PBM_vs_virgin	0.345158	1.27029	0.0485991	None	calpain 4, 6, 7, invertebrate|protein_coding|3:267587410:267610608:1|gene:AAEL003965
AAEL009201-PA	5 d PBM_vs_virgin	0.344993	1.27015	0.189569	None	|protein_coding|3:390977738:390978254:-1|gene:AAEL009201
AAEL023332-PA	5 d PBM_vs_virgin	0.3442	1.26945	0.431849	None	|protein_coding|3:359946085:360022054:1|gene:AAEL023332
AAEL005790-PA	5 d PBM_vs_virgin	0.342902	1.2683	0.0767339	None	malic enzyme|protein_coding|1:121872817:121909863:-1|gene:AAEL005790
AAEL010784-PA	5 d PBM_vs_virgin	0.34113	1.26675	0.2486	None	|protein_coding|1:178499870:178502332:-1|gene:AAEL010784
AAEL010145-PC	5 d PBM_vs_virgin	0.339851	1.26563	0.123149	None	sodium/potassium-dependent ATPase beta-2 subunit|protein_coding|2:265095177:265147069:-1|gene:AAEL010145
AAEL014990-PB	5 d PBM_vs_virgin	0.336166	1.2624	0.448033	None	|protein_coding|2:172034773:172038667:1|gene:AAEL014990
AAEL012746-PA	5 d PBM_vs_virgin	0.335091	1.26146	0.152225	None	chaperonin|protein_coding|3:322130435:322132189:-1|gene:AAEL012746
AAEL010230-PA	5 d PBM_vs_virgin	0.334811	1.26121	0.0218851	None	NADH:ubiquinone dehydrogenase, putative|protein_coding|2:402958599:402970408:1|gene:AAEL010230
AAEL007049-PA	5 d PBM_vs_virgin	0.332407	1.25911	0.810007	None	proteasome subunit beta type|protein_coding|3:299827824:299841154:-1|gene:AAEL007049
AAEL001946-PB	5 d PBM_vs_virgin	0.330895	1.25779	0.161371	None	four and a half lim domains|protein_coding|2:193177436:193420790:1|gene:AAEL001946
AAEL019824-PB	5 d PBM_vs_virgin	0.329726	1.25677	0.212445	None	|protein_coding|3:30120983:30344155:1|gene:AAEL019824
AAEL019737-PA	5 d PBM_vs_virgin	0.328279	1.25551	0.0281493	None	|protein_coding|1:5549868:5714586:1|gene:AAEL019737
AAEL014899-PA	5 d PBM_vs_virgin	0.325875	1.25342	0.566964	None	short chain type dehydrogenase|protein_coding|2:257424267:257425440:1|gene:AAEL014899
AAEL017061-PA	5 d PBM_vs_virgin	0.323264	1.25116	0.551852	None	|protein_coding|1:271375927:271377500:-1|gene:AAEL017061
AAEL016984-PA	5 d PBM_vs_virgin	0.321661	1.24977	0.0827681	None	Glyceraldehyde-3-phosphate dehydrogenase|protein_coding|2:296894460:296895458:1|gene:AAEL016984
AAEL025410-PA	5 d PBM_vs_virgin	0.318086	1.24668	0.110372	None	|protein_coding|2:474158884:474223481:-1|gene:AAEL025410
AAEL014227-PA	5 d PBM_vs_virgin	0.315912	1.2448	0.693567	None	shakB: innexin shaking-B|protein_coding|3:197362742:197393125:-1|gene:AAEL014227
AAEL001480-PA	5 d PBM_vs_virgin	0.313515	1.24273	0.144729	None	phosphoglucomutase|protein_coding|2:262698545:262719782:1|gene:AAEL001480
AAEL008002-PA	5 d PBM_vs_virgin	0.312203	1.2416	0.153953	None	mitochondrial NADH:ubiquinone oxidoreductase ESSS subunit, putative|protein_coding|2:36553937:36554410:-1|gene:AAEL008002
AAEL018685-PA	5 d PBM_vs_virgin	0.312008	1.24143	0.368868	None	CYTB: cytochrome b|protein_coding|MT:10323:11457:1|gene:AAEL018685
AAEL023148-PA	5 d PBM_vs_virgin	0.30821	1.23817	0.0977332	None	|protein_coding|1:214011858:214373784:-1|gene:AAEL023148
AAEL003416-PA	5 d PBM_vs_virgin	0.306675	1.23685	0.0982025	None	Sorting nexin|protein_coding|3:348277462:348279198:-1|gene:AAEL003416
AAEL005305-PD	5 d PBM_vs_virgin	0.300361	1.23145	0.31067	None	|protein_coding|3:308418577:308440149:1|gene:AAEL005305
AAEL004269-PA	5 d PBM_vs_virgin	0.294822	1.22673	0.102136	None	hippocalcin|protein_coding|2:118591312:118622531:1|gene:AAEL004269
AAEL019627-PA	5 d PBM_vs_virgin	0.290762	1.22329	0.445847	None	|protein_coding|3:342889137:342943420:-1|gene:AAEL019627
AAEL007029-PB	5 d PBM_vs_virgin	0.286339	1.21954	0.0681956	None	tropomodulin|protein_coding|1:128147151:128312422:1|gene:AAEL007029
AAEL018061-PB	5 d PBM_vs_virgin	0.286052	1.2193	0.460276	None	|protein_coding|3:68617239:68619227:-1|gene:AAEL018061
AAEL002399-PA	5 d PBM_vs_virgin	0.285397	1.21875	0.0895816	None	Aspartate aminotransferase|protein_coding|2:303153737:303177232:-1|gene:AAEL002399
AAEL001423-PA	5 d PBM_vs_virgin	0.284215	1.21775	0.348186	None	acid phosphatase-1|protein_coding|2:45617374:45629168:1|gene:AAEL001423
AAEL025134-PA	5 d PBM_vs_virgin	0.282799	1.21655	0.0936311	None	|protein_coding|1:71688879:71841916:-1|gene:AAEL025134
AAEL012175-PA	5 d PBM_vs_virgin	0.282505	1.21631	0.00798154	None	ATP synthase alpha subunit mitochondrial|protein_coding|2:204340847:204350095:1|gene:AAEL012175
AAEL003624-PA	5 d PBM_vs_virgin	0.281222	1.21522	0.402518	None	sodium/chloride dependent amino acid transporter|protein_coding|3:301417498:301447874:1|gene:AAEL003624
AAEL004317-PA	5 d PBM_vs_virgin	0.280441	1.21457	0.0830597	None	|protein_coding|3:51114640:51138879:1|gene:AAEL004317
AAEL014253-PB	5 d PBM_vs_virgin	0.279757	1.21399	0.419202	None	|protein_coding|3:295110146:295120099:-1|gene:AAEL014253
AAEL014768-PB	5 d PBM_vs_virgin	0.279502	1.21378	0.226979	None	glutamate synthase|protein_coding|2:85289653:85320871:1|gene:AAEL014768
AAEL000485-PB	5 d PBM_vs_virgin	0.272226	1.20767	0.0690095	None	paramyosin, putative|protein_coding|3:162855035:162895628:1|gene:AAEL000485
AAEL004846-PC	5 d PBM_vs_virgin	0.271638	1.20718	0.382733	None	|protein_coding|2:115450268:115458106:1|gene:AAEL004846
AAEL006458-PB	5 d PBM_vs_virgin	0.267077	1.20337	0.508797	None	alcohol dehydrogenase|protein_coding|3:216574488:216595970:1|gene:AAEL006458
AAEL004567-PA	5 d PBM_vs_virgin	0.266324	1.20274	0.531089	None	fermitin, putative|protein_coding|1:144662917:144726076:-1|gene:AAEL004567
AAEL005276-PA	5 d PBM_vs_virgin	0.264726	1.20141	0.482976	None	target of myb1 (tom1)|protein_coding|2:69123291:69145638:-1|gene:AAEL005276
AAEL014378-PA	5 d PBM_vs_virgin	0.262094	1.19922	0.10979	None	|protein_coding|3:44589117:44610486:1|gene:AAEL014378
AAEL001134-PA	5 d PBM_vs_virgin	0.259437	1.19701	0.189774	None	Probable methylmalonate-semialdehyde dehydrogenase [acylating], mitochondrial Precursor (Malonate-semialdehyde dehydrogenase [acylating])(MMSDH)(EC 1.2.1.27)(EC 1.2.1.18)|protein_coding|3:1644049:1651900:-1|gene:AAEL001134
AAEL000860-PA	5 d PBM_vs_virgin	0.256005	1.19417	0.0894985	None	|protein_coding|3:335935649:335947932:1|gene:AAEL000860
AAEL000549-PB	5 d PBM_vs_virgin	0.255745	1.19395	0.342065	None	fibulin 1 and|protein_coding|3:388137198:388216327:1|gene:AAEL000549
AAEL027016-PA	5 d PBM_vs_virgin	0.253985	1.1925	0.52564	None	|protein_coding|NIGP01000134:482:7306:1|gene:AAEL027016
AAEL006568-PA	5 d PBM_vs_virgin	0.253236	1.19188	0.36078	None	serine protease|protein_coding|2:133118549:133119659:1|gene:AAEL006568
AAEL012326-PA	5 d PBM_vs_virgin	0.253056	1.19173	0.246821	None	calmodulin|protein_coding|3:316468988:316550644:-1|gene:AAEL012326
AAEL013876-PA	5 d PBM_vs_virgin	0.248938	1.18833	0.189989	None	mitochondrial NADH:ubiquinone oxidoreductase B14.7 subunit, putative|protein_coding|2:122839633:122863514:-1|gene:AAEL013876
AAEL002572-PA	5 d PBM_vs_virgin	0.246907	1.18666	0.396951	None	myosin regulatory light chain 2 (mlc-2)|protein_coding|1:229081202:229083012:-1|gene:AAEL002572
AAEL004985-PB	5 d PBM_vs_virgin	0.246812	1.18658	0.706591	None	house keepingprotein, putative|protein_coding|2:281781416:281785868:1|gene:AAEL004985
AAEL007681-PA	5 d PBM_vs_virgin	0.242216	1.18281	0.181724	None	NADH-ubiquinone oxidoreductase flavoprotein 1 (ndufv1)|protein_coding|2:250804670:250832976:1|gene:AAEL007681
AAEL000328-PA	5 d PBM_vs_virgin	0.239697	1.18074	0.222775	None	|protein_coding|2:368844411:368874436:1|gene:AAEL000328
AAEL014799-PB	5 d PBM_vs_virgin	0.237705	1.17912	0.177535	None	|protein_coding|2:324295485:324305178:-1|gene:AAEL014799
AAEL014965-PC	5 d PBM_vs_virgin	0.235101	1.17699	0.284557	None	nova|protein_coding|1:286039842:286089108:-1|gene:AAEL014965
AAEL005384-PA	5 d PBM_vs_virgin	0.234402	1.17642	NA	None	phosphoribosylformylglycinamidine synthase, putative|protein_coding|3:235711371:235733017:-1|gene:AAEL005384
AAEL013731-PB	5 d PBM_vs_virgin	0.234375	1.1764	0.169106	None	|protein_coding|3:254231287:254260906:-1|gene:AAEL013731
AAEL000791-PA	5 d PBM_vs_virgin	0.232528	1.17489	0.642687	None	|protein_coding|3:242885258:242886240:1|gene:AAEL000791
AAEL014080-PA	5 d PBM_vs_virgin	0.23172	1.17423	0.0768339	None	ALDH14080: aldehyde dehydrogenase|protein_coding|1:238615694:238670832:-1|gene:AAEL014080
AAEL009371-PB	5 d PBM_vs_virgin	0.231525	1.17408	0.492458	None	|protein_coding|3:297482960:297753493:1|gene:AAEL009371
AAEL007164-PA	5 d PBM_vs_virgin	0.228387	1.17152	0.429872	None	|protein_coding|3:190580515:190615044:1|gene:AAEL007164
AAEL019567-PA	5 d PBM_vs_virgin	0.226035	1.16962	0.654713	None	|protein_coding|3:143356676:143567299:1|gene:AAEL019567
AAEL007054-PA	5 d PBM_vs_virgin	0.223245	1.16736	0.376868	None	NADH dehydrogenase, putative|protein_coding|3:299688347:299688670:-1|gene:AAEL007054
AAEL014842-PA	5 d PBM_vs_virgin	0.222403	1.16668	0.304455	None	multiple inositol polyphosphate phosphatase|protein_coding|2:104872204:104873864:1|gene:AAEL014842
AAEL000194-PA	5 d PBM_vs_virgin	0.220565	1.16519	0.0643157	None	phosphatidylinositol 4-kinase|protein_coding|3:214612944:214658997:-1|gene:AAEL000194
AAEL004327-PA	5 d PBM_vs_virgin	0.217991	1.16311	0.553669	None	valyl-tRNA synthetase|protein_coding|3:365723396:365734926:-1|gene:AAEL004327
AAEL009838-PA	5 d PBM_vs_virgin	0.214006	1.1599	0.715206	None	glycogen debranching enzyme|protein_coding|3:18990380:19019723:1|gene:AAEL009838
AAEL002362-PA	5 d PBM_vs_virgin	0.213507	1.1595	0.373464	None	|protein_coding|2:175084189:175098049:1|gene:AAEL002362
AAEL004284-PA	5 d PBM_vs_virgin	0.212654	1.15882	0.638334	None	mitochondrial ATPase inhibitor, putative|protein_coding|2:276975237:276984615:1|gene:AAEL004284
AAEL011441-PA	5 d PBM_vs_virgin	0.212306	1.15854	0.141575	None	calcium/calmodulin-dependent protein kinase type 1 (camki)|protein_coding|2:225131877:225133007:1|gene:AAEL011441
AAEL008072-PA	5 d PBM_vs_virgin	0.211658	1.15802	0.347239	None	NADH-plastoquinone oxidoreductase|protein_coding|1:154244594:154245426:1|gene:AAEL008072
AAEL003923-PB	5 d PBM_vs_virgin	0.207968	1.15506	0.537799	None	|protein_coding|2:354508671:354580031:1|gene:AAEL003923
AAEL005946-PA	5 d PBM_vs_virgin	0.207423	1.15462	0.0319183	None	NADH-ubiquinone oxidoreductase subunit B14.5b|protein_coding|1:257747136:257766232:1|gene:AAEL005946
AAEL007884-PA	5 d PBM_vs_virgin	0.197309	1.14656	0.682537	None	conserved membrane protein at 44E, putative|protein_coding|3:382282261:382286339:-1|gene:AAEL007884
AAEL009078-PA	5 d PBM_vs_virgin	0.195772	1.14534	0.628916	None	NADH-ubiquinone oxidoreductase sgdh subunit|protein_coding|2:4114737:4115459:1|gene:AAEL009078
AAEL005914-PA	5 d PBM_vs_virgin	0.194564	1.14438	0.511774	None	|protein_coding|3:173915002:173919001:1|gene:AAEL005914
AAEL004081-PA	5 d PBM_vs_virgin	0.192883	1.14305	0.275651	None	dj-1 protein (park7)|protein_coding|1:137417664:137418840:-1|gene:AAEL004081
AAEL011158-PA	5 d PBM_vs_virgin	0.191467	1.14192	0.338506	None	disulfide oxidoreductase|protein_coding|3:194105517:194118807:1|gene:AAEL011158
AAEL010330-PA	5 d PBM_vs_virgin	0.189713	1.14054	0.269676	None	Succinate dehydrogenase [ubiquinone] iron-sulfur subunit, mitochondrial|protein_coding|2:28763691:28774222:-1|gene:AAEL010330
AAEL004096-PA	5 d PBM_vs_virgin	0.188661	1.13971	0.647152	None	aldo-keto reductase|protein_coding|3:401682045:401683304:-1|gene:AAEL004096
AAEL008131-PA	5 d PBM_vs_virgin	0.184731	1.1366	0.471607	None	cytidylate kinase|protein_coding|3:108044635:108057296:-1|gene:AAEL008131
AAEL013068-PA	5 d PBM_vs_virgin	0.181656	1.13419	0.121118	None	protein phsophatase-2a|protein_coding|2:253390620:253458590:-1|gene:AAEL013068
AAEL026446-PA	5 d PBM_vs_virgin	0.177367	1.13082	0.727037	None	|protein_coding|2:155094393:155104015:-1|gene:AAEL026446
AAEL004180-PB	5 d PBM_vs_virgin	0.176707	1.1303	0.698037	None	|protein_coding|1:15876903:15968936:-1|gene:AAEL004180
AAEL002759-PD	5 d PBM_vs_virgin	0.176216	1.12992	0.597166	None	tropomyosin invertebrate|protein_coding|3:145184322:145195971:1|gene:AAEL002759
AAEL003959-PA	5 d PBM_vs_virgin	0.175464	1.12933	0.480603	None	short-chain dehydrogenase|protein_coding|3:266909355:266926626:1|gene:AAEL003959
AAEL020592-PA	5 d PBM_vs_virgin	0.171228	1.12602	0.423681	None	|protein_coding|3:121889272:121943908:-1|gene:AAEL020592
AAEL013335-PB	5 d PBM_vs_virgin	0.166523	1.12235	0.462619	None	|protein_coding|1:192892562:192926255:1|gene:AAEL013335
AAEL014630-PA	5 d PBM_vs_virgin	0.164804	1.12101	0.578934	None	cytochrome C1 heme lyase|protein_coding|1:242146268:242157693:-1|gene:AAEL014630
AAEL007868-PA	5 d PBM_vs_virgin	0.163177	1.11975	0.390347	None	ubiquinol-cytochrome c reductase complex 14 kd protein|protein_coding|3:381939142:381940228:-1|gene:AAEL007868
AAEL008454-PC	5 d PBM_vs_virgin	0.158203	1.1159	0.664043	None	|protein_coding|NIGP01001031:45778:47079:1|gene:AAEL008454
AAEL006992-PA	5 d PBM_vs_virgin	0.155727	1.11398	0.72362	None	CYP6AG6: cytochrome P450|protein_coding|3:171433079:171434718:1|gene:AAEL006992
AAEL022750-PA	5 d PBM_vs_virgin	0.155454	1.11377	0.671395	None	|protein_coding|2:179369245:179556180:-1|gene:AAEL022750
AAEL002764-PC	5 d PBM_vs_virgin	0.153185	1.11202	0.700664	None	dihydrolipoamide succinyltransferase component of 2-oxoglutarate dehydrogenase|protein_coding|1:231577406:231595578:1|gene:AAEL002764
AAEL006928-PA	5 d PBM_vs_virgin	0.151444	1.11068	0.411024	None	dihydrolipoamide dehydrogenase|protein_coding|3:361315736:361339520:-1|gene:AAEL006928
AAEL013341-PB	5 d PBM_vs_virgin	0.14879	1.10864	0.599928	None	lethal(2)essential for life protein, l2efl|protein_coding|2:135655756:135656563:-1|gene:AAEL013341
AAEL009601-PA	5 d PBM_vs_virgin	0.147072	1.10732	0.468278	None	pyridoxine kinase|protein_coding|2:169189946:169192941:1|gene:AAEL009601
AAEL007293-PD	5 d PBM_vs_virgin	0.14395	1.10493	0.588306	None	cAMP-dependent protein kinase catalytic subunit|protein_coding|3:195580169:195581230:-1|gene:AAEL007293
AAEL012313-PB	5 d PBM_vs_virgin	0.142243	1.10362	0.598343	None	charged multivesicular body protein 5|protein_coding|2:102748548:102749415:1|gene:AAEL012313
AAEL013138-PA	5 d PBM_vs_virgin	0.14046	1.10226	0.640133	None	|protein_coding|3:371319829:371320698:1|gene:AAEL013138
AAEL002508-PA	5 d PBM_vs_virgin	0.13904	1.10117	0.67465	None	26S protease regulatory subunit 6a|protein_coding|1:90362453:90374903:-1|gene:AAEL002508
AAEL003194-PA	5 d PBM_vs_virgin	0.138411	1.10069	0.715847	None	xaa-pro aminopeptidase|protein_coding|1:192086314:192122103:1|gene:AAEL003194
AAEL006509-PA	5 d PBM_vs_virgin	0.138181	1.10052	0.488939	None	|protein_coding|2:468690096:468690516:1|gene:AAEL006509
AAEL012397-PA	5 d PBM_vs_virgin	0.136661	1.09936	0.775903	None	ng,ng-dimethylarginine dimethylaminohydrolase|protein_coding|1:284412527:284437613:-1|gene:AAEL012397
AAEL007282-PB	5 d PBM_vs_virgin	0.136145	1.09896	0.61467	None	syntaxin binding protein-1,2,3|protein_coding|3:195971078:195995684:-1|gene:AAEL007282
AAEL026439-PA	5 d PBM_vs_virgin	0.131969	1.09579	0.714384	None	|protein_coding|2:111217958:111246224:-1|gene:AAEL026439
AAEL008671-PA	5 d PBM_vs_virgin	0.131475	1.09541	0.23796	None	Mitochondrial fission 1 protein|protein_coding|2:239676554:239682997:-1|gene:AAEL008671
AAEL000805-PA	5 d PBM_vs_virgin	0.131396	1.09535	0.832925	None	|protein_coding|3:363965428:363995234:-1|gene:AAEL000805
AAEL004065-PA	5 d PBM_vs_virgin	0.130824	1.09492	0.313047	None	|protein_coding|1:135481557:135503489:-1|gene:AAEL004065
AAEL013648-PA	5 d PBM_vs_virgin	0.129697	1.09406	0.774508	None	Fatty acyl-CoA reductase|protein_coding|2:217757927:217786236:1|gene:AAEL013648
AAEL022229-PA	5 d PBM_vs_virgin	0.126805	1.09187	0.563273	None	|protein_coding|1:187091221:187106901:1|gene:AAEL022229
AAEL001184-PA	5 d PBM_vs_virgin	0.120997	1.08749	0.726102	None	|protein_coding|2:148923920:148979556:-1|gene:AAEL001184
AAEL000378-PA	5 d PBM_vs_virgin	0.116745	1.08429	0.591665	None	integrin-linked protein kinase 2 (ilk-2)|protein_coding|2:124435814:124454232:1|gene:AAEL000378
AAEL006794-PA	5 d PBM_vs_virgin	0.114322	1.08247	0.846797	None	dicer-2|protein_coding|3:368337070:368377642:1|gene:AAEL006794
AAEL019473-PA	5 d PBM_vs_virgin	0.11297	1.08145	0.592227	None	|protein_coding|1:146357402:146382719:1|gene:AAEL019473
AAEL019507-PA	5 d PBM_vs_virgin	0.109862	1.07913	0.827232	None	|protein_coding|3:287962889:288672862:1|gene:AAEL019507
AAEL022497-PC	5 d PBM_vs_virgin	0.109653	1.07897	0.612272	None	|protein_coding|2:688567:704403:1|gene:AAEL022497
AAEL006367-PA	5 d PBM_vs_virgin	0.108778	1.07831	0.79026	None	|protein_coding|1:101449665:101456944:-1|gene:AAEL006367
AAEL001132-PA	5 d PBM_vs_virgin	0.106944	1.07694	0.397369	None	|protein_coding|3:1894248:1919103:1|gene:AAEL001132
AAEL025363-PA	5 d PBM_vs_virgin	0.105643	1.07597	0.773639	None	|protein_coding|1:17762976:17788389:-1|gene:AAEL025363
AAEL004680-PA	5 d PBM_vs_virgin	0.104703	1.07527	0.811706	None	nuclear lamin L1 alpha, putative|protein_coding|3:248659849:248666743:1|gene:AAEL004680
AAEL008134-PA	5 d PBM_vs_virgin	0.0978292	1.07016	0.716914	None	ABC transporter|protein_coding|3:107416811:107431418:1|gene:AAEL008134
AAEL013904-PA	5 d PBM_vs_virgin	0.0973163	1.06978	0.518804	None	3-hydroxyisobutyrate dehydrogenase|protein_coding|2:96509071:96523303:1|gene:AAEL013904
AAEL001360-PA	5 d PBM_vs_virgin	0.0968697	1.06945	0.66162	None	Coronin|protein_coding|2:205714653:205771045:-1|gene:AAEL001360
AAEL013359-PE	5 d PBM_vs_virgin	0.0954569	1.0684	0.790224	None	DEAD box ATP-dependent RNA helicase|protein_coding|2:240486139:240507825:-1|gene:AAEL013359
AAEL001052-PA	5 d PBM_vs_virgin	0.0946644	1.06782	0.687234	None	heat shock protein, putative|protein_coding|3:55218806:55219444:-1|gene:AAEL001052
AAEL010146-PC	5 d PBM_vs_virgin	0.0939615	1.0673	0.631421	None	3-hydroxyacyl-coa dehyrogenase|protein_coding|2:264745691:264761934:1|gene:AAEL010146
AAEL012250-PA	5 d PBM_vs_virgin	0.092966	1.06656	NA	None	developmentally regulated GTP-binding protein 2 (drg 2)|protein_coding|3:53380387:53393251:-1|gene:AAEL012250
AAEL010682-PA	5 d PBM_vs_virgin	0.0925615	1.06626	0.825203	None	armc4|protein_coding|2:418269218:418275297:-1|gene:AAEL010682
AAEL012826-PA	5 d PBM_vs_virgin	0.091964	1.06582	0.510337	None	replication factor a 1, rfa1|protein_coding|1:242520416:242526872:1|gene:AAEL012826
AAEL018664-PA	5 d PBM_vs_virgin	0.0841965	1.0601	0.785269	None	COX2: cytochrome c oxidase subunit II|protein_coding|MT:2903:3587:1|gene:AAEL018664
AAEL009507-PB	5 d PBM_vs_virgin	0.082192	1.05863	0.784028	None	glucose-6-phosphate 1-dehydrogenase|protein_coding|3:344789996:344796606:-1|gene:AAEL009507
AAEL011302-PC	5 d PBM_vs_virgin	0.0804279	1.05733	0.708152	None	Annexin|protein_coding|3:140270834:140288215:1|gene:AAEL011302
AAEL000854-PA	5 d PBM_vs_virgin	0.0776818	1.05532	0.900264	None	fumarylacetoacetate hydrolase|protein_coding|3:362027686:362029200:-1|gene:AAEL000854
AAEL011116-PA	5 d PBM_vs_virgin	0.0775334	1.05521	0.82103	None	14-3-3 protein sigma, gamma, zeta, beta/alpha|protein_coding|3:37916533:37977519:1|gene:AAEL011116
AAEL020450-PA	5 d PBM_vs_virgin	0.0771644	1.05494	0.819602	None	|protein_coding|3:87526005:87526268:1|gene:AAEL020450
AAEL000084-PA	5 d PBM_vs_virgin	0.0751748	1.05349	0.779447	None	elongin b|protein_coding|1:242779293:242801528:1|gene:AAEL000084
AAEL012823-PA	5 d PBM_vs_virgin	0.071046	1.05048	0.944093	None	n-acetylgalactosaminyltransferase|protein_coding|2:103888537:103962381:-1|gene:AAEL012823
AAEL010348-PB	5 d PBM_vs_virgin	0.0647284	1.04589	0.874209	None	sugar transporter|protein_coding|2:403800977:403884569:1|gene:AAEL010348
AAEL003569-PB	5 d PBM_vs_virgin	0.0632243	1.0448	0.611584	None	acyl-coa thioesterase|protein_coding|3:180015296:180042700:-1|gene:AAEL003569
AAEL006922-PA	5 d PBM_vs_virgin	0.0600176	1.04248	0.881003	None	calponin/transgelin|protein_coding|3:143588113:143697479:1|gene:AAEL006922
AAEL001352-PA	5 d PBM_vs_virgin	0.0564619	1.03991	0.912224	None	scaffold attachment factor b|protein_coding|3:47754758:47781819:1|gene:AAEL001352
AAEL010135-PA	5 d PBM_vs_virgin	0.0537925	1.03799	0.952244	None	|protein_coding|2:264726908:264731067:1|gene:AAEL010135
AAEL008787-PA	5 d PBM_vs_virgin	0.053343	1.03767	0.729748	None	VhaA: V-type proton ATPase catalytic subunit A (V-ATPase subunit A)(EC 3.6.3.14)(Vacuolar proton pump subunit alpha)(V-ATPase 69 kDa subunit)|protein_coding|3:132652046:132663265:-1|gene:AAEL008787
AAEL005422-PA	5 d PBM_vs_virgin	0.0499248	1.03521	0.740077	None	pyrroline-5-carboxylate dehydrogenase|protein_coding|1:246018947:246055668:1|gene:AAEL005422
AAEL014605-PA	5 d PBM_vs_virgin	0.0427577	1.03008	0.865711	None	CYP9J9: cytochrome P450|protein_coding|3:368481159:368482846:1|gene:AAEL014605
AAEL001154-PA	5 d PBM_vs_virgin	0.0375184	1.02635	0.860846	None	|protein_coding|2:307204012:307221233:-1|gene:AAEL001154
AAEL008542-PB	5 d PBM_vs_virgin	0.0370415	1.02601	0.937033	None	kinesin heavy chain subunit|protein_coding|1:63841030:63907126:-1|gene:AAEL008542
AAEL005508-PA	5 d PBM_vs_virgin	0.0364553	1.02559	0.792764	None	NADH-ubiquinone oxidoreductase 24 kda subunit|protein_coding|1:150886473:150895500:1|gene:AAEL005508
AAEL007750-PA	5 d PBM_vs_virgin	0.035892	1.02519	0.563272	None	|protein_coding|1:71677813:71678588:1|gene:AAEL007750
AAEL011871-PA	5 d PBM_vs_virgin	0.0352875	1.02476	0.816573	None	cytochrome C1|protein_coding|2:187278980:187290769:1|gene:AAEL011871
AAEL012227-PA	5 d PBM_vs_virgin	0.0300787	1.02107	0.917558	None	|protein_coding|2:335016882:335017589:1|gene:AAEL012227
AAEL017085-PA	5 d PBM_vs_virgin	0.026214	1.01834	0.861864	None	GSTO1: glutathione transferase|protein_coding|2:213474465:213482723:-1|gene:AAEL017085
AAEL008379-PB	5 d PBM_vs_virgin	0.0257333	1.018	0.906371	None	P38 mapk|protein_coding|3:224537809:224580952:-1|gene:AAEL008379
AAEL004855-PA	5 d PBM_vs_virgin	0.0250249	1.0175	0.904687	None	ADP,ATP carrier protein|protein_coding|2:115284424:115296534:-1|gene:AAEL004855
AAEL003383-PA	5 d PBM_vs_virgin	0.0236613	1.01654	0.843136	None	actin|protein_coding|3:81513748:81530250:-1|gene:AAEL003383
AAEL003011-PA	5 d PBM_vs_virgin	0.0235846	1.01648	0.835688	None	NADH dehydrogenase, putative|protein_coding|3:39992123:39992595:-1|gene:AAEL003011
AAEL011973-PA	5 d PBM_vs_virgin	0.0234237	1.01637	0.917562	None	fumarylacetoacetate hydrolase|protein_coding|2:209119633:209125002:-1|gene:AAEL011973
AAEL027771-PA	5 d PBM_vs_virgin	0.0183854	1.01283	0.923536	None	Putative ubiquinone oxidoreductase ndufs8/23 kDa subunit|protein_coding|3:69775385:69776171:1|gene:AAEL027771
AAEL019990-PA	5 d PBM_vs_virgin	0.0179875	1.01255	0.784347	None	|protein_coding|1:23244378:23395594:-1|gene:AAEL019990
AAEL027554-PA	5 d PBM_vs_virgin	0.0158945	1.01108	0.962043	None	|protein_coding|2:314520290:314527834:1|gene:AAEL027554
AAEL013461-PA	5 d PBM_vs_virgin	0.0133975	1.00933	0.937563	None	parvin|protein_coding|1:206397481:206400889:-1|gene:AAEL013461
AAEL010004-PB	5 d PBM_vs_virgin	0.0116867	1.00813	0.895263	None	|protein_coding|1:194187833:194221126:-1|gene:AAEL010004
AAEL019485-PA	5 d PBM_vs_virgin	0.00772989	1.00537	0.978093	None	|protein_coding|3:50644098:50645627:1|gene:AAEL019485
AAEL010464-PF	5 d PBM_vs_virgin	0.00347281	1.00241	0.981619	None	glutamate dehydrogenase|protein_coding|1:204143634:204173879:-1|gene:AAEL010464
AAEL013828-PA	5 d PBM_vs_virgin	-0.000201924	0.99986	0.99957	None	translation initiation factor eif-2b|protein_coding|1:158244527:158258590:-1|gene:AAEL013828
AAEL013458-PC	5 d PBM_vs_virgin	-0.00092353	0.99936	0.997694	None	glutamine synthetase 1, 2 (glutamate-amonia ligase) (gs)|protein_coding|1:206424180:206436426:-1|gene:AAEL013458
AAEL012918-PA	5 d PBM_vs_virgin	-0.00107734	0.999254	0.997129	None	puromycin-sensitive aminopeptidase|protein_coding|2:160253079:160285647:1|gene:AAEL012918
AAEL015314-PB	5 d PBM_vs_virgin	-0.00207302	0.998564	0.989696	None	cAMP-dependent protein kinase type ii regulatory subunit|protein_coding|2:112434455:112516848:1|gene:AAEL015314
AAEL000492-PB	5 d PBM_vs_virgin	-0.00642791	0.995554	0.984023	None	Histone H3|protein_coding|3:161215545:161215955:1|gene:AAEL000492
AAEL013684-PA	5 d PBM_vs_virgin	-0.00714739	0.995058	0.963979	None	|protein_coding|1:64646666:64672772:-1|gene:AAEL013684
AAEL011314-PA	5 d PBM_vs_virgin	-0.00823815	0.994306	0.986615	None	Epoxide hydrolase|protein_coding|2:331548572:331550011:-1|gene:AAEL011314
AAEL000758-PB	5 d PBM_vs_virgin	-0.0093092	0.993568	0.945628	None	ubiquitin-activating enzyme E1|protein_coding|3:244989935:245009640:-1|gene:AAEL000758
AAEL006139-PA	5 d PBM_vs_virgin	-0.00950588	0.993433	0.939012	None	Sodium/solute symporter|protein_coding|3:68471336:68479902:1|gene:AAEL006139
AAEL008697-PB	5 d PBM_vs_virgin	-0.00972659	0.993281	0.964812	None	cytochrome c oxidase, subunit VB, putative|protein_coding|2:321499876:321511849:-1|gene:AAEL008697
AAEL000081-PB	5 d PBM_vs_virgin	-0.0107099	0.992604	0.959325	None	peroxisome assembly factor-2 (peroxisomal-type ATPase 1)|protein_coding|2:184466200:184482469:-1|gene:AAEL000081
AAEL026928-PA	5 d PBM_vs_virgin	-0.0109132	0.992464	0.965955	None	|protein_coding|1:201727337:201756739:-1|gene:AAEL026928
AAEL000143-PA	5 d PBM_vs_virgin	-0.0131217	0.990946	0.84851	None	|protein_coding|1:197311744:197312657:1|gene:AAEL000143
AAEL003675-PA	5 d PBM_vs_virgin	-0.0169319	0.988332	0.933152	None	ubiquinol-cytochrome c reductase iron-sulfur subunit|protein_coding|2:316596909:316606577:1|gene:AAEL003675
AAEL010754-PB	5 d PBM_vs_virgin	-0.0186921	0.987127	0.932715	None	Mitochondrial ATP synthase F chain|protein_coding|3:294088672:294088995:-1|gene:AAEL010754
AAEL009041-PE	5 d PBM_vs_virgin	-0.0227494	0.984355	0.943348	None	arp2/3 complex 20 kd subunit|protein_coding|3:46090030:46090536:1|gene:AAEL009041
AAEL008152-PA	5 d PBM_vs_virgin	-0.0243747	0.983247	0.93882	None	short-chain dehydrogenase|protein_coding|3:10028478:10029316:-1|gene:AAEL008152
AAEL026069-PA	5 d PBM_vs_virgin	-0.0264564	0.981829	0.928452	None	|protein_coding|2:141070331:141104808:1|gene:AAEL026069
AAEL004823-PA	5 d PBM_vs_virgin	-0.027213	0.981314	0.888045	None	MNSOD1: manganese-iron (Mn-Fe) superoxide dismutase.|protein_coding|3:274452415:274454036:1|gene:AAEL004823
AAEL013941-PA	5 d PBM_vs_virgin	-0.0287813	0.980248	0.897059	None	p19 protein, putative|protein_coding|2:352208349:352208681:-1|gene:AAEL013941
AAEL014944-PA	5 d PBM_vs_virgin	-0.0291048	0.980028	0.885909	None	cytochrome c oxidase polypeptide|protein_coding|3:204254863:204255321:1|gene:AAEL014944
AAEL025321-PA	5 d PBM_vs_virgin	-0.0314675	0.978425	0.8533	None	|protein_coding|1:295494088:295495045:-1|gene:AAEL025321
AAEL013600-PB	5 d PBM_vs_virgin	-0.0332535	0.977214	0.811838	None	integrin alpha-ps|protein_coding|1:26770506:27039394:1|gene:AAEL013600
AAEL024570-PA	5 d PBM_vs_virgin	-0.036061	0.975314	0.919433	None	|protein_coding|2:78264820:78461129:-1|gene:AAEL024570
AAEL010840-PB	5 d PBM_vs_virgin	-0.0366747	0.974899	0.713629	None	|protein_coding|2:127676033:127682292:1|gene:AAEL010840
AAEL015653-PB	5 d PBM_vs_virgin	-0.0409749	0.971998	0.792983	None	1-hydroxy-2-glutathionyl-2-methyl-3-butene dehydrogenase, putative|protein_coding|1:108230632:108238011:1|gene:AAEL015653
AAEL006675-PB	5 d PBM_vs_virgin	-0.0422469	0.971141	0.745087	None	RNA-binding protein, putative|protein_coding|2:325789966:325804324:-1|gene:AAEL006675
AAEL003491-PC	5 d PBM_vs_virgin	-0.0429363	0.970677	0.826262	None	proline synthetase associated protein|protein_coding|1:229156293:229173535:-1|gene:AAEL003491
AAEL001573-PA	5 d PBM_vs_virgin	-0.0433478	0.9704	0.700046	None	|protein_coding|2:22820997:22822340:-1|gene:AAEL001573
AAEL012273-PB	5 d PBM_vs_virgin	-0.0454207	0.969007	0.709585	None	|protein_coding|2:145057934:145067621:1|gene:AAEL012273
AAEL007858-PA	5 d PBM_vs_virgin	-0.0465794	0.968229	0.912477	None	ran GTPase-activating protein|protein_coding|2:460731546:460742490:-1|gene:AAEL007858
AAEL011389-PA	5 d PBM_vs_virgin	-0.0489559	0.966636	0.852433	None	|protein_coding|1:1239560:1259104:1|gene:AAEL011389
AAEL017012-PC	5 d PBM_vs_virgin	-0.0494272	0.96632	0.771175	None	|protein_coding|2:305952198:306054988:-1|gene:AAEL017012
AAEL001109-PA	5 d PBM_vs_virgin	-0.0517871	0.964741	0.874072	None	Glutaredoxin|protein_coding|3:1679251:1679754:-1|gene:AAEL001109
AAEL010998-PA	5 d PBM_vs_virgin	-0.052731	0.96411	0.852188	None	|protein_coding|3:287841099:287873744:1|gene:AAEL010998
AAEL010608-PB	5 d PBM_vs_virgin	-0.0555485	0.962229	0.626387	None	succinate dehydrogenase|protein_coding|3:291643319:291657919:1|gene:AAEL010608
AAEL008848-PA	5 d PBM_vs_virgin	-0.0566214	0.961513	0.860323	None	ATP synthase gamma subunit|protein_coding|2:241328712:241337912:1|gene:AAEL008848
AAEL010483-PB	5 d PBM_vs_virgin	-0.0580974	0.96053	0.842042	None	ORP8: oxysterol-binding protein related protein (ORP8)|protein_coding|1:278396908:278455818:-1|gene:AAEL010483
AAEL000746-PA	5 d PBM_vs_virgin	-0.0597586	0.959425	0.771413	None	NADP-specific isocitrate dehydrogenase|protein_coding|2:52107097:52108326:1|gene:AAEL000746
AAEL019658-PA	5 d PBM_vs_virgin	-0.0601028	0.959196	0.70658	None	|protein_coding|2:251907444:252002024:-1|gene:AAEL019658
AAEL008167-PB	5 d PBM_vs_virgin	-0.0604244	0.958982	0.743722	None	aspartate ammonia lyase|protein_coding|3:9298266:9329844:-1|gene:AAEL008167
AAEL018059-PB	5 d PBM_vs_virgin	-0.0615192	0.958255	0.618229	None	|protein_coding|1:8848734:8895889:-1|gene:AAEL018059
AAEL004694-PD	5 d PBM_vs_virgin	-0.0623913	0.957675	0.884659	None	munc13-4|protein_coding|1:145817399:145872469:-1|gene:AAEL004694
AAEL022646-PA	5 d PBM_vs_virgin	-0.0624389	0.957644	0.907528	None	Larval chymotrypsin-like protein|protein_coding|2:157463615:157471592:1|gene:AAEL022646
AAEL006717-PA	5 d PBM_vs_virgin	-0.0627229	0.957455	0.62443	None	ABC transporter|protein_coding|2:85121477:85146453:1|gene:AAEL006717
AAEL006786-PD	5 d PBM_vs_virgin	-0.0662916	0.95509	0.6912	None	GTPase_rho|protein_coding|3:169006351:169007052:-1|gene:AAEL006786
AAEL001252-PA	5 d PBM_vs_virgin	-0.068352	0.953727	0.89151	None	rap1 GTPase-gdp dissociation stimulator|protein_coding|2:151984427:151990972:1|gene:AAEL001252
AAEL002813-PA	5 d PBM_vs_virgin	-0.0716946	0.95152	0.734359	None	coupling factor, putative|protein_coding|1:304488666:304509955:1|gene:AAEL002813
AAEL008543-PA	5 d PBM_vs_virgin	-0.0731156	0.950583	0.718626	None	Cdc42: Cdc42 homolog Precursor|protein_coding|3:29346322:29385216:1|gene:AAEL008543
AAEL001874-PA	5 d PBM_vs_virgin	-0.0744068	0.949733	0.844377	None	cop9 complex subunit|protein_coding|2:274383325:274402202:1|gene:AAEL001874
AAEL006836-PA	5 d PBM_vs_virgin	-0.0744441	0.949708	0.906029	None	dihydropteridine reductase|protein_coding|3:5641171:5642072:1|gene:AAEL006836
AAEL005991-PA	5 d PBM_vs_virgin	-0.0813981	0.945141	0.870646	None	tricarboxylate transport protein|protein_coding|3:154668433:154678266:-1|gene:AAEL005991
AAEL000182-PA	5 d PBM_vs_virgin	-0.0816264	0.944992	0.590725	None	|protein_coding|3:213029348:213029600:-1|gene:AAEL000182
AAEL011381-PA	5 d PBM_vs_virgin	-0.0835875	0.943708	0.526375	None	NADH-ubiquinone oxidoreductase fe-s protein 2 (ndufs2)|protein_coding|1:1221047:1222453:-1|gene:AAEL011381
AAEL014053-PA	5 d PBM_vs_virgin	-0.0877338	0.941	0.608677	None	vacuolar proton ATPases|protein_coding|1:148359952:148363301:1|gene:AAEL014053
AAEL005890-PA	5 d PBM_vs_virgin	-0.0883068	0.940626	0.608586	None	|protein_coding|2:66154174:66155394:1|gene:AAEL005890
AAEL007484-PA	5 d PBM_vs_virgin	-0.0889963	0.940177	0.74251	None	protein transport protein sec23|protein_coding|1:216400212:216412123:-1|gene:AAEL007484
AAEL009059-PA	5 d PBM_vs_virgin	-0.0902347	0.93937	0.526235	None	arp2/3 complex 16 kd subunit (P16-arc)|protein_coding|2:270330678:270332898:1|gene:AAEL009059
AAEL007874-PA	5 d PBM_vs_virgin	-0.0924834	0.937907	0.517947	None	|protein_coding|3:381895745:381911123:-1|gene:AAEL007874
AAEL006575-PB	5 d PBM_vs_virgin	-0.095086	0.936216	NA	None	Troponin C|protein_coding|2:133367138:133384135:1|gene:AAEL006575
AAEL010819-PA	5 d PBM_vs_virgin	-0.0957881	0.935761	0.708588	None	vacuolar ATP synthase subunit H|protein_coding|3:51683680:51688780:1|gene:AAEL010819
AAEL012062-PAA	5 d PBM_vs_virgin	-0.0958578	0.935716	0.592002	None	Na+/K+ ATPase alpha subunit|protein_coding|1:270742956:270776552:1|gene:AAEL012062
AAEL004423-PA	5 d PBM_vs_virgin	-0.0981223	0.934248	0.395421	None	mitochondrial F0 ATP synthase D chain, putative|protein_coding|3:206730199:206737936:-1|gene:AAEL004423
AAEL012317-PA	5 d PBM_vs_virgin	-0.0989775	0.933695	0.796596	None	MICOS complex subunit MIC13|protein_coding|2:102906108:102908484:-1|gene:AAEL012317
AAEL004653-PA	5 d PBM_vs_virgin	-0.101418	0.932117	0.821054	None	elongation factor SIII p15 subunit, putative|protein_coding|3:246609454:246624612:-1|gene:AAEL004653
AAEL025460-PA	5 d PBM_vs_virgin	-0.101728	0.931916	0.531258	None	|protein_coding|3:138451772:138479942:1|gene:AAEL025460
AAEL007316-PA	5 d PBM_vs_virgin	-0.103343	0.930873	0.337861	None	|protein_coding|2:222645098:222707705:1|gene:AAEL007316
AAEL010898-PA	5 d PBM_vs_virgin	-0.103963	0.930474	0.798479	None	|protein_coding|1:218177375:218271693:-1|gene:AAEL010898
AAEL019455-PA	5 d PBM_vs_virgin	-0.105749	0.929322	0.436361	None	|protein_coding|3:339353081:339750621:1|gene:AAEL019455
AAEL022819-PB	5 d PBM_vs_virgin	-0.107145	0.928423	0.576148	None	|protein_coding|3:195302736:195343435:1|gene:AAEL022819
AAEL009345-PA	5 d PBM_vs_virgin	-0.107161	0.928413	0.254128	None	prohibitin|protein_coding|2:404851567:404852750:-1|gene:AAEL009345
AAEL017395-PA	5 d PBM_vs_virgin	-0.108072	0.927827	0.713555	None	|protein_coding|3:235150628:235182373:1|gene:AAEL017395
AAEL008841-PA	5 d PBM_vs_virgin	-0.110579	0.926216	0.71874	None	acyl-CoA oxidase|protein_coding|2:240896392:240908006:1|gene:AAEL008841
AAEL004466-PA	5 d PBM_vs_virgin	-0.111537	0.925602	0.766484	None	LRIM23: leucine-rich immune protein (Coil-less)|protein_coding|3:110381108:110381998:-1|gene:AAEL004466
AAEL019715-PA	5 d PBM_vs_virgin	-0.11283	0.924772	0.648359	None	|protein_coding|2:351508862:351587882:-1|gene:AAEL019715
AAEL008291-PA	5 d PBM_vs_virgin	-0.114483	0.923713	0.352502	None	|protein_coding|2:67240250:67241938:-1|gene:AAEL008291
AAEL000102-PB	5 d PBM_vs_virgin	-0.116131	0.922659	0.514044	None	|protein_coding|1:197344005:197357214:-1|gene:AAEL000102
AAEL002464-PA	5 d PBM_vs_virgin	-0.11693	0.922148	0.470376	None	vacuolar ATP synthase subunit f|protein_coding|3:338190692:338191361:1|gene:AAEL002464
AAEL005798-PA	5 d PBM_vs_virgin	-0.118175	0.921352	0.675655	None	ATP synthase subunit beta vacuolar|protein_coding|1:200278697:200286051:-1|gene:AAEL005798
AAEL010665-PA	5 d PBM_vs_virgin	-0.119992	0.920193	0.365511	None	developmentally regulated RNA-binding protein|protein_coding|2:135934632:135947643:1|gene:AAEL010665
AAEL014204-PA	5 d PBM_vs_virgin	-0.120186	0.920069	0.735326	None	6-phosphogluconolactonase|protein_coding|3:301554198:301555004:-1|gene:AAEL014204
AAEL006480-PA	5 d PBM_vs_virgin	-0.12485	0.9171	0.246546	None	|protein_coding|3:15234476:15235008:-1|gene:AAEL006480
AAEL021301-PA	5 d PBM_vs_virgin	-0.126593	0.915992	0.422096	None	|protein_coding|3:319958425:320102863:1|gene:AAEL021301
AAEL019826-PA	5 d PBM_vs_virgin	-0.128778	0.914606	0.639688	None	|protein_coding|2:367659918:367749669:1|gene:AAEL019826
AAEL017315-PB	5 d PBM_vs_virgin	-0.12904	0.91444	0.565557	None	|protein_coding|3:346809015:346841765:1|gene:AAEL017315
AAEL001164-PA	5 d PBM_vs_virgin	-0.130531	0.913495	0.188025	None	NADH:ubiquinone dehydrogenase, putative|protein_coding|2:309081397:309092856:1|gene:AAEL001164
AAEL007547-PB	5 d PBM_vs_virgin	-0.138178	0.908666	0.408912	None	chloride channel protein|protein_coding|2:17136936:17175457:-1|gene:AAEL007547
AAEL019451-PB	5 d PBM_vs_virgin	-0.139069	0.908105	0.397281	None	|protein_coding|2:63716732:63973514:-1|gene:AAEL019451
AAEL012064-PA	5 d PBM_vs_virgin	-0.139983	0.90753	0.737386	None	Niemann-Pick Type C-2, putative|protein_coding|1:270494553:270504009:-1|gene:AAEL012064
AAEL023182-PA	5 d PBM_vs_virgin	-0.144013	0.904998	0.584196	None	Serine/threonine protein phosphatase 2A regulatory subunit|protein_coding|1:208615991:208694479:-1|gene:AAEL023182
AAEL005150-PA	5 d PBM_vs_virgin	-0.146056	0.903717	0.830435	None	mRpL23: mitochondrial ribosomal protein, L23, putative|protein_coding|3:346792451:346799088:1|gene:AAEL005150
AAEL011554-PA	5 d PBM_vs_virgin	-0.147052	0.903094	0.783121	None	Adhesion regulating molecule 1 (110 kda cell membrane glycoprotein)|protein_coding|3:312847065:312868372:-1|gene:AAEL011554
AAEL005579-PA	5 d PBM_vs_virgin	-0.147189	0.903008	0.614568	None	developmentally regulated GTP-binding protein 1 (drg 1)|protein_coding|3:405132214:405146401:1|gene:AAEL005579
AAEL023069-PA	5 d PBM_vs_virgin	-0.148801	0.902	0.647777	None	26S protease regulatory subunit|protein_coding|1:23573700:23575435:-1|gene:AAEL023069
AAEL010777-PA	5 d PBM_vs_virgin	-0.149668	0.901458	0.582294	None	thioredoxin (TRX), putative|protein_coding|2:305309603:305331629:-1|gene:AAEL010777
AAEL009154-PB	5 d PBM_vs_virgin	-0.15082	0.900739	0.547014	None	glutathione synthetase|protein_coding|1:112639904:112654454:-1|gene:AAEL009154
AAEL011197-PC	5 d PBM_vs_virgin	-0.152197	0.899879	0.772012	None	actin|protein_coding|1:3559832:3560962:-1|gene:AAEL011197
AAEL003873-PA	5 d PBM_vs_virgin	-0.152355	0.89978	0.280689	None	Glycerol-3-phosphate dehydrogenase|protein_coding|3:85262697:85265190:1|gene:AAEL003873
AAEL002504-PB	5 d PBM_vs_virgin	-0.154272	0.898586	0.548763	None	ATP synthase delta chain, mitochondrial|protein_coding|1:90471308:90485057:-1|gene:AAEL002504
AAEL008062-PB	5 d PBM_vs_virgin	-0.155058	0.898096	0.509252	None	thrombospondin|protein_coding|2:231101657:231119970:-1|gene:AAEL008062
AAEL000955-PA	5 d PBM_vs_virgin	-0.155087	0.898078	0.797969	None	APG3: autophagy related gene|protein_coding|3:380158348:380175321:-1|gene:AAEL000955
AAEL007366-PA	5 d PBM_vs_virgin	-0.156099	0.897449	0.365419	None	|protein_coding|2:233232246:233237029:1|gene:AAEL007366
AAEL014889-PA	5 d PBM_vs_virgin	-0.156107	0.897443	0.500136	None	NADH:ubiquinone dehydrogenase, putative|protein_coding|2:104559112:104568588:-1|gene:AAEL014889
AAEL002407-PB	5 d PBM_vs_virgin	-0.156463	0.897222	0.484976	None	DNA repair protein xp-e|protein_coding|1:177368045:177426048:-1|gene:AAEL002407
AAEL020265-PA	5 d PBM_vs_virgin	-0.156921	0.896937	0.728372	None	|protein_coding|2:122330738:122368052:1|gene:AAEL020265
AAEL012310-PA	5 d PBM_vs_virgin	-0.158495	0.895959	0.288192	None	actin|protein_coding|2:102915991:102934838:1|gene:AAEL012310
AAEL007915-PB	5 d PBM_vs_virgin	-0.15858	0.895906	0.498283	None	Moesin/ezrin/radixin homolog 1|protein_coding|1:63614620:63714393:-1|gene:AAEL007915
AAEL004620-PB	5 d PBM_vs_virgin	-0.158978	0.895659	0.690587	None	sorting nexin|protein_coding|1:301839003:301854008:1|gene:AAEL004620
AAEL015041-PA	5 d PBM_vs_virgin	-0.159394	0.895401	0.677505	None	mitochondrial carrier|protein_coding|2:104953377:104985261:1|gene:AAEL015041
AAEL005458-PA	5 d PBM_vs_virgin	-0.161736	0.893948	0.650169	None	whd: protein withered, carnitine O-palmitoyltransferase|protein_coding|2:295739990:295780375:1|gene:AAEL005458
AAEL013188-PA	5 d PBM_vs_virgin	-0.16348	0.892869	0.257975	None	cle7|protein_coding|3:84311592:84312578:-1|gene:AAEL013188
AAEL009029-PA	5 d PBM_vs_virgin	-0.167033	0.890672	0.094622	None	ALDH9029: aldehyde dehydrogenase|protein_coding|3:193312217:193348447:1|gene:AAEL009029
AAEL008417-PA	5 d PBM_vs_virgin	-0.167434	0.890425	0.83818	None	|protein_coding|NIGP01001576:9299:11001:-1|gene:AAEL008417
AAEL011650-PA	5 d PBM_vs_virgin	-0.168768	0.889602	0.283446	None	coatomer, gamma-subunit, putative|protein_coding|3:21688697:21719468:1|gene:AAEL011650
AAEL005610-PA	5 d PBM_vs_virgin	-0.171331	0.888023	0.492823	None	mitochondrial ATP synthase b chain|protein_coding|3:160188617:160196836:1|gene:AAEL005610
AAEL000348-PB	5 d PBM_vs_virgin	-0.171576	0.887872	0.352835	None	|protein_coding|2:124233475:124233978:-1|gene:AAEL000348
AAEL003746-PA	5 d PBM_vs_virgin	-0.171831	0.887715	0.680581	None	4-Hydroxybutyrate CoA-transferase, putative|protein_coding|1:248503192:248525465:1|gene:AAEL003746
AAEL022304-PA	5 d PBM_vs_virgin	-0.171871	0.887691	0.136076	None	|protein_coding|2:274408921:274414100:-1|gene:AAEL022304
AAEL025437-PA	5 d PBM_vs_virgin	-0.172019	0.8876	0.160204	None	|protein_coding|2:200020914:200028612:-1|gene:AAEL025437
AAEL019780-PA	5 d PBM_vs_virgin	-0.175195	0.885648	0.191015	None	|protein_coding|2:69084521:69114909:-1|gene:AAEL019780
AAEL009658-PD	5 d PBM_vs_virgin	-0.177654	0.884139	0.736985	None	alpha,alpha-trehalase|protein_coding|3:269200085:269215014:1|gene:AAEL009658
AAEL024191-PA	5 d PBM_vs_virgin	-0.180061	0.882665	0.351077	None	|protein_coding|2:123811748:123829715:-1|gene:AAEL024191
AAEL000572-PB	5 d PBM_vs_virgin	-0.18164	0.8817	0.665569	None	AMP dependent ligase|protein_coding|3:12499792:12564048:1|gene:AAEL000572
AAEL001103-PA	5 d PBM_vs_virgin	-0.182672	0.88107	0.492336	None	prefoldin, subunit, putative|protein_coding|3:407139569:407140094:-1|gene:AAEL001103
AAEL013074-PB	5 d PBM_vs_virgin	-0.183928	0.880303	0.468429	None	adenylyl cyclase-associated protein|protein_coding|2:253551139:253563659:-1|gene:AAEL013074
AAEL011206-PA	5 d PBM_vs_virgin	-0.184116	0.880188	NA	None	aminoacylase, putative|protein_coding|1:3447105:3459977:1|gene:AAEL011206
AAEL027424-PA	5 d PBM_vs_virgin	-0.186286	0.878865	0.625246	None	|protein_coding|1:215708031:215773924:1|gene:AAEL027424
AAEL006143-PA	5 d PBM_vs_virgin	-0.186876	0.878506	0.57048	None	|protein_coding|3:69567143:69581959:1|gene:AAEL006143
AAEL005605-PB	5 d PBM_vs_virgin	-0.18849	0.877523	0.312909	None	paps: adenylsulphate kinase|protein_coding|3:160049557:160114207:-1|gene:AAEL005605
AAEL011778-PA	5 d PBM_vs_virgin	-0.189047	0.877185	0.396597	None	WD-repeat protein|protein_coding|3:3768645:3808761:1|gene:AAEL011778
AAEL008341-PA	5 d PBM_vs_virgin	-0.189206	0.877088	0.39654	None	Adenosylhomocysteinase|protein_coding|1:81996523:82002865:1|gene:AAEL008341
AAEL012035-PA	5 d PBM_vs_virgin	-0.192492	0.875093	0.418633	None	vacuolar ATP synthase subunit e|protein_coding|3:147280653:147289528:1|gene:AAEL012035
AAEL004083-PA	5 d PBM_vs_virgin	-0.195712	0.873142	0.434775	None	WD-repeat protein|protein_coding|3:403352793:403365162:-1|gene:AAEL004083
AAEL006885-PA	5 d PBM_vs_virgin	-0.197553	0.872028	0.483753	None	14-3-3zeta: 14-3-3 protein zeta|protein_coding|2:25645152:25660231:1|gene:AAEL006885
AAEL024235-PB	5 d PBM_vs_virgin	-0.197995	0.871761	0.28875	None	|protein_coding|2:48809131:48836988:-1|gene:AAEL024235
AAEL006977-PA	5 d PBM_vs_virgin	-0.198834	0.871254	0.313103	None	serine/threonine protein phosphatase 2a regulatory subunit a|protein_coding|2:398786935:398824909:1|gene:AAEL006977
AAEL011556-PA	5 d PBM_vs_virgin	-0.205816	0.867048	0.508118	None	|protein_coding|3:312826676:312838224:-1|gene:AAEL011556
AAEL025697-PA	5 d PBM_vs_virgin	-0.207185	0.866226	0.10682	None	|protein_coding|3:295388179:295403780:1|gene:AAEL025697
AAEL018219-PB	5 d PBM_vs_virgin	-0.211378	0.863712	0.0893873	None	|protein_coding|3:192456407:192874870:-1|gene:AAEL018219
AAEL001887-PC	5 d PBM_vs_virgin	-0.212448	0.863072	0.497853	None	glutamine synthetase 1, 2 (glutamate-amonia ligase) (gs)|protein_coding|2:389345518:389346720:1|gene:AAEL001887
AAEL012552-PA	5 d PBM_vs_virgin	-0.213087	0.862689	0.340625	None	NADH-ubiquinone oxidoreductase|protein_coding|1:29415310:29427322:1|gene:AAEL012552
AAEL010057-PA	5 d PBM_vs_virgin	-0.213268	0.862581	0.617575	None	|protein_coding|3:11202811:11205180:1|gene:AAEL010057
AAEL007196-PA	5 d PBM_vs_virgin	-0.2136	0.862382	0.300434	None	|protein_coding|2:318518704:318524973:-1|gene:AAEL007196
AAEL008128-PA	5 d PBM_vs_virgin	-0.214867	0.861626	0.360032	None	mitochondrial inner membrane protein translocase, 13kD-subunit, putative|protein_coding|3:107372448:107372841:1|gene:AAEL008128
AAEL002539-PA	5 d PBM_vs_virgin	-0.218177	0.859651	0.232658	None	fimbrin/plastin|protein_coding|1:226391956:226465445:1|gene:AAEL002539
AAEL000986-PB	5 d PBM_vs_virgin	-0.221269	0.85781	0.10079	None	NADH-ubiquinone oxidoreductase ashi subunit|protein_coding|3:31587609:31598781:1|gene:AAEL000986
AAEL019735-PA	5 d PBM_vs_virgin	-0.221669	0.857573	0.598339	None	|protein_coding|1:47394205:47403997:-1|gene:AAEL019735
AAEL011584-PA	5 d PBM_vs_virgin	-0.221693	0.857558	0.244431	None	chaperonin-60kD, ch60|protein_coding|3:94846026:94861640:-1|gene:AAEL011584
AAEL017082-PA	5 d PBM_vs_virgin	-0.222191	0.857263	0.364315	None	|protein_coding|2:262920559:262928678:1|gene:AAEL017082
AAEL007893-PA	5 d PBM_vs_virgin	-0.222789	0.856907	0.345821	None	short chain type dehydrogenase|protein_coding|2:474316238:474317098:1|gene:AAEL007893
AAEL018671-PA	5 d PBM_vs_virgin	-0.223278	0.856617	0.410678	None	ND3: NADH dehydrogenase subunit 3|protein_coding|MT:5462:5790:1|gene:AAEL018671
AAEL012950-PA	5 d PBM_vs_virgin	-0.223735	0.856345	0.128236	None	NADH-ubiquinone oxidoreductase 42 kda subunit|protein_coding|3:206760975:206773172:-1|gene:AAEL012950
AAEL010496-PA	5 d PBM_vs_virgin	-0.227123	0.854337	0.428715	None	|protein_coding|2:446422409:446466015:1|gene:AAEL010496
AAEL014871-PA	5 d PBM_vs_virgin	-0.228313	0.853632	0.11686	None	methylenetetrahydrofolate dehydrogenase|protein_coding|3:293946066:293947136:-1|gene:AAEL014871
AAEL004235-PA	5 d PBM_vs_virgin	-0.228659	0.853428	0.742603	None	kinesin-like protein Klp10A|protein_coding|1:105224464:105361276:-1|gene:AAEL004235
AAEL009932-PA	5 d PBM_vs_virgin	-0.229445	0.852963	0.0654303	None	lethal giant larva homologue|protein_coding|1:307557909:307613987:-1|gene:AAEL009932
AAEL015065-PA	5 d PBM_vs_virgin	-0.233542	0.850544	0.41105	None	spectrin|protein_coding|2:191821837:191847001:1|gene:AAEL015065
AAEL013389-PA	5 d PBM_vs_virgin	-0.233938	0.850311	0.410685	None	coproporphyrinogen iii oxidase|protein_coding|3:173148594:173160462:1|gene:AAEL013389
AAEL001616-PA	5 d PBM_vs_virgin	-0.236165	0.848999	0.141845	None	vesicular-fusion protein nsf|protein_coding|1:137424395:137450419:1|gene:AAEL001616
AAEL003234-PA	5 d PBM_vs_virgin	-0.237839	0.848015	0.5184	None	cytochrome c oxidase, subunit VIA, putative|protein_coding|2:367519564:367519963:-1|gene:AAEL003234
AAEL006946-PA	5 d PBM_vs_virgin	-0.24185	0.84566	0.240594	None	chaperonin|protein_coding|3:27957681:27968375:-1|gene:AAEL006946
AAEL009320-PA	5 d PBM_vs_virgin	-0.242287	0.845404	0.842369	None	chaperonin|protein_coding|1:199839071:199849266:-1|gene:AAEL009320
AAEL002068-PA	5 d PBM_vs_virgin	-0.242338	0.845374	0.663885	None	mitochondrial processing peptidase alpha subunit|protein_coding|2:356637564:356651819:-1|gene:AAEL002068
AAEL013353-PE	5 d PBM_vs_virgin	-0.242651	0.845191	0.472551	None	Profilin|protein_coding|2:240430884:240465770:-1|gene:AAEL013353
AAEL007135-PA	5 d PBM_vs_virgin	-0.242878	0.845058	0.320112	None	peroxiredoxin 5, prdx5|protein_coding|3:69781105:69810088:1|gene:AAEL007135
AAEL008490-PC	5 d PBM_vs_virgin	-0.242995	0.844989	0.372353	None	NADH dehydrogenase, putative|protein_coding|2:19099277:19110379:-1|gene:AAEL008490
AAEL018267-PB	5 d PBM_vs_virgin	-0.243594	0.844638	0.214466	None	|protein_coding|2:100284939:100333780:1|gene:AAEL018267
AAEL012071-PA	5 d PBM_vs_virgin	-0.246921	0.842693	0.430782	None	ras|protein_coding|3:160446647:160455124:1|gene:AAEL012071
AAEL002415-PC	5 d PBM_vs_virgin	-0.249449	0.841218	0.229738	None	pinch|protein_coding|1:176850214:176898760:1|gene:AAEL002415
AAEL023037-PA	5 d PBM_vs_virgin	-0.25162	0.839953	0.18731	None	|protein_coding|2:147229420:147269119:-1|gene:AAEL023037
AAEL008144-PB	5 d PBM_vs_virgin	-0.251883	0.8398	0.45674	None	AMP dependent ligase|protein_coding|3:302075158:302113886:-1|gene:AAEL008144
AAEL009888-PA	5 d PBM_vs_virgin	-0.25505	0.837958	0.309511	None	CCC2: sodium-coupled cation-chloride cotransporter|protein_coding|3:122296885:122331723:-1|gene:AAEL009888
AAEL013466-PB	5 d PBM_vs_virgin	-0.258549	0.835928	0.167269	None	ankyrin 2,3/unc44|protein_coding|2:351143263:351465617:-1|gene:AAEL013466
AAEL013783-PC	5 d PBM_vs_virgin	-0.259132	0.83559	0.626688	None	protein farnesyltransferase alpha subunit|protein_coding|3:320125658:320140536:-1|gene:AAEL013783
AAEL018042-PB	5 d PBM_vs_virgin	-0.262195	0.833818	0.366272	None	|protein_coding|2:374772839:374784331:-1|gene:AAEL018042
AAEL003957-PD	5 d PBM_vs_virgin	-0.264496	0.832489	0.314838	None	|protein_coding|3:268285883:268318979:1|gene:AAEL003957
AAEL003953-PAA	5 d PBM_vs_virgin	-0.265371	0.831985	0.479372	None	map/microtubule affinity-regulating kinase 2,4|protein_coding|3:267992893:268127632:1|gene:AAEL003953
AAEL009298-PA	5 d PBM_vs_virgin	-0.266101	0.831564	0.120793	None	2-Keto-3-deoxy-(6-phospho-)gluconate aldolase, putative|protein_coding|2:18106493:18107516:1|gene:AAEL009298
AAEL010008-PA	5 d PBM_vs_virgin	-0.2666	0.831276	0.490314	None	crotonobetainyl-CoA-hydratase, putative|protein_coding|NIGP01000441:6562:7749:-1|gene:AAEL010008
AAEL000091-PA	5 d PBM_vs_virgin	-0.266695	0.831222	0.653361	None	sumo-1-activating enzyme E1a|protein_coding|3:104473236:104474288:1|gene:AAEL000091
AAEL005269-PD	5 d PBM_vs_virgin	-0.267335	0.830853	0.113866	None	ubiquinol-cytochrome c reductase complex core protein|protein_coding|2:69149711:69160742:1|gene:AAEL005269
AAEL013334-PA	5 d PBM_vs_virgin	-0.268405	0.830237	0.396847	None	|protein_coding|1:192804377:192840078:-1|gene:AAEL013334
AAEL013275-PA	5 d PBM_vs_virgin	-0.270451	0.82906	0.0473663	None	importin beta-1|protein_coding|2:349760534:349789826:1|gene:AAEL013275
AAEL009733-PA	5 d PBM_vs_virgin	-0.271015	0.828736	0.338825	None	|protein_coding|2:68616159:68616737:1|gene:AAEL009733
AAEL003887-PA	5 d PBM_vs_virgin	-0.27345	0.827339	0.609634	None	vacuolar membrane protein pep11|protein_coding|3:85091197:85100371:1|gene:AAEL003887
AAEL011953-PB	5 d PBM_vs_virgin	-0.273605	0.82725	0.633027	None	ORP9: oxysterol-binding protein related protein (ORP9)|protein_coding|2:217824247:218074012:1|gene:AAEL011953
AAEL009129-PB	5 d PBM_vs_virgin	-0.274385	0.826803	0.297297	None	CYP6Z9: cytochrome P450|protein_coding|2:418853187:418855317:-1|gene:AAEL009129
AAEL002119-PA	5 d PBM_vs_virgin	-0.274945	0.826482	0.128675	None	ras|protein_coding|3:176943598:176958867:-1|gene:AAEL002119
AAEL009414-PA	5 d PBM_vs_virgin	-0.276239	0.825741	0.0679248	None	NADH-ubiquinone oxidoreductase 39 kda subunit|protein_coding|3:338025702:338037940:-1|gene:AAEL009414
AAEL005910-PA	5 d PBM_vs_virgin	-0.276574	0.825549	0.145064	None	programmed cell death protein|protein_coding|3:173937095:173937619:-1|gene:AAEL005910
AAEL002761-PB	5 d PBM_vs_virgin	-0.276846	0.825394	0.254975	None	tropomyosin invertebrate|protein_coding|3:145050622:145097247:1|gene:AAEL002761
AAEL006625-PA	5 d PBM_vs_virgin	-0.277448	0.825049	0.464426	None	|protein_coding|2:464010170:464010928:-1|gene:AAEL006625
AAEL003125-PA	5 d PBM_vs_virgin	-0.278173	0.824634	0.427417	None	acyl-coa dehydrogenase|protein_coding|2:191854247:191866446:-1|gene:AAEL003125
AAEL012904-PA	5 d PBM_vs_virgin	-0.278684	0.824343	0.207341	None	rab gdp-dissociation inhibitor|protein_coding|2:251847284:251867363:1|gene:AAEL012904
AAEL011006-PA	5 d PBM_vs_virgin	-0.279427	0.823918	0.390265	None	guanylate kinase|protein_coding|3:287783290:287809539:-1|gene:AAEL011006
AAEL012069-PB	5 d PBM_vs_virgin	-0.280946	0.823051	0.273555	None	GPXH1: glutathione peroxidase|protein_coding|3:160803247:160818349:1|gene:AAEL012069
AAEL007668-PA	5 d PBM_vs_virgin	-0.28159	0.822684	0.652739	None	mRpS28: mitochondrial ribosomal protein, S29, putative|protein_coding|1:49112362:49113519:-1|gene:AAEL007668
AAEL007765-PA	5 d PBM_vs_virgin	-0.283524	0.821582	0.572144	None	SRPN10: Serine Protease Inhibitor (serpin) likely cleavage at K/R. Transcript A.|protein_coding|2:219403383:219413264:-1|gene:AAEL007765
AAEL001930-PC	5 d PBM_vs_virgin	-0.28467	0.820929	0.249017	None	pra1 protein|protein_coding|2:195532814:195545375:-1|gene:AAEL001930
AAEL007962-PA	5 d PBM_vs_virgin	-0.286346	0.819976	0.325871	None	GSTE4: glutathione transferase|protein_coding|2:351623907:351624721:-1|gene:AAEL007962
AAEL022661-PC	5 d PBM_vs_virgin	-0.293468	0.815938	0.30089	None	|protein_coding|2:41915281:41984093:1|gene:AAEL022661
AAEL005493-PA	5 d PBM_vs_virgin	-0.295332	0.814885	0.0512184	None	Septin|protein_coding|3:59886763:59888102:-1|gene:AAEL005493
AAEL004532-PA	5 d PBM_vs_virgin	-0.297741	0.813525	0.0697958	None	glyoxylate/hydroxypyruvate reductase|protein_coding|2:310183103:310184214:1|gene:AAEL004532
AAEL006171-PK	5 d PBM_vs_virgin	-0.300198	0.812141	0.467777	None	n-myc downstream regulated|protein_coding|3:140732170:140939270:1|gene:AAEL006171
AAEL003924-PA	5 d PBM_vs_virgin	-0.300779	0.811814	0.439552	None	|protein_coding|3:26163208:26191111:1|gene:AAEL003924
AAEL005238-PA	5 d PBM_vs_virgin	-0.302649	0.810762	0.334534	None	mck1|protein_coding|3:88723716:88793729:1|gene:AAEL005238
AAEL002286-PA	5 d PBM_vs_virgin	-0.304221	0.809879	0.0839284	None	APG5: autophagy related gene|protein_coding|3:375098652:375158537:1|gene:AAEL002286
AAEL000434-PA	5 d PBM_vs_virgin	-0.30427	0.809852	0.684374	None	lipid a export ATP-binding/permease protein msba|protein_coding|3:187161805:187197811:1|gene:AAEL000434
AAEL016972-PC	5 d PBM_vs_virgin	-0.306707	0.808485	0.253966	None	|protein_coding|3:296804070:296950582:1|gene:AAEL016972
AAEL013052-PA	5 d PBM_vs_virgin	-0.308266	0.807612	0.367408	None	ubiquitin carboxyl-terminal hydrolase isozyme L3|protein_coding|3:310492551:310504281:1|gene:AAEL013052
AAEL018117-PB	5 d PBM_vs_virgin	-0.309187	0.807096	0.491292	None	|protein_coding|2:455722746:455790520:1|gene:AAEL018117
AAEL012996-PA	5 d PBM_vs_virgin	-0.309879	0.80671	0.138027	None	rho guanine dissociation factor|protein_coding|3:297288432:297301772:-1|gene:AAEL012996
AAEL004294-PB	5 d PBM_vs_virgin	-0.31124	0.805949	0.112757	None	dihydrolipoamide acetyltransferase component of pyruvate dehydrogenase|protein_coding|2:293048657:293076729:1|gene:AAEL004294
AAEL012234-PA	5 d PBM_vs_virgin	-0.313701	0.804575	0.193033	None	cytoplasmic dynein intermediate chain, (dhic)|protein_coding|1:146832940:146879288:-1|gene:AAEL012234
AAEL000231-PA	5 d PBM_vs_virgin	-0.316508	0.803011	0.166096	None	oligopeptidase|protein_coding|1:6560805:6576056:-1|gene:AAEL000231
AAEL003109-PA	5 d PBM_vs_virgin	-0.318028	0.802165	0.324372	None	atlastin|protein_coding|1:215043970:215062278:-1|gene:AAEL003109
AAEL000050-PA	5 d PBM_vs_virgin	-0.319386	0.801411	0.337952	None	|protein_coding|3:104147783:104148364:-1|gene:AAEL000050
AAEL001698-PA	5 d PBM_vs_virgin	-0.320057	0.801038	0.151779	None	charged multivesicular body protein 4b|protein_coding|2:86754281:86772318:-1|gene:AAEL001698
AAEL003989-PA	5 d PBM_vs_virgin	-0.320849	0.800598	0.14313	None	GTP-binding protein alpha subunit, gna|protein_coding|3:254134891:254143654:-1|gene:AAEL003989
AAEL004345-PA	5 d PBM_vs_virgin	-0.321172	0.80042	0.457949	None	cysteinyl-tRNA synthetase|protein_coding|3:368097981:368113390:1|gene:AAEL004345
AAEL006829-PA	5 d PBM_vs_virgin	-0.324614	0.798512	0.204919	None	microsomal glutathione s-transferase|protein_coding|1:53126141:53127177:1|gene:AAEL006829
AAEL015051-PA	5 d PBM_vs_virgin	-0.324968	0.798316	0.220193	None	glycoside hydrolases|protein_coding|1:115959064:115962253:1|gene:AAEL015051
AAEL013121-PA	5 d PBM_vs_virgin	-0.325474	0.798036	0.536414	None	zeta-coat protein|protein_coding|2:179334115:179336991:-1|gene:AAEL013121
AAEL007633-PA	5 d PBM_vs_virgin	-0.330094	0.795485	0.0642222	None	dihydropyrimidinase|protein_coding|3:136766669:136800068:1|gene:AAEL007633
AAEL001030-PA	5 d PBM_vs_virgin	-0.331163	0.794895	0.171822	None	S-formylglutathione hydrolase, putative|protein_coding|3:55933603:55934454:1|gene:AAEL001030
AAEL000815-PA	5 d PBM_vs_virgin	-0.333235	0.793755	0.274006	None	|protein_coding|3:120134911:120160290:-1|gene:AAEL000815
AAEL006822-PB	5 d PBM_vs_virgin	-0.333392	0.793668	0.284546	None	otopetrin|protein_coding|1:83392414:83477722:-1|gene:AAEL006822
AAEL010697-PC	5 d PBM_vs_virgin	-0.335039	0.792763	0.0735797	None	3-ketoacyl-coa thiolase, mitochondrial (beta- ketothiolase) (acetyl-coa acyltransferase) (mitochondrial 3-oxoacyl- coa thiolase)|protein_coding|2:176316915:176327753:1|gene:AAEL010697
AAEL003952-PC	5 d PBM_vs_virgin	-0.335955	0.79226	0.0286093	None	calpain 4, 6, 7, invertebrate|protein_coding|3:267458550:267555654:1|gene:AAEL003952
AAEL010585-PA	5 d PBM_vs_virgin	-0.337267	0.791539	0.120791	None	spermatogenesis associated factor|protein_coding|2:111977439:112000698:1|gene:AAEL010585
AAEL025049-PN	5 d PBM_vs_virgin	-0.339163	0.7905	0.252577	None	|protein_coding|2:18178349:18322373:1|gene:AAEL025049
AAEL009224-PA	5 d PBM_vs_virgin	-0.339431	0.790353	0.563211	None	|protein_coding|2:112912420:112928087:-1|gene:AAEL009224
AAEL002160-PA	5 d PBM_vs_virgin	-0.339667	0.790224	0.123058	None	GTP-binding protein|protein_coding|1:102271614:102358980:-1|gene:AAEL002160
AAEL001649-PA	5 d PBM_vs_virgin	-0.339993	0.790045	0.195858	None	leucine aminopeptidase|protein_coding|2:300321585:300324952:1|gene:AAEL001649
AAEL004041-PD	5 d PBM_vs_virgin	-0.340619	0.789702	0.00579904	None	flotillin-2|protein_coding|3:166253049:166283700:-1|gene:AAEL004041
AAEL003995-PA	5 d PBM_vs_virgin	-0.340961	0.789515	0.0197209	None	zinc binding dehydrogenase|protein_coding|3:253991616:254011855:-1|gene:AAEL003995
AAEL014413-PA	5 d PBM_vs_virgin	-0.341918	0.788992	0.164095	None	CYP304C1: cytochrome P450|protein_coding|1:286884577:286904918:1|gene:AAEL014413
AAEL014272-PA	5 d PBM_vs_virgin	-0.342883	0.788464	0.336061	None	molybdopterin cofactor sulfurase (mosc)|protein_coding|1:83824783:83833428:1|gene:AAEL014272
AAEL008036-PA	5 d PBM_vs_virgin	-0.34381	0.787958	0.462963	None	dynein heavy chain|protein_coding|3:70058539:70105604:-1|gene:AAEL008036
AAEL007988-PA	5 d PBM_vs_virgin	-0.344771	0.787433	0.0878534	None	|protein_coding|2:36419189:36429265:1|gene:AAEL007988
AAEL005845-PB	5 d PBM_vs_virgin	-0.345047	0.787282	0.0190673	None	beta chain spectrin|protein_coding|3:218807339:218832141:1|gene:AAEL005845
AAEL002856-PA	5 d PBM_vs_virgin	-0.345228	0.787183	0.335946	None	|protein_coding|1:255671635:255692541:-1|gene:AAEL002856
AAEL004118-PA	5 d PBM_vs_virgin	-0.346612	0.786429	0.113027	None	aldo-keto reductase|protein_coding|3:401730360:401731453:-1|gene:AAEL004118
AAEL004211-PA	5 d PBM_vs_virgin	-0.348023	0.78566	NA	None	|protein_coding|3:116287472:116342730:-1|gene:AAEL004211
AAEL017133-PA	5 d PBM_vs_virgin	-0.350299	0.784421	0.173274	None	|protein_coding|2:22989505:22990272:-1|gene:AAEL017133
AAEL004338-PA	5 d PBM_vs_virgin	-0.352635	0.783152	0.035338	None	pyruvate dehydrogenase|protein_coding|3:365674985:365696304:-1|gene:AAEL004338
AAEL014393-PA	5 d PBM_vs_virgin	-0.354762	0.781999	0.0824655	None	Lactoylglutathione lyase|protein_coding|3:289162180:289182764:1|gene:AAEL014393
AAEL009075-PA	5 d PBM_vs_virgin	-0.355833	0.781418	0.484691	None	|protein_coding|2:3797604:3798859:1|gene:AAEL009075
AAEL008000-PA	5 d PBM_vs_virgin	-0.357708	0.780403	0.51796	None	golgi reassembly stacking protein 2 (grasp2)|protein_coding|2:36538499:36541083:1|gene:AAEL008000
AAEL001061-PB	5 d PBM_vs_virgin	-0.358364	0.780049	0.273795	None	GSTD1: glutathione S-transferase (GSTD1)|protein_coding|1:299812954:299824933:1|gene:AAEL001061
AAEL004404-PA	5 d PBM_vs_virgin	-0.358763	0.779833	0.142941	None	HIG1 domain family member 2A, putative|protein_coding|1:20324472:20324798:-1|gene:AAEL004404
AAEL003365-PB	5 d PBM_vs_virgin	-0.359021	0.779694	0.29718	None	fumarylacetoacetate hydrolase|protein_coding|3:80788706:80790727:-1|gene:AAEL003365
AAEL024786-PA	5 d PBM_vs_virgin	-0.359869	0.779236	0.0403188	None	|protein_coding|1:86107261:86118051:-1|gene:AAEL024786
AAEL009911-PA	5 d PBM_vs_virgin	-0.363482	0.777286	0.036501	None	rotamase|protein_coding|1:206625924:206626462:1|gene:AAEL009911
AAEL007392-PB	5 d PBM_vs_virgin	-0.36434	0.776824	0.223857	None	mitochondrial import receptor subunit tom20|protein_coding|3:408155324:408165038:-1|gene:AAEL007392
AAEL005171-PA	5 d PBM_vs_virgin	-0.365981	0.775941	0.0969422	None	|protein_coding|2:226546:229003:1|gene:AAEL005171
AAEL013613-PB	5 d PBM_vs_virgin	-0.368019	0.774846	0.451136	None	pyruvate dehydrogenase|protein_coding|3:195029841:195061303:1|gene:AAEL013613
AAEL012267-PA	5 d PBM_vs_virgin	-0.370264	0.773641	0.173972	None	macroglobulin/complement|protein_coding|2:384367027:384375899:1|gene:AAEL012267
AAEL005037-PA	5 d PBM_vs_virgin	-0.370537	0.773495	0.324301	None	seryl-tRNA synthetase|protein_coding|2:444309435:444317407:1|gene:AAEL005037
AAEL003206-PA	5 d PBM_vs_virgin	-0.370712	0.773401	0.239029	None	glutaredoxin, grx|protein_coding|1:190201241:190202151:-1|gene:AAEL003206
AAEL011906-PA	5 d PBM_vs_virgin	-0.37077	0.77337	0.326691	None	histone H1, putative|protein_coding|3:337659959:337660564:-1|gene:AAEL011906
AAEL008887-PA	5 d PBM_vs_virgin	-0.376422	0.770346	0.565485	None	cytochrome c oxidase,-subunit VIb|protein_coding|2:126264409:126264660:1|gene:AAEL008887
AAEL019924-PA	5 d PBM_vs_virgin	-0.379846	0.76852	0.204271	None	|protein_coding|3:80746076:80758337:-1|gene:AAEL019924
AAEL022979-PD	5 d PBM_vs_virgin	-0.380803	0.76801	0.00355338	None	|protein_coding|3:382021896:382053645:-1|gene:AAEL022979
AAEL025656-PA	5 d PBM_vs_virgin	-0.382592	0.767058	0.239149	None	|protein_coding|1:60200083:60218163:1|gene:AAEL025656
AAEL009169-PA	5 d PBM_vs_virgin	-0.383413	0.766622	0.000677991	None	synaptotagmin, putative|protein_coding|3:168896654:168930772:-1|gene:AAEL009169
AAEL013571-PA	5 d PBM_vs_virgin	-0.383464	0.766595	0.135282	None	synaptobrevin|protein_coding|2:61863521:61919562:-1|gene:AAEL013571
AAEL003336-PA	5 d PBM_vs_virgin	-0.386741	0.764855	0.0463728	None	tRNA-splicing ligase RtcB homolog|protein_coding|2:400341522:400343907:1|gene:AAEL003336
AAEL009604-PF	5 d PBM_vs_virgin	-0.387849	0.764268	0.251431	None	Receptor expression-enhancing protein|protein_coding|2:169945090:169970946:-1|gene:AAEL009604
AAEL013844-PB	5 d PBM_vs_virgin	-0.389107	0.763602	0.285569	None	diazepam binding inhibitor, putative|protein_coding|1:17886276:17888607:1|gene:AAEL013844
AAEL000417-PB	5 d PBM_vs_virgin	-0.390546	0.762841	0.140253	None	monocarboxylate transporter|protein_coding|3:185423497:185481397:1|gene:AAEL000417
AAEL003135-PA	5 d PBM_vs_virgin	-0.3907	0.762759	0.0739114	None	|protein_coding|3:269817541:269839881:-1|gene:AAEL003135
AAEL008041-PB	5 d PBM_vs_virgin	-0.391166	0.762513	0.134122	None	bleomycin hydrolase|protein_coding|3:132076981:132100102:1|gene:AAEL008041
AAEL010966-PD	5 d PBM_vs_virgin	-0.392859	0.761619	0.149788	None	ubiquitin carboxyl-terminal hydrolase isozyme L5|protein_coding|2:151224238:151225283:-1|gene:AAEL010966
AAEL013952-PB	5 d PBM_vs_virgin	-0.396829	0.759526	0.0068504	None	prohibitin|protein_coding|2:332007092:332014998:-1|gene:AAEL013952
AAEL004297-PA	5 d PBM_vs_virgin	-0.398447	0.758675	0.270092	None	ATP-citrate synthase|protein_coding|2:293502711:293527330:-1|gene:AAEL004297
AAEL009066-PA	5 d PBM_vs_virgin	-0.40232	0.75664	0.0545702	None	symbol, putative|protein_coding|2:269447731:269448347:-1|gene:AAEL009066
AAEL014452-PA	5 d PBM_vs_virgin	-0.402336	0.756632	0.0150461	None	acyl-coa dehydrogenase|protein_coding|2:118936939:118946720:1|gene:AAEL014452
AAEL014719-PA	5 d PBM_vs_virgin	-0.402579	0.756504	0.215248	None	inosine-uridine preferring nucleoside hydrolase|protein_coding|1:23544749:23546014:-1|gene:AAEL014719
AAEL004868-PA	5 d PBM_vs_virgin	-0.404048	0.755735	0.091437	None	hemomucin|protein_coding|1:288420009:288432749:-1|gene:AAEL004868
AAEL004434-PA	5 d PBM_vs_virgin	-0.404124	0.755695	0.184448	None	transketolase|protein_coding|3:204353243:204381775:1|gene:AAEL004434
AAEL002436-PD	5 d PBM_vs_virgin	-0.405323	0.755067	0.302709	None	|protein_coding|1:98885856:98886811:-1|gene:AAEL002436
AAEL003193-PA	5 d PBM_vs_virgin	-0.406342	0.754534	0.0369816	None	inorganic pyrophosphatase|protein_coding|1:192133164:192163954:1|gene:AAEL003193
AAEL006433-PB	5 d PBM_vs_virgin	-0.406519	0.754442	0.349234	None	|protein_coding|2:439295607:439369242:-1|gene:AAEL006433
AAEL009539-PA	5 d PBM_vs_virgin	-0.406848	0.75427	0.108585	None	acyl-protein thioesterase 1,2 (lysophospholipase i,ii)|protein_coding|3:223747025:223755521:-1|gene:AAEL009539
AAEL002416-PA	5 d PBM_vs_virgin	-0.40776	0.753793	0.02843	None	short-chain dehydrogenase|protein_coding|1:176719049:176726650:1|gene:AAEL002416
AAEL005308-PA	5 d PBM_vs_virgin	-0.407977	0.753679	0.0328469	None	pyruvate dehydrogenase|protein_coding|3:309372026:309385916:1|gene:AAEL005308
AAEL009317-PA	5 d PBM_vs_virgin	-0.410233	0.752502	0.0791599	None	rab11|protein_coding|1:199746518:199766015:-1|gene:AAEL009317
AAEL017508-PC	5 d PBM_vs_virgin	-0.41117	0.752013	0.224634	None	|protein_coding|1:279323175:279332445:1|gene:AAEL017508
AAEL002881-PA	5 d PBM_vs_virgin	-0.411685	0.751745	0.0109085	None	NADH:ubiquinone dehydrogenase, putative|protein_coding|1:255908501:255917645:-1|gene:AAEL002881
AAEL007439-PA	5 d PBM_vs_virgin	-0.413898	0.750593	0.00237202	None	myosin light chain 1,|protein_coding|2:291383787:291405818:-1|gene:AAEL007439
AAEL002995-PB	5 d PBM_vs_virgin	-0.414692	0.75018	0.0753485	None	pyrazinamidase/nicotinamidase|protein_coding|3:38897624:39151529:1|gene:AAEL002995
AAEL008783-PB	5 d PBM_vs_virgin	-0.416336	0.749325	0.032111	None	|protein_coding|2:198820336:198822115:1|gene:AAEL008783
AAEL009160-PC	5 d PBM_vs_virgin	-0.417464	0.74874	0.0410037	None	skp1|protein_coding|1:112344924:112345412:-1|gene:AAEL009160
AAEL006912-PC	5 d PBM_vs_virgin	-0.41794	0.748492	0.132489	None	acetyl-coa acetyltransferase 2,|protein_coding|3:143102214:143108867:-1|gene:AAEL006912
AAEL000529-PB	5 d PBM_vs_virgin	-0.42027	0.747285	0.451378	None	RpS21: 40S ribosomal protein S21|protein_coding|3:388949925:388950176:1|gene:AAEL000529
AAEL000713-PA	5 d PBM_vs_virgin	-0.420977	0.746918	0.0591057	None	reticulon/nogo|protein_coding|2:458862652:458932478:-1|gene:AAEL000713
AAEL007565-PB	5 d PBM_vs_virgin	-0.421231	0.746787	0.321516	None	leucine rich protein, putative|protein_coding|2:248940276:248960906:1|gene:AAEL007565
AAEL002113-PA	5 d PBM_vs_virgin	-0.423611	0.745556	0.154634	None	3-oxoacyl-[acyl-carrier-protein] synthase|protein_coding|3:176909211:176910566:1|gene:AAEL002113
AAEL017244-PB	5 d PBM_vs_virgin	-0.425127	0.744773	0.0444382	None	|protein_coding|1:290721422:290736266:-1|gene:AAEL017244
AAEL013775-PA	5 d PBM_vs_virgin	-0.425761	0.744446	0.638076	None	|protein_coding|2:277647377:277648286:-1|gene:AAEL013775
AAEL008862-PA	5 d PBM_vs_virgin	-0.426462	0.744084	0.0217465	None	|protein_coding|3:236662832:236679661:-1|gene:AAEL008862
AAEL019599-PA	5 d PBM_vs_virgin	-0.426676	0.743974	0.00272051	None	|protein_coding|2:354607637:354683093:-1|gene:AAEL019599
AAEL010464-PD	5 d PBM_vs_virgin	-0.427102	0.743754	0.037729	None	glutamate dehydrogenase|protein_coding|1:204143634:204173879:-1|gene:AAEL010464
AAEL010506-PA	5 d PBM_vs_virgin	-0.427283	0.743661	0.12447	None	GTP-binding protein alpha subunit, gna|protein_coding|2:90989244:91037488:1|gene:AAEL010506
AAEL009273-PA	5 d PBM_vs_virgin	-0.428373	0.743099	0.140285	None	inosine-5-monophosphate dehydrogenase|protein_coding|3:200124627:200158856:-1|gene:AAEL009273
AAEL001588-PA	5 d PBM_vs_virgin	-0.430628	0.741939	0.152414	None	glutamate carboxypeptidase|protein_coding|2:22834303:22846657:-1|gene:AAEL001588
AAEL003136-PA	5 d PBM_vs_virgin	-0.431556	0.741462	0.156171	None	copper chaperone Atox1, putative|protein_coding|3:269587671:269594024:-1|gene:AAEL003136
AAEL009808-PA	5 d PBM_vs_virgin	-0.432121	0.741171	0.0884592	None	ATP synthase subunit d|protein_coding|3:202834557:202862911:-1|gene:AAEL009808
AAEL000559-PB	5 d PBM_vs_virgin	-0.433106	0.740665	0.00836374	None	glycosyl transferase|protein_coding|3:388019320:388039447:-1|gene:AAEL000559
AAEL012279-PA	5 d PBM_vs_virgin	-0.434348	0.740028	0.142598	None	Eukaryotic translation initiation factor 3 subunit J (eIF3j)|protein_coding|2:144998348:145003798:1|gene:AAEL012279
AAEL021113-PA	5 d PBM_vs_virgin	-0.434961	0.739714	0.021161	None	|protein_coding|1:146717797:146751935:-1|gene:AAEL021113
AAEL009389-PA	5 d PBM_vs_virgin	-0.435225	0.739579	0.0941883	None	Transaldolase|protein_coding|3:380913462:380923764:1|gene:AAEL009389
AAEL003754-PA	5 d PBM_vs_virgin	-0.435348	0.739515	0.0706241	None	actin binding|protein_coding|1:248385136:248407933:-1|gene:AAEL003754
AAEL009764-PA	5 d PBM_vs_virgin	-0.43672	0.738812	0.081566	None	xaa-pro aminopeptidase|protein_coding|1:4146382:4148325:-1|gene:AAEL009764
AAEL004472-PA	5 d PBM_vs_virgin	-0.437768	0.738276	0.0970254	None	|protein_coding|3:110000081:110030899:-1|gene:AAEL004472
AAEL017212-PA	5 d PBM_vs_virgin	-0.438078	0.738117	0.193875	None	|protein_coding|2:474324311:474325692:-1|gene:AAEL017212
AAEL004657-PA	5 d PBM_vs_virgin	-0.440025	0.737122	0.24072	None	|protein_coding|2:76723932:76724935:-1|gene:AAEL004657
AAEL011239-PA	5 d PBM_vs_virgin	-0.442278	0.735971	0.182255	None	short-chain dehydrogenase|protein_coding|2:179628488:179629528:-1|gene:AAEL011239
AAEL012083-PB	5 d PBM_vs_virgin	-0.442654	0.73578	0.119237	None	receptor protein-tyrosine phosphatase 10d|protein_coding|3:160472199:160605581:-1|gene:AAEL012083
AAEL009100-PA	5 d PBM_vs_virgin	-0.443365	0.735417	0.255398	None	mitochondrial oxodicarboxylate carrier|protein_coding|3:135166178:135175344:1|gene:AAEL009100
AAEL007586-PA	5 d PBM_vs_virgin	-0.444844	0.734664	0.0634483	None	nuclear pore complex protein nup98|protein_coding|1:302208491:302262996:-1|gene:AAEL007586
AAEL009510-PA	5 d PBM_vs_virgin	-0.447065	0.733534	0.0444164	None	glucosamine-fructose-6-phosphate aminotransferase|protein_coding|3:345007789:345009816:-1|gene:AAEL009510
AAEL019458-PA	5 d PBM_vs_virgin	-0.45302	0.730512	0.0299892	None	|protein_coding|3:404619119:404667007:1|gene:AAEL019458
AAEL003046-PB	5 d PBM_vs_virgin	-0.453305	0.730368	0.00822201	None	saposin|protein_coding|1:129110206:129145946:1|gene:AAEL003046
AAEL001715-PA	5 d PBM_vs_virgin	-0.45828	0.727854	0.18098	None	Chaperonin|protein_coding|2:443080403:443083408:1|gene:AAEL001715
AAEL007414-PA	5 d PBM_vs_virgin	-0.459977	0.726998	0.102834	None	|protein_coding|2:134622342:134632588:1|gene:AAEL007414
AAEL023258-PA	5 d PBM_vs_virgin	-0.460984	0.726491	0.0776605	None	|protein_coding|1:96103201:96286529:-1|gene:AAEL023258
AAEL003497-PA	5 d PBM_vs_virgin	-0.461994	0.725982	0.293528	None	farnesyl-pyrophosphate synthetase|protein_coding|2:216343296:216361987:-1|gene:AAEL003497
AAEL022867-PA	5 d PBM_vs_virgin	-0.465599	0.724171	0.19297	None	|protein_coding|2:159598800:159611689:-1|gene:AAEL022867
AAEL009351-PA	5 d PBM_vs_virgin	-0.468629	0.722651	0.00134847	None	thioredoxin, putative|protein_coding|2:45164052:45164655:1|gene:AAEL009351
AAEL006668-PA	5 d PBM_vs_virgin	-0.470099	0.721915	0.0637753	None	|protein_coding|2:326514159:326527451:-1|gene:AAEL006668
AAEL006833-PD	5 d PBM_vs_virgin	-0.473457	0.720236	0.0509067	None	succinyl-CoA synthetase small subunit, putative|protein_coding|3:5655071:5674736:-1|gene:AAEL006833
AAEL003130-PA	5 d PBM_vs_virgin	-0.473914	0.720009	0.0565627	None	bcr-associated protein, bap|protein_coding|3:270958075:270969113:1|gene:AAEL003130
AAEL028188-PA	5 d PBM_vs_virgin	-0.474507	0.719713	0.11149	None	|protein_coding|1:307321602:307367699:-1|gene:AAEL028188
AAEL002107-PA	5 d PBM_vs_virgin	-0.476773	0.718583	0.0177327	None	sulfide quinone reductase|protein_coding|3:177829584:177843710:1|gene:AAEL002107
AAEL004088-PH	5 d PBM_vs_virgin	-0.480954	0.716504	0.11466	None	aldo-keto reductase|protein_coding|3:401671882:401678110:-1|gene:AAEL004088
AAEL013744-PA	5 d PBM_vs_virgin	-0.481692	0.716137	0.0337071	None	NADH:ubiquinone dehydrogenase, putative|protein_coding|2:95739123:95740469:-1|gene:AAEL013744
AAEL026165-PA	5 d PBM_vs_virgin	-0.482719	0.715627	0.0507347	None	|protein_coding|2:131994870:131996517:1|gene:AAEL026165
AAEL006363-PC	5 d PBM_vs_virgin	-0.484038	0.714974	0.0925686	None	ribose-phosphate pyrophosphokinase 1,2|protein_coding|1:100827264:100834892:1|gene:AAEL006363
AAEL002978-PA	5 d PBM_vs_virgin	-0.484928	0.714533	0.052788	None	leucyl aminopeptidase, putative|protein_coding|1:261514550:261539165:1|gene:AAEL002978
AAEL001210-PA	5 d PBM_vs_virgin	-0.488572	0.71273	0.0250543	None	NADH ubiquinone oxidoreductase subunit, putative|protein_coding|2:413266536:413267056:1|gene:AAEL001210
AAEL012507-PA	5 d PBM_vs_virgin	-0.489009	0.712514	0.116669	None	prefoldin, subunit, putative|protein_coding|2:185971013:185987208:1|gene:AAEL012507
AAEL011271-PA	5 d PBM_vs_virgin	-0.49002	0.712015	0.0721052	None	programmed cell death 6-interacting protein|protein_coding|2:226313713:226330512:-1|gene:AAEL011271
AAEL006061-PA	5 d PBM_vs_virgin	-0.490099	0.711976	0.00235137	None	Prosalpha2: 26S proteasome alpha 2 subunit|protein_coding|3:74042762:74043602:-1|gene:AAEL006061
AAEL014226-PB	5 d PBM_vs_virgin	-0.493212	0.710441	0.0219529	None	|protein_coding|3:197275664:197311673:-1|gene:AAEL014226
AAEL004141-PA	5 d PBM_vs_virgin	-0.493387	0.710356	0.119019	None	phosphatidylinositol transfer protein/retinal degeneration b protein|protein_coding|3:153720200:153783698:-1|gene:AAEL004141
[truncated: 777 more rows]

## Sheet: G3_vs_G2
Table S1 List of identified total proteins in G2_vs_G1, G3_vs_G1, and G3_vs_G2 groups.
[truncated: 1,591 more rows]
