# Supplementary material for: Leucine aminopeptidase1 controls egg deposition and hatchability in male Aedes aegypti mosquitoes
Source: Nat Commun. 2024 Jan 2;15:106. doi: 10.1038/s41467-023-44444-z (PMC10762072; doi:10.1038/s41467-023-44444-z)
Supplement: Supplementary file 5 — Supplementary Data 2 [file 41467_2023_44444_MOESM5_ESM.xlsx]

## Sheet: G2_vs_G1
Supplementary Data 2 List of differentially expressed proteins (DEPs) in G2_vs_G1, G3_vs_G1, and G3_vs_G2 groups.
G3_vs_G1			G2_vs_G1			G3_vs_G2
Protein	log2(Fold change)	pvalue	Protein	log2(Fold change)	pvalue	Protein	log2(Fold change)	pvalue
AAEL000004-PA	-1.40193	0.000180766	AAEL000004-PA	-0.691077	0.0121878	AAEL000004-PA	-0.710853	0.0106184
AAEL000032-PE	-1.80788	0.000259204	AAEL000010-PA	-1.07537	0.00543008	AAEL000108-PA	-1.5555	1.8901e-05
AAEL000109-PA	-2.70988	0.000728934	AAEL000032-PE	-1.35999	0.00161383	AAEL000163-PA	-0.594757	0.025387
AAEL000175-PB	-1.29461	0.00363004	AAEL000102-PB	-0.700681	0.00756692	AAEL000175-PB	-1.23858	0.00464238
AAEL000199-PA	-2.25037	0.0172318	AAEL000109-PA	-2.52059	0.000577863	AAEL000185-PA	-1.23535	0.0193904
AAEL000219-PA	-0.663161	0.0290145	AAEL000159-PA	-0.726554	0.000801057	AAEL000270-PA	-0.992618	0.0219548
AAEL000256-PA	-0.911272	0.00284252	AAEL000211-PA	-1.19757	0.0182412	AAEL000293-PA	-1.60152	5.04379e-05
AAEL000293-PA	-2.21679	5.88104e-06	AAEL000219-PA	-1.04685	0.00303097	AAEL000328-PA	1.17538	0.000619405
AAEL000336-PA	1.96682	0.000708224	AAEL000293-PA	-0.615277	0.00700774	AAEL000336-PA	1.07228	0.0198254
AAEL000370-PA	-1.42529	0.0372365	AAEL000328-PA	-0.935682	0.00228465	AAEL000359-PA	-1.05947	0.0441708
AAEL000386-PA	0.793732	0.0256582	AAEL000336-PA	0.894538	0.0417774	AAEL000360-PA	-1.26845	4.23678e-06
AAEL000388-PA	-0.972234	0.0407684	AAEL000378-PA	-0.718461	0.00884675	AAEL000378-PA	0.835206	0.00396676
AAEL000415-PA	0.652898	0.00044216	AAEL000417-PB	-2.54825	0.000227838	AAEL000417-PB	2.1577	0.000564502
AAEL000424-PA	0.736006	0.012386	AAEL000424-PA	1.62052	0.000104833	AAEL000424-PA	-0.884515	0.00480772
AAEL000444-PA	-1.67642	9.65502e-06	AAEL000440-PA	1.07272	0.0238573	AAEL000444-PA	-0.938423	0.00057245
AAEL000486-PA	-0.785375	0.0124538	AAEL000444-PA	-0.738	0.00252267	AAEL000501-PB	-1.10327	0.0017568
AAEL000501-PB	-1.20317	0.00103213	AAEL000445-PC	-2.89011	0.00963357	AAEL000515-PA	-2.12307	0.000196385
AAEL000515-PA	-0.96593	0.0187459	AAEL000460-PA	1.76629	0.00991643	AAEL000549-PB	0.837353	0.01852
AAEL000541-PB	-1.02319	0.00795717	AAEL000515-PA	1.15714	0.00784044	AAEL000551-PA	-1.0725	0.000428089
AAEL000551-PA	-1.73213	1.46752e-05	AAEL000541-PB	-1.12946	0.0047079	AAEL000574-PA	-0.692352	0.0220661
AAEL000574-PA	-1.06672	0.00239962	AAEL000551-PA	-0.659627	0.00764669	AAEL000637-PB	-0.774949	0.000125281
AAEL000641-PA	-1.71428	5.69481e-06	AAEL000641-PA	-1.00218	0.000269236	AAEL000641-PA	-0.712092	0.00234502
AAEL000703-PA	0.696102	0.0214807	AAEL000703-PA	-0.641394	0.0303679	AAEL000703-PA	1.3375	0.000590303
AAEL000713-PD	1.65879	0.000780452	AAEL000713-PA	-0.981294	0.000901232	AAEL000713-PD	1.30205	0.00336546
AAEL000802-PB	-1.80744	2.6267e-05	AAEL000744-PA	-0.597542	0.0485313	AAEL000744-PA	1.11187	0.00252419
AAEL000807-PA	-2.09046	0.000689658	AAEL000759-PA	0.936145	0.0135935	AAEL000791-PA	1.98402	0.00337669
AAEL000840-PB	-1.04889	0.00221804	AAEL000791-PA	-1.75149	0.00667591	AAEL000802-PB	-0.929169	0.00105294
AAEL000931-PA	4.49749	6.93731e-09	AAEL000802-PB	-0.878276	0.000220109	AAEL000807-PA	-1.09035	0.0145818
AAEL000944-PA	-1.98805	0.000424077	AAEL000807-PA	-1.00011	0.00636985	AAEL000931-PA	3.68459	3.34361e-08
AAEL000947-PA	-2.30669	1.12812e-06	AAEL000811-PA	-1.0739	0.00316778	AAEL000934-PF	2.39795	0.00691837
AAEL000951-PA	-1.13508	5.52442e-06	AAEL000878-PA	-1.85884	0.0246011	AAEL000941-PA	1.2234	0.00264304
AAEL000987-PA	-2.81843	1.42052e-08	AAEL000931-PA	0.812904	0.00193777	AAEL000944-PA	-2.03471	0.000363686
AAEL001005-PA	-1.9618	3.41073e-06	AAEL000934-PF	-1.84679	0.0211172	AAEL000947-PA	-1.57239	2.01789e-05
AAEL001009-PB	0.810277	0.000201708	AAEL000941-PA	-1.74397	0.000283554	AAEL000987-PA	-1.42661	2.82523e-06
AAEL001020-PB	1.1358	0.00221276	AAEL000947-PA	-0.734298	0.00318929	AAEL001005-PA	-1.03574	0.000338227
AAEL001041-PA	-1.03588	5.51232e-06	AAEL000951-PA	-0.885644	3.45792e-05	AAEL001020-PB	1.38008	0.00138995
AAEL001061-PC	-0.840148	0.00305166	AAEL000987-PA	-1.39182	3.40705e-06	AAEL001073-PA	-1.18166	0.000140824
AAEL001091-PA	1.2665	4.47771e-05	AAEL001005-PA	-0.926066	0.000703564	AAEL001091-PA	1.65893	6.13839e-06
AAEL001113-PA	2.37807	0.00107936	AAEL001041-PA	-0.797938	3.78646e-05	AAEL001094-PC	2.47005	6.74997e-06
AAEL001232-PA	-1.25866	1.14036e-06	AAEL001061-PB	-0.85419	0.0231759	AAEL001134-PA	0.628942	0.00839567
AAEL001250-PA	-1.4217	0.00438331	AAEL001094-PC	-2.01836	3.00162e-05	AAEL001216-PA	-0.862364	0.0395743
AAEL001354-PA	-0.822788	0.000789975	AAEL001113-PA	1.89228	0.00672911	AAEL001250-PA	-1.10492	0.00900257
AAEL001356-PA	-1.39033	0.010207	AAEL001128-PA	-1.11718	0.000237382	AAEL001374-PA	-1.80157	0.000599236
AAEL001371-PA	-1.31066	0.00198879	AAEL001210-PA	-0.788569	0.00217149	AAEL001403-PA	0.920051	0.0434745
AAEL001421-PA	-3.07353	0.0018761	AAEL001232-PA	-0.778019	4.15388e-05	AAEL001432-PA	-1.03585	4.5529e-06
AAEL001432-PA	-1.80485	6.2686e-08	AAEL001371-PA	-1.05296	0.00514705	AAEL001446-PB	0.680703	0.0378146
AAEL001446-PB	0.845528	0.0176027	AAEL001421-PA	-1.83188	0.00435061	AAEL001452-PA	-1.23266	0.00577947
AAEL001503-PB	-2.81082	9.92744e-05	AAEL001432-PA	-0.769004	4.1145e-05	AAEL001503-PB	-2.21352	0.000559146
AAEL001516-PA	-1.92613	0.000513587	AAEL001452-PA	1.74443	0.00126339	AAEL001649-PA	-0.99536	0.00808589
AAEL001569-PA	-0.803428	0.0120139	AAEL001503-PB	-0.597301	0.0296758	AAEL001673-PA	1.08102	0.00151392
AAEL001570-PB	-1.23493	0.00239873	AAEL001516-PA	-1.30714	0.00250223	AAEL001708-PA	-1.1772	9.03353e-06
AAEL001593-PA	1.10464	0.000116166	AAEL001569-PA	-0.71031	0.0126703	AAEL001759-PA	-1.64123	7.74292e-05
AAEL001605-PB	-0.878566	0.0294905	AAEL001570-PB	-0.756392	0.028225	AAEL001911-PA	-1.48639	0.000647822
AAEL001623-PA	-0.958208	0.000260659	AAEL001588-PA	-0.749097	0.0250151	AAEL001946-PB	1.73409	4.0394e-05
AAEL001673-PA	0.922842	0.00381874	AAEL001593-PA	1.13882	9.38319e-05	AAEL001951-PA	1.7214	0.0185334
AAEL001677-PA	-3.19211	0.000114132	AAEL001605-PB	-1.40144	0.00292016	AAEL001965-PA	-0.624567	0.0377796
AAEL001708-PA	-1.83082	3.10545e-07	AAEL001623-PA	-0.660515	0.00272118	AAEL002016-PB	-1.50222	1.52066e-06
AAEL001759-PA	-2.40575	4.6908e-06	AAEL001649-PA	0.655367	0.0309587	AAEL002023-PA	-0.856644	0.00018863
AAEL001769-PA	-1.15142	1.25083e-05	AAEL001677-PA	-2.63958	4.69383e-05	AAEL002061-PA	-0.677115	0.0268925
AAEL001845-PB	3.5225	5.29559e-05	AAEL001683-PA	-2.26717	7.91097e-05	AAEL002124-PA	2.99893	0.00152501
AAEL001851-PA	-1.00456	1.63746e-05	AAEL001708-PA	-0.653619	0.000569595	AAEL002163-PA	-0.919135	0.00939193
AAEL001869-PA	-1.51917	0.00037687	AAEL001725-PA	1.03621	0.00692215	AAEL002174-PA	-0.848585	0.0354647
AAEL001919-PC	0.650345	0.031668	AAEL001759-PA	-0.764519	0.00883347	AAEL002183-PA	-1.42014	0.000585619
AAEL001935-PA	-0.701269	0.00993761	AAEL001769-PA	-0.61399	0.001292	AAEL002334-PA	-0.909283	0.000192007
AAEL001952-PA	-0.995327	0.00694169	AAEL001851-PA	-0.976661	2.01434e-05	AAEL002361-PA	-1.74836	0.00479024
AAEL001965-PA	-2.07731	3.44469e-05	AAEL001865-PA	0.750276	0.00880659	AAEL002362-PA	-0.785887	0.00844713
AAEL002016-PB	2.42089	3.72645e-08	AAEL001869-PA	-1.20959	0.00160503	AAEL002372-PB	-1.07918	0.000373131
AAEL002023-PA	-1.76661	9.21356e-07	AAEL001946-PB	-1.40319	0.000179628	AAEL002417-PB	1.65417	0.000809956
AAEL002031-PB	0.695108	0.0230964	AAEL001952-PA	-1.30052	0.00152342	AAEL002504-PB	0.857262	0.00833802
AAEL002047-PA	-2.21241	0.000159975	AAEL001965-PA	-1.45274	0.000413795	AAEL002527-PA	-1.95693	0.00236504
AAEL002061-PA	-1.1253	0.00201705	AAEL002016-PB	3.92311	8.17957e-10	AAEL002534-PA	-0.902935	0.0132818
AAEL002065-PA	-0.660265	0.00760605	AAEL002023-PA	-0.909962	0.000124308	AAEL002537-PB	-1.12268	0.0232237
AAEL002083-PA	-0.685102	0.0488795	AAEL002047-PA	-1.71477	0.00086567	AAEL002542-PA	1.13329	0.00295569
AAEL002110-PB	-1.51136	0.000438992	AAEL002083-PA	-0.710774	0.0426759	AAEL002565-PB	1.21143	0.000932286
AAEL002124-PA	1.51827	0.0178096	AAEL002110-PB	-1.59652	4.65955e-05	AAEL002572-PA	2.13013	5.63412e-05
AAEL002158-PA	-0.877219	0.000458927	AAEL002124-PA	-1.48066	0.0195445	AAEL002676-PB	-0.727829	0.00028026
AAEL002174-PA	-2.49178	7.49009e-05	AAEL002174-PA	-1.6432	0.00120632	AAEL002759-PD	1.93269	0.000311016
AAEL002178-PB	-1.54968	0.000366335	AAEL002178-PB	-1.43742	0.00059993	AAEL002761-PAH	1.63349	0.000289183
AAEL002183-PA	-2.19321	5.23135e-05	AAEL002183-PA	-0.77307	0.00227766	AAEL002797-PA	1.03114	0.00979951
AAEL002296-PA	-0.871298	0.00941829	AAEL002296-PA	-1.39921	0.000606283	AAEL002804-PA	-1.97442	5.68082e-05
AAEL002334-PA	-1.35394	1.10708e-05	AAEL002350-PA	-0.986624	0.00151144	AAEL002815-PA	-0.630179	0.0369029
AAEL002346-PC	-1.14112	0.0224036	AAEL002362-PA	0.999394	0.00224958	AAEL002818-PB	-0.942115	0.0013026
AAEL002350-PA	-0.606853	0.0198842	AAEL002387-PA	-1.04359	0.0104484	AAEL002833-PA	-1.18435	0.000119062
AAEL002372-PB	-1.57983	2.59203e-05	AAEL002449-PA	-1.18242	0.00714978	AAEL002840-PA	-3.08371	1.57667e-06
AAEL002417-PB	1.21492	0.00502953	AAEL002504-PB	-1.01153	0.00341655	AAEL002851-PA	-0.663195	0.0190977
AAEL002449-PA	-1.64925	0.00105471	AAEL002512-PA	-1.31877	0.0016157	AAEL002859-PB	0.77816	1.54792e-06
AAEL002469-PB	0.822189	0.00172538	AAEL002523-PA	-0.768544	0.000130705	AAEL002861-PA	-0.596903	0.000674551
AAEL002512-PA	-1.43661	0.000952638	AAEL002534-PA	-1.06968	0.00562243	AAEL002870-PC	-0.774965	0.0194657
AAEL002523-PA	-0.781815	5.74141e-05	AAEL002542-PA	-0.736004	0.0256793	AAEL002878-PA	-1.73464	9.37878e-06
AAEL002527-PA	-2.21816	0.00110849	AAEL002564-PA	-0.727813	0.0486407	AAEL002906-PA	-0.722131	0.0113247
AAEL002534-PA	-1.97261	0.000122554	AAEL002565-PB	-0.705713	0.0178777	AAEL002924-PD	0.655259	0.00166545
AAEL002537-PB	-0.95502	0.0444603	AAEL002572-PA	-1.88323	0.000134241	AAEL002978-PA	-2.16662	7.6072e-06
AAEL002551-PB	-1.2304	0.0268247	AAEL002688-PA	1.06368	0.0334185	AAEL003012-PA	-3.39019	4.10072e-07
AAEL002676-PB	-1.15259	1.05973e-05	AAEL002703-PC	-1.293	0.000692009	AAEL003133-PB	-1.36428	4.39025e-05
AAEL002678-PA	0.930194	0.0118056	AAEL002725-PA	-1.53707	0.0197323	AAEL003137-PB	1.21193	0.0203327
AAEL002683-PA	1.62227	0.00810976	AAEL002748-PA	-1.11221	0.000420843	AAEL003154-PA	0.960823	0.00782076
AAEL002688-PA	1.3153	0.0131752	AAEL002759-PD	-1.75647	0.000584114	AAEL003177-PA	-1.80541	1.44259e-05
AAEL002703-PC	-0.828659	0.0130995	AAEL002761-PAH	-0.785686	0.018869	AAEL003210-PF	-1.48597	3.387e-05
AAEL002748-PA	-1.01853	0.000745271	AAEL002761-PB	-0.720043	0.0128168	AAEL003265-PB	-1.40395	0.00719662
AAEL002761-PAH	0.847801	0.0132655	AAEL002804-PA	-0.600401	0.0470393	AAEL003347-PA	-1.39802	0.0027463
AAEL002804-PA	-2.57482	8.13551e-06	AAEL002832-PA	-1.54623	2.62782e-05	AAEL003416-PA	0.879083	0.000674246
AAEL002815-PA	-1.21058	0.00222217	AAEL002833-PA	-0.854691	0.00103768	AAEL003427-PA	-1.53253	0.00155039
AAEL002818-PB	-1.16531	0.000256093	AAEL002840-PA	-1.20168	0.00124265	AAEL003443-PA	-1.88524	0.00243273
AAEL002832-PA	-1.79583	8.707e-06	AAEL002848-PA	1.86902	0.0061969	AAEL003491-PC	0.808951	0.00271232
AAEL002833-PA	-2.03904	2.20442e-06	AAEL002851-PA	2.43207	4.99577e-06	AAEL003501-PA	-1.29525	3.20138e-05
AAEL002840-PA	-4.28539	1.23488e-07	AAEL002867-PA	-1.06619	0.000357764	AAEL003530-PA	-1.02159	2.54478e-06
AAEL002851-PA	1.76888	5.20953e-05	AAEL002870-PC	-0.741654	0.0235996	AAEL003644-PA	-1.07275	0.0085202
AAEL002859-PB	0.718628	2.83935e-06	AAEL002879-PAA	-0.839001	0.00201247	AAEL003666-PA	1.01726	0.000981484
AAEL002861-PA	-1.11512	8.35847e-06	AAEL002881-PA	-0.981728	4.94814e-05	AAEL003670-PA	-0.848842	0.00280599
AAEL002867-PA	-1.08863	0.000315001	AAEL002886-PB	0.801093	0.00621365	AAEL003743-PA	-1.24536	2.77824e-05
AAEL002869-PA	-0.622531	0.0254216	AAEL002898-PA	-1.09471	0.00325596	AAEL003746-PA	1.19005	0.0182062
AAEL002870-PC	-1.51662	0.000452817	AAEL002962-PA	-0.985036	0.0320898	AAEL003757-PA	-1.45724	1.89366e-05
AAEL002879-PAA	-1.2432	0.000158801	AAEL002978-PA	1.68169	4.8836e-05	AAEL003829-PA	1.00252	1.07584e-06
AAEL002886-PB	1.36875	0.000235635	AAEL002995-PB	-0.928425	0.0144967	AAEL003837-PG	1.09333	0.0185849
AAEL002898-PA	-0.884778	0.00551111	AAEL003006-PC	-1.0434	0.00607293	AAEL003871-PA	-1.07524	0.0367109
AAEL002906-PA	-1.278	0.00040962	AAEL003012-PA	-2.03207	1.98021e-05	AAEL003957-PD	0.751469	0.0159
AAEL002962-PA	-1.26385	0.0104824	AAEL003135-PA	-0.643136	0.00959818	AAEL003993-PA	0.829406	0.0333154
AAEL003006-PC	-0.926388	0.0107988	AAEL003139-PC	1.18617	0.0165745	AAEL004059-PB	0.827092	0.0281489
AAEL003012-PA	-5.42226	1.03463e-08	AAEL003193-PA	-0.603793	0.00592401	AAEL004060-PB	1.72823	0.00203364
AAEL003076-PA	0.805585	0.0048823	AAEL003210-PF	-0.720018	0.0014778	AAEL004175-PA	-1.36913	0.00148144
AAEL003084-PA	-1.09452	0.00199586	AAEL003347-PA	0.815163	0.0215964	AAEL004209-PB	-0.602947	0.0190996
AAEL003133-PB	-0.87398	0.000905922	AAEL003352-PA	-0.985904	0.0399513	AAEL004221-PA	2.72856	0.000147895
AAEL003154-PA	0.642417	0.0283516	AAEL003396-PA	-1.48072	0.000490424	AAEL004242-PA	2.89536	0.0010938
AAEL003210-PF	-2.20598	2.42591e-06	AAEL003412-PB	-1.25583	0.000664776	AAEL004261-PA	-1.20508	4.50767e-07
AAEL003352-PA	-1.53047	0.00583702	AAEL003491-PC	-0.851887	0.00200202	AAEL004291-PA	-0.842272	0.0467896
AAEL003396-PA	-1.8971	9.08119e-05	AAEL003503-PA	-0.694369	0.0229609	AAEL004294-PA	0.717906	0.00375343
AAEL003412-PB	-1.23922	0.000724061	AAEL003530-PA	-0.87517	8.17072e-06	AAEL004313-PA	-0.5912	0.0394548
AAEL003415-PB	-0.842463	0.00299601	AAEL003536-PA	-1.35248	0.0020322	AAEL004317-PA	1.72964	0.000844199
AAEL003427-PA	-1.6053	0.00116623	AAEL003634-PA	-1.6562	0.000374605	AAEL004325-PA	-1.29047	0.000100869
AAEL003431-PA	-0.981004	0.0467106	AAEL003658-PB	-1.13686	4.43027e-05	AAEL004347-PA	-1.20452	0.00606885
AAEL003503-PA	-1.03741	0.00302434	AAEL003664-PB	-1.29953	0.00169368	AAEL004366-PA	-1.3285	0.000110824
AAEL003530-PA	-1.89676	2.07962e-08	AAEL003669-PA	-1.08306	1.98786e-06	AAEL004404-PA	-0.832692	0.00546337
AAEL003536-PA	-1.93129	0.0004939	AAEL003670-PA	-0.72908	0.00650534	AAEL004409-PB	-1.3889	4.28931e-07
AAEL003634-PA	-1.2157	0.00258738	AAEL003746-PA	-1.36188	0.00957165	AAEL004465-PC	-0.910045	0.00661681
AAEL003658-PB	-1.32486	1.4504e-05	AAEL003755-PA	-0.928596	0.015953	AAEL004500-PC	-0.875224	0.000967525
AAEL003664-PB	-1.43643	0.000912876	AAEL003774-PA	-0.742917	0.000193252	AAEL004521-PA	-0.747251	0.0131006
AAEL003666-PA	0.661806	0.0110297	AAEL003785-PA	-1.53518	0.0013277	AAEL004523-PA	-2.14999	0.00862506
AAEL003669-PA	-1.65817	7.3382e-08	AAEL003872-PA	-0.896633	0.00502777	AAEL004559-PD	0.804892	0.00353529
AAEL003670-PA	-1.57792	4.79303e-05	AAEL003873-PA	-0.633578	0.00133659	AAEL004567-PA	0.971586	0.0439879
AAEL003743-PA	-1.15557	4.77349e-05	AAEL003903-PA	-0.979301	0.0388039	AAEL004631-PA	1.66604	0.0131432
AAEL003750-PA	-1.48757	0.0384352	AAEL003957-PD	-1.01597	0.00334842	AAEL004659-PA	-1.36129	0.000289577
AAEL003755-PA	-0.65931	0.0405412	AAEL003993-PA	-1.58844	0.0011714	AAEL004699-PA	-0.654328	0.00189422
AAEL003774-PA	-1.29135	3.49123e-06	AAEL004010-PA	-1.29111	0.000228752	AAEL004738-PA	-0.80205	6.51551e-06
AAEL003785-PA	-1.90872	0.00254995	AAEL004041-PD	-0.704743	5.66658e-05	AAEL004809-PA	-2.08778	0.000194736
AAEL003837-PG	0.918324	0.0385259	AAEL004076-PC	-1.08233	0.0183136	AAEL004823-PA	0.662938	0.00761532
AAEL003872-PA	-0.6803	0.0197435	AAEL004086-PB	-0.940322	0.00885143	AAEL004872-PB	-1.44062	0.000558934
AAEL003903-PA	-1.09801	0.0383961	AAEL004127-PA	-1.16528	0.0239077	AAEL004930-PA	-1.89151	0.00289646
AAEL003908-PA	-0.918268	0.0467735	AAEL004137-PA	-0.901763	0.000300894	AAEL004951-PA	-2.44858	9.05637e-05
AAEL003993-PA	-0.759034	0.046782	AAEL004148-PA	-1.21341	0.0077219	AAEL004977-PA	-0.991672	0.000414704
AAEL004010-PA	-0.807779	0.0018881	AAEL004175-PA	-0.939641	0.0117581	AAEL004988-PA	1.62082	9.58449e-06
AAEL004040-PA	-0.955172	0.0105698	AAEL004180-PB	1.15884	0.0370284	AAEL005052-PA	-1.31923	0.00573399
AAEL004059-PB	0.938516	0.0161804	AAEL004195-PA	-1.33416	1.75324e-05	AAEL005069-PA	-0.624806	0.0091771
AAEL004060-PB	1.54199	0.00392489	AAEL004199-PA	1.45268	2.12438e-05	AAEL005097-PB	-0.632337	0.0458136
AAEL004086-PB	-1.53054	0.000512789	AAEL004209-PB	-0.663706	0.012213	AAEL005108-PA	-1.69135	0.000190674
AAEL004102-PA	-0.746676	0.0460868	AAEL004221-PA	-1.26535	0.00772574	AAEL005137-PA	-1.29368	6.71918e-05
AAEL004127-PA	-0.980964	0.011707	AAEL004227-PD	-0.698293	0.0110216	AAEL005170-PB	-0.719674	0.00294347
AAEL004137-PA	-0.908487	0.000286248	AAEL004228-PA	-0.799228	0.00015587	AAEL005197-PA	-0.885245	0.00482901
AAEL004148-PA	-0.791626	0.0318542	AAEL004242-PA	-1.52828	0.0222606	AAEL005213-PB	-1.45441	0.00379009
AAEL004175-PA	-2.30877	4.45609e-05	AAEL004247-PA	-1.68844	0.00502759	AAEL005220-PC	-1.3995	0.000137991
AAEL004195-PA	-1.41762	1.11939e-05	AAEL004299-PA	-0.849946	0.0360791	AAEL005222-PA	-1.41836	2.11926e-05
AAEL004199-PA	1.15345	0.000111037	AAEL004313-PA	-1.6591	0.000124864	AAEL005230-PA	-1.13152	0.0010123
AAEL004209-PB	-1.26665	0.000274613	AAEL004317-PA	-1.4492	0.000931017	AAEL005266-PC	-0.789754	0.00197767
AAEL004221-PA	1.46321	0.000671837	AAEL004320-PA	-0.602776	0.0039238	AAEL005354-PA	-0.893966	0.00923892
AAEL004242-PA	1.36708	0.0165211	AAEL004325-PA	-1.15855	0.000212672	AAEL005419-PA	0.753307	0.0346526
AAEL004247-PA	-1.31304	0.0176701	AAEL004338-PA	-0.710959	0.000932394	AAEL005457-PA	-1.67891	0.000116851
AAEL004291-PA	-1.03067	0.0207067	AAEL004351-PD	1.22962	0.0215305	AAEL005458-PA	-0.958287	0.023519
AAEL004294-PA	0.685767	0.00483698	AAEL004419-PA	1.48159	0.0387809	AAEL005460-PA	-2.03101	1.33173e-07
AAEL004300-PA	-0.991388	0.0435771	AAEL004434-PA	-0.897067	0.0121646	AAEL005471-PA	-1.86438	3.3947e-06
AAEL004308-PA	-1.01998	0.0135222	AAEL004435-PA	0.599678	0.0482618	AAEL005500-PA	-1.97627	0.0111252
AAEL004313-PA	-2.2503	1.39305e-05	AAEL004450-PA	-0.896496	0.000755236	AAEL005521-PA	-0.868626	0.00104322
AAEL004320-PA	-1.02481	0.00013661	AAEL004465-PC	1.50536	0.00461901	AAEL005524-PA	-0.686391	0.0325373
AAEL004325-PA	-2.44901	8.71916e-07	AAEL004469-PA	-1.60284	0.00246383	AAEL005593-PA	2.21902	0.00072365
AAEL004347-PA	-1.02098	0.0139377	AAEL004490-PA	1.47999	0.00227637	AAEL005617-PA	1.33564	4.47924e-05
AAEL004350-PA	1.07312	0.0307805	AAEL004496-PD	-0.948181	0.00410351	AAEL005630-PA	-2.07458	0.00249438
AAEL004409-PB	-1.9559	2.95508e-08	AAEL004521-PA	-1.01109	0.00263098	AAEL005656-PA	1.30994	0.00244017
AAEL004419-PA	1.42076	0.0448511	AAEL004559-PD	-1.40223	0.000101239	AAEL005722-PB	-1.57107	0.000801029
AAEL004448-PA	-0.640755	0.0170894	AAEL004613-PA	-1.10206	0.0060901	AAEL005738-PA	-0.891672	0.00376933
AAEL004450-PA	-0.74521	0.0023465	AAEL004686-PA	1.49719	0.00158126	AAEL005766-PA	1.96266	5.23364e-07
AAEL004465-PC	0.595315	0.0101145	AAEL004699-PA	-0.697914	0.00128071	AAEL005772-PA	-1.82992	0.000851
AAEL004490-PA	0.979969	0.0194187	AAEL004755-PA	-0.71188	0.00186849	AAEL005845-PB	0.784458	0.000159827
AAEL004496-PD	-0.809415	0.00948196	AAEL004809-PA	-0.756543	0.00613178	AAEL005879-PA	1.16048	0.000391303
AAEL004500-PC	-1.27014	7.95851e-05	AAEL004823-PA	-0.690151	0.00616794	AAEL005890-PA	0.909315	0.000582378
AAEL004521-PA	-1.75835	7.12455e-05	AAEL004829-PA	2.9695	0.0221375	AAEL005891-PA	-0.98455	0.0418471
AAEL004523-PA	-1.72156	0.0361868	AAEL004902-PA	-0.620664	0.0200143	AAEL005997-PA	-0.822872	0.0247395
AAEL004546-PA	-0.974844	0.0010926	AAEL004951-PA	-1.02733	0.0163168	AAEL006017-PA	-1.24297	2.17888e-05
AAEL004559-PD	-0.597341	0.0163653	AAEL005052-PA	2.74305	5.38749e-05	AAEL006042-PA	-1.4706	3.34849e-06
AAEL004563-PA	-0.837778	0.00605982	AAEL005069-PA	-0.962035	0.00076849	AAEL006048-PC	-0.717255	0.00386631
AAEL004613-PA	-1.19392	0.00222456	AAEL005084-PA	1.65622	0.0100319	AAEL006061-PA	-0.640929	0.000440529
AAEL004686-PA	1.64296	0.000977131	AAEL005097-PB	-0.799107	0.0174675	AAEL006070-PA	1.63428	6.80963e-05
AAEL004699-PA	-1.35224	1.35893e-05	AAEL005109-PA	1.56676	0.0278632	AAEL006115-PA	-0.948422	0.0109971
AAEL004738-PA	-1.28135	1.79339e-07	AAEL005137-PA	-0.701444	0.00351421	AAEL006122-PB	-1.41484	0.0198129
AAEL004743-PE	-0.897741	0.00203965	AAEL005165-PD	1.2294	9.74367e-06	AAEL006171-PB	1.69662	2.98428e-05
AAEL004755-PA	-0.948374	0.000300961	AAEL005170-PB	1.31745	5.67736e-05	AAEL006174-PA	-0.664237	0.0109247
AAEL004809-PA	-2.84433	3.38121e-05	AAEL005187-PB	-1.10599	0.000133153	AAEL006180-PB	1.71402	3.34672e-06
AAEL004829-PA	2.60177	0.038119	AAEL005217-PA	-2.06501	0.000150294	AAEL006315-PA	-0.85843	0.0218272
AAEL004853-PA	1.02854	0.0470578	AAEL005218-PC	-0.855405	0.00388294	AAEL006322-PC	-0.676557	0.00113006
AAEL004902-PA	-0.853805	0.00404006	AAEL005220-PC	-0.874587	0.00280385	AAEL006362-PA	-0.716749	0.0194618
AAEL004914-PA	-1.4534	0.0420274	AAEL005228-PA	-1.09854	0.0136806	AAEL006373-PB	-1.50356	0.000280396
AAEL004921-PA	-3.05896	0.0140833	AAEL005258-PA	-1.48691	0.0347362	AAEL006389-PB	-0.716492	0.0255523
AAEL004930-PA	-1.38073	0.0468148	AAEL005266-PC	-0.771383	0.00227336	AAEL006399-PA	-1.33144	0.00647088
AAEL004951-PA	-3.4759	7.05275e-06	AAEL005305-PD	0.940948	0.00647949	AAEL006572-PA	1.9913	0.000118138
AAEL004977-PA	-1.16388	0.000140203	AAEL005336-PA	-0.725433	0.0140153	AAEL006582-PH	2.40021	9.42654e-06
AAEL004984-PA	-0.880799	0.021665	AAEL005354-PA	2.44528	1.4275e-05	AAEL006611-PA	-1.20455	0.00287576
AAEL004988-PA	1.81738	4.06006e-06	AAEL005407-PD	-0.844407	0.0184588	AAEL006634-PA	0.881686	0.00555317
AAEL005052-PA	1.42382	0.00377353	AAEL005408-PA	-0.930789	0.0106032	AAEL006717-PA	-0.988128	4.28845e-05
AAEL005069-PA	-1.58684	2.43859e-05	AAEL005426-PA	-1.115	0.0448636	AAEL006721-PE	2.09586	0.000376852
AAEL005097-PB	-1.43144	0.000688333	AAEL005440-PD	1.10002	0.00217621	AAEL006753-PA	-1.11319	6.53382e-06
AAEL005137-PA	-1.99513	2.74504e-06	AAEL005458-PA	0.796551	0.0489184	AAEL006785-PB	-1.50845	0.000246368
AAEL005141-PA	-0.902479	0.00345691	AAEL005493-PA	-0.704863	0.00277662	AAEL006860-PA	-0.665411	0.032416
AAEL005165-PD	0.661399	0.000745096	AAEL005504-PC	-1.00954	0.00451	AAEL006872-PA	1.26646	0.000171838
AAEL005170-PB	0.597772	0.00808558	AAEL005515-PF	-1.63381	0.00194654	AAEL006884-PA	-1.54946	0.0100283
AAEL005187-PB	-1.03655	0.000208066	AAEL005521-PA	-0.832012	0.00136202	AAEL006885-PA	0.702201	0.0311342
AAEL005213-PB	-1.84174	0.000926664	AAEL005524-PA	-0.692885	0.0313251	AAEL006885-PE	1.52506	0.000158445
AAEL005217-PA	-2.10817	0.000130218	AAEL005593-PA	-1.17946	0.022496	AAEL006895-PB	1.66545	2.0768e-05
AAEL005218-PC	-1.17502	0.000566103	AAEL005601-PA	-0.702801	0.0017996	AAEL006912-PC	0.733908	0.0186778
AAEL005220-PC	-2.27409	4.01576e-06	AAEL005617-PA	-0.801075	0.00138846	AAEL006919-PA	-3.647	2.2124e-05
AAEL005228-PA	-1.3588	0.0046005	AAEL005722-PB	-0.727512	0.041984	AAEL006922-PA	1.76466	0.00188879
AAEL005258-PA	-1.69412	0.0303897	AAEL005766-PA	-0.695862	0.000916081	AAEL006924-PA	-1.02189	0.00195234
AAEL005266-PC	-1.56114	1.98906e-05	AAEL005772-PA	-1.71988	0.00125412	AAEL006975-PB	-1.37052	2.79471e-06
AAEL005336-PA	-1.11279	0.00135325	AAEL005779-PA	-1.05557	0.0277004	AAEL006993-PC	1.03097	9.02773e-05
AAEL005354-PA	1.55131	0.000355517	AAEL005830-PA	-0.726328	0.00611908	AAEL007029-PB	1.22161	1.86996e-05
AAEL005400-PA	-0.929117	0.00779926	AAEL005845-PB	-1.12951	1.16505e-05	AAEL007078-PA	-1.12245	0.0150116
AAEL005401-PA	-1.06024	0.0198267	AAEL005879-PA	-0.621854	0.0141351	AAEL007132-PB	0.969588	0.000591601
AAEL005407-PD	-0.768645	0.0277426	AAEL005890-PA	-0.997622	0.000316188	AAEL007173-PE	0.890515	0.000776544
AAEL005408-PA	-0.748811	0.0284643	AAEL005901-PC	-1.02287	0.00306172	AAEL007188-PA	-1.018	0.00298864
AAEL005415-PA	0.678143	0.0344491	AAEL005931-PB	-0.895129	0.00592813	AAEL007196-PA	-0.869899	0.00197937
AAEL005419-PA	1.3093	0.00111151	AAEL005947-PA	-0.829083	0.000301638	AAEL007253-PB	-1.16525	7.17436e-06
AAEL005440-PD	0.849513	0.00364084	AAEL006095-PA	-1.14877	0.000761197	AAEL007282-PB	0.850497	0.0113281
AAEL005457-PA	-2.01943	3.55762e-05	AAEL006102-PA	-1.03513	0.000144776	AAEL007306-PB	1.58515	1.89875e-06
AAEL005460-PA	-2.49375	2.66213e-08	AAEL006117-PA	-0.800147	0.000602313	AAEL007316-PA	0.768611	0.000243526
AAEL005471-PA	-2.24601	8.18016e-07	AAEL006169-PA	-0.923509	0.000949115	AAEL007374-PA	-0.897476	0.031371
AAEL005504-PC	-1.00174	0.00469412	AAEL006171-PB	-1.01304	0.00100812	AAEL007441-PA	-1.57428	0.00018828
AAEL005515-PF	-1.26667	0.00801664	AAEL006196-PA	-1.17994	0.000582944	AAEL007494-PA	-0.664554	0.000134714
AAEL005521-PA	-1.70064	9.84108e-06	AAEL006224-PA	-1.2692	0.00148374	AAEL007547-PB	-1.18456	0.000161871
AAEL005524-PA	-1.37928	0.000835011	AAEL006251-PA	-1.11031	0.000158262	AAEL007634-PA	-1.19011	0.00075909
AAEL005552-PC	-0.685698	0.0464224	AAEL006362-PA	-0.722425	0.0187862	AAEL007684-PA	-1.56704	3.87317e-08
AAEL005593-PA	1.03956	0.0377881	AAEL006389-PB	-0.900071	0.00883999	AAEL007696-PB	1.30378	0.000177001
AAEL005655-PB	-1.29394	0.0466435	AAEL006415-PA	-0.948892	0.00803481	AAEL007699-PE	-1.20542	0.0244227
AAEL005656-PA	1.24713	0.00324043	AAEL006436-PA	0.955595	0.0119275	AAEL007702-PA	-0.667603	0.0157249
AAEL005722-PB	-2.29858	6.07603e-05	AAEL006460-PA	-1.56099	0.0439655	AAEL007706-PA	-2.2324	0.0054693
AAEL005728-PA	-0.775567	0.00043054	AAEL006467-PB	-1.43718	0.00356012	AAEL007707-PA	1.13053	0.0465029
AAEL005738-PA	-0.906471	0.00271632	AAEL006474-PA	1.06259	0.000164473	AAEL007765-PA	1.12603	0.0474862
AAEL005766-PA	1.2668	1.44787e-05	AAEL006560-PA	-1.775	0.00428564	AAEL007771-PB	-0.823677	0.00207227
AAEL005772-PA	-3.5498	8.28128e-06	AAEL006572-PA	-1.02364	0.00725226	AAEL007892-PA	-1.23602	0.00023968
AAEL005779-PA	-1.24302	0.0144427	AAEL006582-PH	-0.789351	0.0118285	AAEL007944-PA	-0.612843	0.0473848
AAEL005830-PA	-1.03963	0.000743048	AAEL006642-PA	2.60442	3.15036e-05	AAEL007945-PA	-0.735455	2.05153e-05
AAEL005832-PA	-1.92437	0.00400193	AAEL006668-PA	-0.664355	0.0335067	AAEL008036-PA	-1.90609	0.00193895
AAEL005901-PC	-1.49836	0.000280274	AAEL006698-PA	-1.35052	0.000654574	AAEL008062-PB	-0.633258	0.0386628
AAEL005931-PB	-0.728387	0.0165192	AAEL006717-PA	0.925405	6.85563e-05	AAEL008099-PA	-0.878965	0.00520747
AAEL005947-PA	-1.19887	2.24672e-05	AAEL006721-PE	-1.38026	0.00479754	AAEL008144-PB	1.07909	0.0201261
AAEL005997-PA	-1.30433	0.00237352	AAEL006740-PB	-1.07531	0.000435701	AAEL008171-PA	-0.765094	0.00128015
AAEL006048-PC	-1.04996	0.00037091	AAEL006751-PA	-1.21852	0.00161198	AAEL008188-PA	-2.3838	5.99349e-06
AAEL006050-PA	-1.81275	0.00952181	AAEL006785-PB	-1.11752	0.00169153	AAEL008192-PA	-0.954524	0.000752835
AAEL006070-PA	1.35888	0.000245373	AAEL006833-PD	-0.738286	0.00721013	AAEL008216-PA	0.687238	0.00969034
AAEL006095-PA	-1.67867	5.78915e-05	AAEL006885-PA	-0.899754	0.0101678	AAEL008232-PC	2.21395	0.00271781
AAEL006102-PA	-1.11483	8.62111e-05	AAEL006912-PC	-1.15185	0.00171916	AAEL008274-PA	-2.83775	0.00150758
AAEL006115-PA	-1.58443	0.000574572	AAEL006917-PA	-0.707271	0.00155519	AAEL008303-PA	3.41231	1.07979e-07
AAEL006117-PA	-1.0519	9.46022e-05	AAEL006922-PA	-1.70465	0.00231871	AAEL008319-PA	-1.32073	0.000699137
AAEL006122-PB	-1.72936	0.00753307	AAEL006958-PB	-0.679047	0.000360046	AAEL008329-PA	-0.826182	0.0186523
AAEL006169-PA	-0.940632	0.00084517	AAEL006975-PB	8.79106	3.38199e-10	AAEL008330-PB	-0.687766	0.00428335
AAEL006171-PB	0.68358	0.00939655	AAEL006977-PA	-0.611568	0.0106826	AAEL008334-PB	-0.948049	0.0380148
AAEL006174-PA	-1.1901	0.000359602	AAEL006978-PA	-0.878169	0.0382076	AAEL008347-PA	-0.879902	0.0122991
AAEL006180-PB	1.18076	5.25638e-05	AAEL007029-PB	-0.935272	0.000126816	AAEL008364-PA	-1.13274	1.1067e-06
AAEL006196-PA	-1.59387	7.53818e-05	AAEL007043-PB	-1.27368	0.000509324	AAEL008401-PB	1.15857	0.0019252
AAEL006224-PA	-1.42634	0.000715214	AAEL007054-PA	0.673071	0.0224692	AAEL008428-PA	-1.968	6.23169e-05
AAEL006251-PA	-1.0003	0.000321597	AAEL007065-PA	-1.149	0.0097049	AAEL008461-PA	-0.862602	0.000522556
AAEL006271-PD	-1.8322	0.00331268	AAEL007078-PA	-0.7598	0.045838	AAEL008463-PA	1.10205	0.0039771
AAEL006315-PA	-0.787069	0.0314464	AAEL007135-PA	-0.770626	0.0098855	AAEL008481-PA	-1.35684	9.59149e-05
AAEL006322-PC	-0.77155	0.000488393	AAEL007160-PA	-1.2652	0.000396683	AAEL008569-PB	2.3976	0.000217602
AAEL006362-PA	-1.43917	0.000382091	AAEL007164-PA	0.801309	0.0193815	AAEL008607-PI	-1.09844	0.000351556
AAEL006389-PB	-1.61656	0.00026627	AAEL007173-PE	-1.49808	2.13683e-05	AAEL008656-PA	-1.60143	0.000856527
AAEL006415-PA	-1.19379	0.00226239	AAEL007196-PA	0.656298	0.00933891	AAEL008738-PA	-1.02665	0.0182195
AAEL006436-PA	1.16006	0.00462784	AAEL007226-PA	-1.02797	0.00113161	AAEL008764-PA	-1.68675	0.000376767
AAEL006441-PA	-1.06444	0.0240468	AAEL007236-PA	-1.42796	0.000707109	AAEL008779-PB	-1.96581	0.000243812
AAEL006473-PA	-0.98626	0.0016151	AAEL007282-PB	-0.714352	0.0251387	AAEL008801-PB	1.11899	0.00603932
AAEL006474-PA	0.708227	0.00223301	AAEL007305-PA	-2.27487	0.00686435	AAEL008848-PA	1.20035	0.00486123
AAEL006572-PA	0.967659	0.00966382	AAEL007316-PA	-0.871955	0.000110382	AAEL008862-PA	-0.624601	0.00315499
AAEL006582-PH	1.61086	0.000166304	AAEL007385-PC	-0.971201	0.00399486	AAEL008887-PA	1.7518	0.0235749
AAEL006611-PA	-0.755444	0.0291207	AAEL007494-PA	-1.73091	1.02955e-07	AAEL008898-PA	-1.43493	0.00833735
AAEL006642-PA	1.91913	0.000268848	AAEL007526-PC	-1.85272	0.00212882	AAEL009029-PA	-0.691708	5.00518e-05
AAEL006698-PA	-1.20403	0.00134783	AAEL007546-PA	-1.59832	0.0118376	AAEL009035-PA	-1.69105	0.00322728
AAEL006721-PB	1.07299	1.02427e-06	AAEL007547-PB	1.04638	0.000321424	AAEL009075-PA	-1.22545	0.0386344
AAEL006740-PB	-1.0942	0.000388357	AAEL007549-PA	-0.607841	0.035533	AAEL009093-PA	-0.695248	0.0143857
AAEL006748-PA	-1.37327	0.0272726	AAEL007563-PB	-1.47672	0.000157292	AAEL009129-PB	-1.18422	0.00133587
AAEL006751-PA	-1.6343	0.000243748	AAEL007633-PA	-0.772224	0.00102786	AAEL009142-PA	-0.687651	0.0069028
AAEL006785-PB	-2.62597	4.51965e-06	AAEL007634-PA	-0.65895	0.00986552	AAEL009185-PB	2.77236	6.33775e-06
AAEL006835-PA	-0.923567	0.000120613	AAEL007650-PA	-0.667871	0.00957178	AAEL009387-PA	1.13866	0.00176395
AAEL006860-PA	-1.00526	0.00452113	AAEL007662-PD	1.41773	0.0021668	AAEL009484-PC	-1.90931	0.00796938
AAEL006872-PA	1.61329	3.09532e-05	AAEL007681-PA	0.799088	0.00131264	AAEL009496-PA	-1.36449	0.00469058
AAEL006885-PE	1.30279	0.00021117	AAEL007698-PA	-0.773847	0.0300145	AAEL009564-PA	-1.5748	0.00387651
AAEL006895-PB	1.67811	4.10587e-05	AAEL007718-PA	-1.12982	0.00692689	AAEL009634-PI	0.797191	0.00929392
AAEL006899-PA	2.72301	0.00653837	AAEL007725-PA	-1.21764	1.75847e-05	AAEL009691-PA	0.811993	0.00449202
AAEL006919-PA	-3.61638	2.35319e-05	AAEL007752-PA	0.864793	0.00262489	AAEL009705-PA	-1.75788	0.000442786
AAEL006958-PB	-0.860246	7.06253e-05	AAEL007765-PA	-1.40955	0.0190564	AAEL009747-PA	-1.37779	0.000588118
AAEL006975-PB	7.42054	9.33972e-10	AAEL007771-PB	-1.21852	0.000166133	AAEL009810-PA	-1.56033	0.000330381
AAEL006993-PC	0.774618	0.000269805	AAEL007777-PA	-0.985236	0.0010003	AAEL009843-PA	-2.75725	1.58693e-05
AAEL007023-PA	-0.742101	0.00195953	AAEL007803-PA	-1.35963	2.90384e-07	AAEL009860-PA	-1.69163	0.00348314
AAEL007042-PC	-0.619628	0.0186579	AAEL007845-PA	-1.17473	0.009992	AAEL009864-PB	-1.08178	0.000592446
AAEL007043-PB	-1.34979	0.000347288	AAEL007883-PD	-0.887807	0.00912447	AAEL009869-PA	-0.729138	0.00477466
AAEL007065-PA	-1.29424	0.00521966	AAEL007892-PA	-1.67079	2.86543e-05	AAEL009872-PA	0.946919	2.35913e-05
AAEL007078-PA	-1.88225	0.00104098	AAEL007944-PA	-1.04443	0.00353283	AAEL009888-PA	-0.781426	0.00979098
AAEL007132-PB	1.09274	0.00033726	AAEL007962-PA	-0.923177	0.0186807	AAEL009968-PB	0.897056	0.0384327
AAEL007160-PA	-1.19406	0.000579603	AAEL007963-PB	-0.610165	0.000625292	AAEL009995-PA	-0.94354	0.0149823
AAEL007173-PE	-0.607562	0.00718932	AAEL007979-PB	1.50884	0.000197568	AAEL010012-PA	-0.818187	0.00992463
AAEL007209-PA	-0.819878	0.00111154	AAEL007987-PA	-0.613429	0.0241692	AAEL010037-PB	0.784097	0.0300578
AAEL007226-PA	-1.07521	0.000853568	AAEL007990-PE	-1.34011	0.00956395	AAEL010065-PA	-0.818293	0.0022375
AAEL007236-PA	-1.02991	0.00494468	AAEL008036-PA	1.56228	0.00962682	AAEL010071-PA	-0.740732	0.00271531
AAEL007306-PB	1.26259	1.05573e-05	AAEL008041-PB	-0.944088	0.00382637	AAEL010087-PA	-0.700294	0.0296655
AAEL007374-PA	-0.93132	0.0269369	AAEL008073-PA	-1.53886	0.024094	AAEL010145-PC	0.662313	0.00995822
AAEL007383-PE	-1.10174	0.000894989	AAEL008103-PB	-1.88338	4.86898e-05	AAEL010149-PA	-1.89718	0.000230805
AAEL007385-PC	-0.825067	0.00948273	AAEL008128-PA	-0.751691	0.00940755	AAEL010168-PA	-1.30747	1.59886e-05
AAEL007441-PA	-1.44583	0.000334839	AAEL008134-PA	0.702745	0.0456811	AAEL010197-PA	-1.32352	0.00153782
AAEL007452-PA	1.85278	0.00255405	AAEL008144-PB	-1.33097	0.00430044	AAEL010205-PB	3.93101	6.72851e-06
AAEL007494-PA	-2.39546	7.98551e-09	AAEL008163-PA	-1.72172	0.00962356	AAEL010227-PA	-1.00667	0.00617346
AAEL007526-PC	-0.995578	0.0436344	AAEL008171-PA	-0.742322	0.00154009	AAEL010235-PA	-1.44205	0.00598127
AAEL007536-PB	-0.843266	0.00820808	AAEL008185-PA	-1.16441	0.0171709	AAEL010254-PA	-0.671266	0.0166454
AAEL007546-PA	-1.66908	0.00955937	AAEL008192-PA	-0.887881	0.0011869	AAEL010260-PA	-1.23971	0.00546086
AAEL007549-PA	-0.731375	0.0161092	AAEL008232-PC	-1.7469	0.0177431	AAEL010276-PA	-1.2884	0.00125959
AAEL007555-PA	-0.757993	0.000373198	AAEL008257-PA	-1.70842	0.000140909	AAEL010299-PC	-0.758424	0.0402689
AAEL007634-PA	-1.84906	4.90568e-05	AAEL008274-PA	-1.28742	0.0123363	AAEL010318-PA	-0.990593	0.000478389
AAEL007650-PA	-0.919713	0.00162072	AAEL008285-PA	-1.21039	0.00431526	AAEL010403-PA	1.48817	0.000237461
AAEL007662-PD	0.888266	0.0332777	AAEL008289-PB	-0.897409	0.0189201	AAEL010430-PA	-0.889405	0.0237491
AAEL007696-PB	0.983433	0.00112569	AAEL008303-PA	-1.03946	0.000661539	AAEL010464-PF	0.789507	0.00184643
AAEL007698-PA	-1.32923	0.00418911	AAEL008329-PA	-0.855515	0.0159063	AAEL010509-PF	1.87258	0.0145234
AAEL007699-PE	-1.55824	0.00722555	AAEL008434-PB	-1.06282	0.000299108	AAEL010520-PA	-0.670024	0.000350762
AAEL007702-PA	-0.674526	0.0149873	AAEL008461-PA	-0.780239	0.000488522	AAEL010563-PB	-1.2007	0.0449352
AAEL007707-PA	1.11567	0.0488034	AAEL008473-PA	-0.852204	0.0175327	AAEL010584-PB	-0.858429	0.0225728
AAEL007725-PA	-1.50264	3.65485e-06	AAEL008481-PA	-0.761315	0.00384754	AAEL010590-PA	-0.773676	0.000228205
AAEL007752-PA	0.984252	0.00120735	AAEL008489-PA	-0.918815	0.0154977	AAEL010639-PB	-1.47929	0.000625566
AAEL007771-PB	-2.04219	3.89417e-06	AAEL008500-PA	-1.17625	0.00647646	AAEL010653-PA	-1.56318	0.0050479
AAEL007803-PA	-1.69472	5.19367e-08	AAEL008517-PA	-0.691598	0.0025746	AAEL010658-PA	-1.69992	0.00532024
AAEL007845-PA	-1.2908	0.00356723	AAEL008527-PA	-2.86452	2.36059e-06	AAEL010661-PA	-0.749102	0.00176617
AAEL007883-PD	-0.603258	0.0487658	AAEL008607-PI	-0.960685	0.000840386	AAEL010682-PA	-1.51209	0.00177797
AAEL007892-PA	-2.90681	4.38388e-07	AAEL008641-PA	-1.00962	0.00110097	AAEL010727-PA	-1.61462	0.000117368
AAEL007926-PA	-1.75043	0.00580492	AAEL008687-PA	-0.802284	0.00225265	AAEL010738-PC	-1.04674	0.0102325
AAEL007944-PA	-1.65727	0.000320782	AAEL008692-PA	-0.853121	0.0022253	AAEL010743-PB	-2.91984	0.0165403
AAEL007945-PA	-1.14021	7.50323e-07	AAEL008700-PA	-0.65532	0.0101322	AAEL010756-PC	-0.848149	0.0245867
AAEL007963-PB	-1.07024	1.2243e-05	AAEL008764-PA	-0.726658	0.0354639	AAEL010765-PA	-1.4402	0.0254684
AAEL007979-PB	1.47974	0.000225618	AAEL008765-PB	-2.27226	0.000229609	AAEL010769-PB	-1.5498	1.92108e-05
AAEL007990-PE	-1.64514	0.00318231	AAEL008770-PA	-1.15369	0.0233226	AAEL010776-PB	-1.71599	0.000616714
AAEL008099-PA	-0.745694	0.0145753	AAEL008773-PA	-0.989128	0.00162039	AAEL010777-PA	0.680675	0.0312947
AAEL008103-PB	-2.03629	2.76868e-05	AAEL008779-PB	9.45404	1.34709e-08	AAEL010782-PA	-2.28103	0.000662412
AAEL008163-PA	-2.53439	0.0010832	AAEL008789-PA	-0.97476	0.0119354	AAEL010814-PA	0.724367	0.0407726
AAEL008171-PA	-1.50742	1.19987e-05	AAEL008790-PA	1.06695	0.00817936	AAEL010821-PA	-0.836326	0.0126062
AAEL008185-PA	-1.2033	0.0147489	AAEL008801-PB	-1.88534	0.000249838	AAEL010823-PA	1.20195	0.000243582
AAEL008188-PA	-2.60953	3.0272e-06	AAEL008848-PA	-1.25697	0.00376661	AAEL010826-PB	-1.12643	0.0467668
AAEL008192-PA	-1.8424	7.4435e-06	AAEL008849-PA	-0.977125	0.0394655	AAEL010850-PA	2.1229	4.08691e-05
AAEL008257-PA	-1.63859	0.000187856	AAEL008887-PA	-2.12822	0.00951468	AAEL010850-PC	1.12685	0.0323451
AAEL008274-PA	-4.12517	0.000203077	AAEL008893-PA	-0.654254	0.0162263	AAEL010850-PI	1.88101	0.00172247
AAEL008285-PA	-1.57475	0.000905095	AAEL008921-PD	-1.09233	0.00911271	AAEL010884-PB	2.85752	1.4537e-06
AAEL008303-PA	2.37285	1.79609e-06	AAEL009051-PB	-0.652568	0.00110055	AAEL010894-PA	-3.02109	0.000943654
AAEL008319-PA	-1.60098	0.000195006	AAEL009080-PC	-0.837665	0.00746278	AAEL010966-PD	-0.74288	0.0290923
AAEL008329-PA	-1.6817	0.000327579	AAEL009129-PB	0.909836	0.00607202	AAEL010975-PA	1.24568	0.000190899
AAEL008330-PB	-1.03463	0.000349664	AAEL009160-PC	-0.948633	0.000554546	AAEL010991-PA	-0.76226	0.000712369
AAEL008347-PA	-1.01259	0.00627727	AAEL009173-PA	-1.89345	0.0365146	AAEL010998-PA	-1.23548	0.000660318
AAEL008364-PA	-0.936865	4.69569e-06	AAEL009185-PB	-0.794649	0.0175892	AAEL011022-PA	1.09197	0.00718391
AAEL008367-PA	-2.9068	0.016294	AAEL009225-PA	-0.800923	0.000639448	AAEL011070-PA	-1.25353	0.00338665
AAEL008401-PB	1.33923	0.000787101	AAEL009275-PA	1.02037	0.0278272	AAEL011090-PA	-0.689339	0.0140725
AAEL008412-PA	-1.01197	0.0338392	AAEL009278-PA	1.00499	0.0175909	AAEL011112-PD	3.41951	7.55069e-06
AAEL008461-PA	-1.64284	8.46614e-06	AAEL009291-PA	-1.08369	0.00378575	AAEL011116-PA	0.803902	0.0415965
AAEL008481-PA	-2.11815	3.6667e-06	AAEL009295-PA	-0.994443	0.000494503	AAEL011158-PA	0.747097	0.00410793
AAEL008489-PA	-0.962393	0.0124448	AAEL009313-PB	-1.70716	1.9143e-06	AAEL011221-PB	-1.00233	0.00609946
AAEL008500-PA	-1.3803	0.00282601	AAEL009422-PD	-0.877571	0.00736593	AAEL011382-PA	-0.589201	0.026253
AAEL008517-PA	-0.744921	0.00165717	AAEL009510-PA	-0.688029	0.00324999	AAEL011406-PA	-0.75761	0.014731
AAEL008569-PB	1.9239	0.000923324	AAEL009569-PA	-1.96899	2.49543e-05	AAEL011433-PA	-0.844384	0.00333282
AAEL008596-PA	-0.897691	0.015702	AAEL009637-PA	-1.04429	0.0110804	AAEL011447-PB	-0.823645	0.0140981
AAEL008607-PI	-2.05912	3.85437e-06	AAEL009646-PB	-0.591679	0.0236436	AAEL011471-PE	-0.950343	0.0119205
AAEL008641-PA	-1.09113	0.000673553	AAEL009653-PA	-1.25244	0.0235902	AAEL011478-PC	-1.65241	2.93078e-05
AAEL008656-PA	-2.12735	0.000304649	AAEL009677-PA	0.695735	0.044427	AAEL011504-PA	-1.67964	0.0184511
AAEL008687-PA	-1.2365	0.000138003	AAEL009747-PA	0.668061	0.0289548	AAEL011527-PA	-0.600709	0.0465785
AAEL008692-PA	-0.88474	0.00179205	AAEL009829-PA	-0.692104	0.000868763	AAEL011578-PA	1.3827	2.21098e-07
AAEL008700-PA	-1.17752	0.000808644	AAEL009861-PD	-1.66931	0.00209163	AAEL011587-PC	-1.57092	0.0154699
AAEL008738-PA	-1.27482	0.0062891	AAEL009894-PB	-0.770007	0.00448199	AAEL011741-PC	2.50201	0.00495252
AAEL008740-PA	-0.941565	0.0236813	AAEL009895-PB	-1.26456	0.000253626	AAEL011741-PD	1.89064	0.000355804
AAEL008764-PA	-2.41341	3.0946e-05	AAEL009946-PA	-0.687999	0.000376914	AAEL011746-PB	0.88017	0.00440185
AAEL008770-PA	-1.22362	0.0184672	AAEL009948-PA	-2.33327	0.0230349	AAEL011778-PA	0.981523	0.00164451
AAEL008773-PA	-1.24566	0.000374031	AAEL009955-PB	-0.691867	0.0408097	AAEL011789-PC	1.256	0.000174805
AAEL008779-PB	7.48824	6.78647e-08	AAEL009968-PB	-2.28648	0.000230921	AAEL011803-PA	-2.16546	4.70805e-07
AAEL008790-PA	0.810286	0.0291807	AAEL009994-PA	-1.03119	0.00526269	AAEL011813-PA	-1.19493	1.10917e-05
AAEL008801-PB	-0.766353	0.0350226	AAEL010017-PA	-0.809222	0.00503577	AAEL011830-PC	1.37459	0.000232632
AAEL008849-PA	-1.1462	0.0204216	AAEL010065-PA	-1.07655	0.000400514	AAEL011949-PB	-0.679813	0.00174897
AAEL008853-PA	0.80209	0.0438493	AAEL010127-PA	-0.782385	0.0387551	AAEL011950-PA	1.28075	2.72525e-05
AAEL008898-PA	-1.07536	0.031281	AAEL010148-PA	1.20567	0.0443505	AAEL012014-PA	3.4695	5.80461e-07
AAEL008921-PD	-0.906669	0.0219065	AAEL010159-PA	-0.642957	0.0104645	AAEL012069-PB	0.756201	0.0133092
AAEL009051-PB	-0.725311	0.00113846	AAEL010170-PA	-0.83387	0.000176972	AAEL012083-PB	-0.896684	0.0103406
AAEL009080-PC	-0.794114	0.00979312	AAEL010205-PB	-1.14344	0.0170584	AAEL012098-PC	-1.95559	7.48122e-05
AAEL009093-PA	-0.626633	0.0230006	AAEL010227-PA	-0.59439	0.0380314	AAEL012099-PC	-1.36952	4.63889e-05
AAEL009101-PA	-0.84693	0.0153737	AAEL010248-PB	-1.05066	0.00921852	AAEL012101-PB	-1.37127	0.00938803
AAEL009142-PA	-1.02504	0.00121184	AAEL010284-PA	-2.03646	0.00423666	AAEL012122-PA	-0.811415	0.000367846
AAEL009185-PB	1.97771	7.49225e-05	AAEL010299-PC	-1.44607	0.00162084	AAEL012207-PF	1.48048	0.000214318
AAEL009225-PA	-0.816132	0.000566169	AAEL010386-PB	0.735411	0.0222858	AAEL012243-PA	-1.01141	0.0153937
AAEL009232-PB	1.08937	0.00620273	AAEL010464-PF	-0.786034	0.00189227	AAEL012272-PA	-1.59799	0.000294274
AAEL009278-PA	1.37569	0.00353575	AAEL010467-PC	-1.56044	0.00319209	AAEL012278-PA	-1.01024	0.0027439
AAEL009291-PA	-1.28665	0.00138131	AAEL010505-PA	-1.89485	0.000283649	AAEL012312-PA	-0.748414	0.0202117
AAEL009295-PA	-0.929471	0.00076517	AAEL010509-PF	-1.36244	0.0482854	AAEL012317-PA	1.1261	0.0162594
AAEL009313-PB	-1.68828	2.08376e-06	AAEL010514-PA	-0.989885	9.94345e-05	AAEL012351-PB	-1.21128	0.0139904
AAEL009324-PA	-0.780503	0.000211641	AAEL010563-PB	2.87904	0.000457855	AAEL012394-PB	-0.80549	0.0204742
AAEL009387-PA	1.03415	0.00310326	AAEL010572-PB	-0.665745	0.000168087	AAEL012424-PB	-1.56136	0.00159134
AAEL009402-PB	-1.57039	0.0305178	AAEL010590-PA	3.69564	1.31114e-08	AAEL012446-PB	-1.49905	0.013517
AAEL009422-PD	-1.23415	0.0010384	AAEL010611-PC	-1.42769	0.00293015	AAEL012543-PA	-1.37382	8.71913e-07
AAEL009496-PA	-1.5032	0.00271754	AAEL010636-PB	-2.43293	0.000377205	AAEL012579-PA	0.762879	0.00771483
AAEL009497-PA	-1.01502	0.00112946	AAEL010661-PA	-0.851422	0.000799635	AAEL012585-PA	-1.40537	1.91068e-05
AAEL009547-PA	-0.982562	0.0241623	AAEL010682-PA	1.60465	0.00712172	AAEL012694-PB	-1.13707	0.00344452
AAEL009634-PI	0.685084	0.0191144	AAEL010727-PA	-1.0883	0.00156056	AAEL012701-PA	-0.689014	0.000137812
AAEL009637-PA	-1.24177	0.00449405	AAEL010738-PC	2.21656	0.000104804	AAEL012746-PA	1.39002	0.000915587
AAEL009646-PB	-1.03101	0.00125977	AAEL010743-PB	1.87711	0.0241822	AAEL012825-PA	-0.664936	0.0344367
AAEL009653-PA	-1.91126	0.00277532	AAEL010756-PC	-1.20927	0.00430539	AAEL012826-PA	0.605423	0.00191036
AAEL009677-PA	0.850296	0.012403	AAEL010769-PB	-0.644899	0.00581476	AAEL012827-PA	-0.845057	0.0400515
AAEL009691-PA	0.74307	0.00722469	AAEL010776-PB	-1.08988	0.00863758	AAEL012860-PA	4.19542	1.27609e-07
AAEL009747-PA	-0.709733	0.0224115	AAEL010777-PA	-0.830343	0.0130023	AAEL012863-PA	1.77539	0.000222178
AAEL009766-PA	1.28515	0.00298694	AAEL010781-PA	-1.2364	0.000426303	AAEL012944-PB	-0.971826	8.6417e-05
AAEL009810-PA	-1.40296	0.000587663	AAEL010782-PA	-2.7131	0.000209601	AAEL012964-PB	1.82491	0.0107817
AAEL009829-PA	-0.826001	0.00059104	AAEL010783-PA	-1.09264	0.000600391	AAEL012994-PA	1.20055	0.000667659
AAEL009843-PA	-2.35389	5.01712e-05	AAEL010819-PA	-0.67605	0.0255739	AAEL012996-PA	0.652141	0.0084726
AAEL009861-PD	-1.76771	0.0014824	AAEL010821-PA	-0.843383	0.0121054	AAEL013069-PA	-0.960921	0.000782082
AAEL009863-PC	-0.718252	0.034354	AAEL010850-PA	-1.26766	0.0013193	AAEL013071-PA	-1.59391	0.00205241
AAEL009864-PB	-0.835655	0.00288544	AAEL010850-PI	-1.39616	0.00727536	AAEL013074-PB	1.02927	0.00276437
AAEL009869-PA	-0.988242	0.0007847	AAEL010869-PB	-1.32118	3.09705e-05	AAEL013075-PB	-0.938261	0.00134389
AAEL009872-PA	0.775479	9.88444e-05	AAEL010975-PA	-0.650276	0.00955834	AAEL013111-PA	2.01894	0.000553363
AAEL009894-PB	-0.997677	0.000969942	AAEL010998-PA	1.18275	0.0047547	AAEL013132-PC	0.827754	0.0332439
AAEL009895-PB	-1.33415	0.00017603	AAEL011025-PA	-1.24157	0.00863472	AAEL013138-PA	1.0416	0.00695669
AAEL009898-PA	-0.811738	0.0177197	AAEL011048-PA	-1.20655	0.0192037	AAEL013188-PA	-0.982238	0.000474722
AAEL009946-PA	-1.17084	2.61357e-05	AAEL011063-PA	-1.39176	0.000123411	AAEL013220-PA	-1.23139	0.0234334
AAEL009955-PB	-1.1244	0.00418206	AAEL011090-PA	1.42222	0.000197861	AAEL013221-PC	-1.40821	1.68738e-06
AAEL009968-PB	-1.38942	0.00499763	AAEL011184-PA	1.63957	8.24341e-05	AAEL013228-PB	-1.07766	0.0131032
AAEL009994-PA	-1.61282	0.000346644	AAEL011221-PB	-0.761928	0.00717323	AAEL013230-PA	-0.739122	0.0102055
AAEL009995-PA	-0.820097	0.0271095	AAEL011264-PA	-0.97164	0.0128516	AAEL013320-PA	-1.32836	1.64645e-05
AAEL010012-PA	-0.80578	0.0107058	AAEL011271-PA	-0.858852	0.00668505	AAEL013334-PA	-1.08443	0.00681602
AAEL010017-PA	-0.849492	0.00385201	AAEL011276-PA	0.900831	0.00151978	AAEL013353-PE	0.748108	0.0486065
AAEL010037-PB	0.86042	0.0202356	AAEL011288-PA	-1.26918	0.00173161	AAEL013452-PB	0.885354	0.00026072
AAEL010048-PA	-0.886758	0.0169909	AAEL011382-PA	-1.36913	0.0050223	AAEL013491-PA	-1.11996	0.00199506
AAEL010065-PA	-1.89485	7.17973e-06	AAEL011406-PA	1.2892	0.000755145	AAEL013565-PB	1.13374	0.00245972
AAEL010087-PA	-0.820931	0.0147549	AAEL011444-PA	-1.03318	0.0104804	AAEL013570-PA	0.672367	0.0293788
AAEL010127-PA	-0.92783	0.0190477	AAEL011447-PB	-0.647703	0.0394215	AAEL013585-PA	-1.11804	0.0490443
AAEL010159-PA	-1.0022	0.000840145	AAEL011478-PC	2.86468	1.55307e-06	AAEL013643-PA	1.36349	0.0114447
AAEL010168-PA	-1.66054	2.66498e-06	AAEL011527-PA	-0.677302	0.0292002	AAEL013661-PA	1.19762	0.0051224
AAEL010170-PA	-0.784408	0.000268336	AAEL011587-PC	-1.63179	0.0129285	AAEL013684-PA	1.37265	1.93328e-05
AAEL010205-PB	2.78757	8.26883e-05	AAEL011656-PA	-1.13554	0.00573111	AAEL013737-PA	-2.0113	0.000269184
AAEL010227-PA	-1.60106	0.000469053	AAEL011657-PA	-0.727486	0.0132996	AAEL013823-PB	2.2207	4.45937e-06
AAEL010235-PA	-1.40692	0.00681435	AAEL011666-PA	-0.709006	0.00358414	AAEL013845-PB	-1.05458	0.00012726
AAEL010254-PA	-0.660322	0.017879	AAEL011711-PA	-1.20393	0.00475864	AAEL013853-PC	-0.603654	0.0252605
AAEL010260-PA	-1.20778	0.00627772	AAEL011742-PA	-1.19056	0.0120447	AAEL013875-PA	-0.756328	0.00978715
AAEL010276-PA	-0.827669	0.0142171	AAEL011752-PA	-0.767687	0.0281627	AAEL013904-PA	0.781824	0.000629663
AAEL010299-PC	-2.2045	0.000101398	AAEL011754-PC	-0.761144	6.24488e-05	AAEL013941-PA	0.872174	0.00369993
AAEL010318-PA	-1.15039	0.000175188	AAEL011776-PA	-1.34048	0.00682641	AAEL013989-PA	-1.94828	3.09338e-06
AAEL010386-PB	0.613299	0.0461896	AAEL011778-PA	-1.17057	0.000543703	AAEL014231-PB	-1.56953	0.000212058
AAEL010403-PA	1.18063	0.00107486	AAEL011803-PA	-1.42024	1.16214e-05	AAEL014253-PB	0.88015	0.0172565
AAEL010430-PA	-0.983469	0.0151332	AAEL011830-PC	-0.982482	0.00169954	AAEL014271-PB	-0.709822	0.000139673
AAEL010467-PC	-1.06148	0.0223002	AAEL011881-PA	-1.46159	9.37529e-05	AAEL014274-PA	-1.21219	0.00191429
AAEL010505-PA	-1.34154	0.000477563	AAEL011908-PA	-1.94277	1.56211e-05	AAEL014275-PA	-0.589715	0.0268993
AAEL010514-PA	-1.22629	5.14387e-05	AAEL011950-PA	-0.60547	0.00261519	AAEL014311-PB	-1.51438	0.000127959
AAEL010520-PA	-1.06944	1.28183e-05	AAEL011960-PA	-1.17538	0.038275	AAEL014318-PA	-0.708767	0.00269969
AAEL010563-PB	1.67834	0.0105562	AAEL011972-PA	-3.29996	0.0103634	AAEL014378-PA	0.99959	0.00231363
AAEL010572-PB	-0.829809	3.54104e-05	AAEL011989-PA	-1.53843	4.16326e-05	AAEL014562-PA	-1.71526	0.000114865
AAEL010584-PB	-1.21675	0.004412	AAEL012026-PD	-1.32835	0.000163172	AAEL014567-PB	-2.60131	0.00141708
AAEL010590-PA	2.92196	6.68836e-08	AAEL012034-PA	-0.91345	0.0289733	AAEL014583-PD	-1.06963	0.000434799
AAEL010592-PB	-0.62226	0.0128412	AAEL012069-PB	-1.03715	0.00247887	AAEL014630-PA	-0.920489	0.0370999
AAEL010611-PC	-1.67074	0.00114339	AAEL012071-PA	-0.873518	0.0122073	AAEL014715-PB	-0.844508	0.0170138
AAEL010636-PB	-3.19672	5.72482e-05	AAEL012092-PA	-2.69803	0.0144616	AAEL014749-PA	-0.683007	0.00527024
AAEL010641-PB	-0.838145	0.00688914	AAEL012095-PA	-1.5155	0.000309847	AAEL014768-PB	1.04523	0.00304502
AAEL010653-PA	-1.68436	0.00333316	AAEL012098-PC	1.32017	0.00104171	AAEL014799-PB	0.708487	0.00226643
AAEL010661-PA	-1.60052	9.73141e-06	AAEL012101-PB	4.13902	7.0234e-06	AAEL014913-PA	0.936279	8.6079e-05
AAEL010727-PA	-2.70293	2.68663e-06	AAEL012134-PA	-0.917602	0.0077683	AAEL014915-PA	-0.649452	0.0266129
AAEL010738-PC	1.16981	0.0057662	AAEL012234-PA	-0.709897	0.0123086	AAEL014944-PA	0.710193	0.00683728
AAEL010756-PC	-2.05741	0.000152589	AAEL012262-PAA	-0.960018	9.40257e-05	AAEL014993-PB	-0.906285	0.000621313
AAEL010769-PB	-2.1947	1.40473e-06	AAEL012311-PB	-1.11885	0.00096301	AAEL015006-PB	-0.786604	0.010538
AAEL010776-PB	-2.80587	2.02247e-05	AAEL012312-PA	-1.67307	0.000196291	AAEL015038-PA	-0.665966	0.00146589
AAEL010781-PA	-1.40778	0.000177859	AAEL012317-PA	-1.22507	0.0108829	AAEL015051-PA	-0.805464	0.0109161
AAEL010782-PA	-4.99413	2.47313e-06	AAEL012351-PB	-1.4775	0.00103942	AAEL015065-PA	0.691217	0.0332888
AAEL010783-PA	-1.07662	0.000660414	AAEL012359-PA	-0.629897	0.0133542	AAEL015314-PB	0.588843	0.00535344
AAEL010814-PA	0.935766	0.0136426	AAEL012394-PB	-0.788573	0.0224703	AAEL015450-PA	-0.843532	0.0497346
AAEL010821-PA	-1.67971	0.000203069	AAEL012424-PB	3.61931	4.64109e-06	AAEL015458-PA	-2.0567	0.000329334
AAEL010823-PA	0.623268	0.0117875	AAEL012439-PA	-0.747918	0.000121695	AAEL015557-PA	-0.845579	0.0212931
AAEL010826-PB	-2.01567	0.00298392	AAEL012466-PA	-0.837638	0.00480699	AAEL015682-PA	-0.594143	0.040837
AAEL010843-PA	-1.73428	0.0277928	AAEL012472-PA	-0.815342	0.0173634	AAEL016973-PA	-1.06736	0.00344698
AAEL010850-PA	0.855238	0.0116544	AAEL012585-PA	-1.05663	0.000146765	AAEL016984-PA	0.831521	0.000902605
AAEL010869-PB	-0.793701	0.000536173	AAEL012731-PA	-0.739121	0.000394821	AAEL017012-PC	1.23429	6.83902e-05
AAEL010884-PB	3.33993	4.37169e-07	AAEL012746-PA	-1.05493	0.000660048	AAEL017085-PA	0.843679	0.000413002
AAEL010894-PA	-3.15353	0.000752382	AAEL012793-PB	-0.701419	0.0149073	AAEL017133-PA	0.805524	0.0343514
AAEL010975-PA	0.595404	0.0146624	AAEL012819-PA	0.647574	0.0343385	AAEL017293-PA	-1.69981	1.66665e-06
AAEL010991-PA	-1.25551	2.25954e-05	AAEL012827-PA	-1.56343	0.00192611	AAEL017349-PA	-1.75092	3.62625e-06
AAEL011025-PA	-0.949603	0.0296075	AAEL012865-PA	-1.06325	0.0085292	AAEL017395-PA	-0.96299	0.0095064
AAEL011048-PA	-1.66995	0.0030063	AAEL012911-PA	-1.07838	0.00045946	AAEL017460-PA	-1.80684	2.22621e-05
AAEL011063-PA	-1.36425	0.000141765	AAEL012944-PB	-1.10807	3.38112e-05	AAEL017464-PA	-2.02728	0.0165277
AAEL011070-PA	-1.74549	0.000441885	AAEL012964-PB	-2.53044	0.00211682	AAEL017500-PA	-1.50257	0.000429096
AAEL011090-PA	0.732881	0.0104644	AAEL012974-PA	-1.06522	0.0156225	AAEL018061-PB	1.52741	0.00324619
AAEL011112-PD	2.81999	3.13037e-05	AAEL012994-PA	-0.739384	0.0107187	AAEL018182-PA	-0.700041	0.00180826
AAEL011184-PA	1.91389	2.71485e-05	AAEL012996-PA	-0.96202	0.00091246	AAEL018244-PA	-0.929844	0.000174222
AAEL011192-PB	-1.00292	0.00377263	AAEL013047-PB	-0.626614	0.0144615	AAEL018249-PB	-2.33582	1.99331e-06
AAEL011221-PB	-1.76426	0.000644157	AAEL013074-PB	-1.21319	0.00102647	AAEL018664-PA	-1.16942	0.00445838
AAEL011248-PA	-0.883162	0.0132629	AAEL013075-PB	-0.981416	0.0010169	AAEL018669-PA	-0.962791	0.0222713
AAEL011264-PA	-1.1042	0.00675939	AAEL013132-PC	-1.65404	0.00151869	AAEL019408-PA	1.13146	0.00429801
AAEL011288-PA	-1.31946	0.00136752	AAEL013138-PA	-0.901137	0.0142993	AAEL019451-PB	0.732936	0.00151563
AAEL011355-PA	-1.16817	0.0318213	AAEL013144-PA	-1.23254	0.000417828	AAEL019487-PA	-1.67857	0.000520751
AAEL011382-PA	-1.95833	0.0024643	AAEL013188-PA	0.818758	0.000772193	AAEL019525-PA	1.65714	7.58698e-06
AAEL011395-PA	-0.760999	0.0108051	AAEL013199-PA	-0.662839	0.019095	AAEL019531-PA	-4.13222	0.00133491
AAEL011433-PA	-1.01779	0.00118642	AAEL013221-PC	-0.881989	5.45694e-05	AAEL019543-PA	1.74895	5.83986e-05
AAEL011444-PA	-1.65099	0.000718468	AAEL013225-PA	-0.896268	0.00352446	AAEL019559-PA	1.58925	0.00144748
AAEL011447-PB	-1.47135	0.000519605	AAEL013228-PB	-1.12504	0.00326643	AAEL019565-PA	0.857032	0.0376314
AAEL011471-PE	-0.948562	0.0120293	AAEL013230-PA	-0.98941	0.00207419	AAEL019581-PA	-1.4184	0.00406492
AAEL011478-PC	1.21227	0.000422086	AAEL013236-PA	-0.824216	0.00154403	AAEL019604-PA	-0.71742	0.00306433
AAEL011504-PA	-1.67081	0.0188938	AAEL013279-PB	-1.15164	0.00402753	AAEL019618-PB	1.51039	2.19935e-05
AAEL011527-PA	-1.27801	0.00104936	AAEL013334-PA	0.816028	0.026189	AAEL019656-PA	1.12706	0.00161419
AAEL011568-PA	-1.86207	0.0173899	AAEL013353-PE	-0.990759	0.0151641	AAEL019658-PA	0.837345	0.000618853
AAEL011578-PA	1.57305	8.07516e-08	AAEL013404-PA	-0.612823	0.0101278	AAEL019735-PA	-1.08004	0.028261
AAEL011587-PC	-3.20271	0.000246157	AAEL013407-PA	-0.940307	0.00102175	AAEL019737-PA	0.816958	0.000159698
AAEL011657-PA	-0.630207	0.0153486	AAEL013431-PA	0.60861	0.00309373	AAEL019748-PA	-0.833437	0.0492183
AAEL011666-PA	-1.23057	0.00109218	AAEL013466-PB	-0.711508	0.00307992	AAEL019799-PA	1.70704	2.63762e-05
AAEL011708-PA	-0.811139	0.00114914	AAEL013517-PA	-1.62441	0.0395318	AAEL019799-PD	2.12172	2.54749e-05
AAEL011711-PA	-1.78437	0.000437945	AAEL013528-PA	1.2198	0.00319701	AAEL019802-PA	-0.900035	1.87011e-05
AAEL011741-PC	1.86335	0.0211758	AAEL013570-PA	1.59545	0.000237426	AAEL019826-PA	1.65325	0.000246999
AAEL011741-PD	1.99248	0.000508758	AAEL013571-PA	-0.884824	0.00499814	AAEL019859-PA	1.1046	1.364e-05
AAEL011746-PB	0.988597	0.00226882	AAEL013585-PA	-2.09578	0.00303008	AAEL019894-PA	-1.34675	0.0117178
AAEL011752-PA	-0.66214	0.0499348	AAEL013620-PA	-1.25513	0.00876674	AAEL019906-PA	-1.42216	0.000274998
AAEL011789-PC	0.899251	0.00153396	AAEL013643-PA	-2.02175	0.00129882	AAEL019957-PA	-3.37638	0.000557461
AAEL011803-PA	-3.58571	9.05594e-09	AAEL013675-PA	-0.736584	0.0020867	AAEL020005-PA	-1.20762	0.000534687
AAEL011813-PA	-1.39182	3.53179e-06	AAEL013684-PA	-1.37979	1.86089e-05	AAEL020018-PA	1.35771	0.00262941
AAEL011870-PA	-0.961291	0.0145894	AAEL013739-PA	-1.02007	0.000492706	AAEL020095-PA	-1.04402	0.00476071
AAEL011881-PA	-1.32656	0.000183822	AAEL013744-PA	-0.791591	0.0029757	AAEL020395-PA	-0.825345	0.00227218
AAEL011908-PA	-1.70778	4.00338e-05	AAEL013778-PA	-0.988275	0.000694936	AAEL020423-PA	-1.55327	0.000835132
AAEL011949-PB	-1.10648	6.98261e-05	AAEL013853-PC	-2.15321	9.49638e-06	AAEL020452-PA	0.978586	0.000770762
AAEL011950-PA	0.675279	0.000749235	AAEL013875-PA	-0.651876	0.019755	AAEL020485-PA	-1.7161	0.000169374
AAEL011960-PA	-1.96491	0.0141128	AAEL013876-PA	0.600462	0.00863741	AAEL020525-PA	-2.06897	0.0022998
AAEL012010-PA	-0.685378	0.0225185	AAEL013877-PA	-1.2497	0.0133751	AAEL020574-PA	-1.39594	2.82392e-05
AAEL012014-PA	3.15866	1.19576e-06	AAEL013904-PA	-0.684508	0.00145143	AAEL020592-PA	-0.695119	0.0176984
AAEL012026-PD	-1.40576	0.000110125	AAEL013941-PA	-0.900955	0.00307759	AAEL020651-PA	0.951233	0.0025629
AAEL012094-PA	-0.883549	0.00303566	AAEL013969-PB	-0.917103	0.00479286	AAEL020747-PA	-1.06348	0.00970752
AAEL012095-PA	-1.93911	5.60538e-05	AAEL013979-PF	-1.04832	0.013268	AAEL020749-PA	-0.951249	0.0391173
AAEL012098-PC	-0.635417	0.0424642	AAEL013980-PA	-0.81643	0.000348427	AAEL020758-PA	-1.62663	8.19317e-07
AAEL012099-PC	-1.95153	3.37482e-06	AAEL013982-PA	-0.670653	0.000468875	AAEL020804-PA	3.50386	4.82877e-06
AAEL012101-PB	2.76775	0.000129862	AAEL013997-PA	-1.00279	0.000210618	AAEL020846-PA	2.16141	0.000838241
AAEL012122-PA	-0.916026	0.000161824	AAEL014177-PA	-0.805337	0.006942	AAEL020907-PA	-1.83332	8.56292e-05
AAEL012134-PA	-0.80642	0.00845893	AAEL014246-PB	-1.04811	0.000398129	AAEL020950-PA	2.25919	2.39316e-05
AAEL012161-PB	-0.918641	0.049209	AAEL014271-PA	-1.20607	1.75265e-05	AAEL020990-PA	-1.5584	0.0211637
AAEL012207-PF	1.28352	0.000554696	AAEL014271-PB	-1.14288	4.36091e-06	AAEL021083-PA	-1.19159	0.000834621
AAEL012243-PA	-1.14553	0.00838232	AAEL014274-PA	-0.888715	0.0104762	AAEL021134-PA	1.18905	6.10864e-06
AAEL012262-PAA	-1.00901	6.61259e-05	AAEL014275-PA	0.946225	0.00248178	AAEL021299-PA	-1.16347	4.1888e-06
AAEL012272-PA	-1.30254	0.00110687	AAEL014292-PB	-1.07959	0.0269639	AAEL021323-PA	-1.62211	0.0318663
AAEL012306-PA	-0.589583	0.0131861	AAEL014296-PA	-1.4068	4.67155e-05	AAEL021334-PA	-0.993347	0.000103596
AAEL012312-PA	-2.42149	1.39952e-05	AAEL014318-PA	-0.657813	0.00412349	AAEL021509-PA	-1.26131	0.000871211
AAEL012351-PB	-2.68878	0.000267939	AAEL014378-PA	-0.737496	0.0097102	AAEL021756-PA	0.956785	0.0121645
AAEL012359-PA	-0.711991	0.00724999	AAEL014450-PA	-1.76831	0.0050478	AAEL021785-PC	-1.08491	0.00542911
AAEL012394-PB	-1.59406	0.000453402	AAEL014457-PA	-1.4284	0.00737247	AAEL021795-PA	-0.797546	0.0139116
AAEL012421-PA	-1.01281	0.0154306	AAEL014526-PB	-0.689523	0.00286116	AAEL021838-PA	1.58243	0.000170744
AAEL012424-PB	2.05795	0.000270305	AAEL014562-PA	-0.981247	0.00168631	AAEL021930-PA	-2.45121	0.0360931
AAEL012439-PA	-0.910551	2.99461e-05	AAEL014567-PB	1.14465	0.0133465	AAEL021957-PA	-1.8095	0.000105561
AAEL012585-PA	-2.462	2.70281e-07	AAEL014583-PD	-0.729193	0.00446892	AAEL022104-PA	-1.02847	0.00294559
AAEL012616-PA	-0.72144	0.0261722	AAEL014589-PA	-1.00182	7.79911e-05	AAEL022129-PA	-1.11496	0.021542
AAEL012685-PB	-0.760024	0.0441801	AAEL014630-PA	1.08529	0.0165109	AAEL022170-PA	-1.14891	0.00330294
AAEL012701-PA	-1.02498	7.78838e-06	AAEL014768-PB	-0.765726	0.0141503	AAEL022214-PA	-0.80385	0.0189499
AAEL012731-PA	-1.16256	1.62955e-05	AAEL014847-PA	-0.586609	0.0150126	AAEL022219-PA	-1.19208	0.00192089
AAEL012793-PB	-0.928626	0.00679143	AAEL014891-PB	1.21917	0.0456097	AAEL022229-PA	1.49153	9.28361e-05
AAEL012825-PA	-1.22126	0.00159329	AAEL014932-PC	-1.1899	0.000795572	AAEL022261-PA	-0.967879	0.000357114
AAEL012827-PA	-2.40849	0.000115203	AAEL014944-PA	-0.739298	0.00552385	AAEL022286-PA	-1.09759	0.0025063
AAEL012863-PA	1.50403	0.000666537	AAEL014959-PB	-1.16018	0.000727227	AAEL022609-PC	2.0909	9.07731e-08
AAEL012911-PA	-1.18029	0.000251606	AAEL014999-PG	-0.677749	0.00413814	AAEL022680-PA	-1.74694	0.000126934
AAEL012943-PA	-0.770199	0.00852885	AAEL015006-PB	-1.08807	0.00177257	AAEL022748-PA	-1.29893	5.51975e-05
AAEL012944-PB	-2.07989	2.90263e-07	AAEL015007-PA	-0.945292	0.00533082	AAEL022750-PA	1.40334	0.0293535
AAEL012974-PA	-1.27959	0.00627522	AAEL015065-PA	-0.924758	0.0089002	AAEL022757-PA	-0.717023	0.011307
AAEL013047-PB	-0.715532	0.0334297	AAEL015100-PA	-0.89222	5.26283e-05	AAEL022845-PA	-2.51213	8.22301e-07
AAEL013069-PA	-1.20095	0.000178385	AAEL015314-PB	-0.590916	0.00525271	AAEL022882-PA	-1.24446	0.00326496
AAEL013071-PA	-1.98628	0.000654345	AAEL015557-PA	2.25279	6.25765e-05	AAEL022931-PA	-0.984722	0.00171594
AAEL013075-PB	-1.91968	9.61252e-06	AAEL015682-PA	-1.19583	0.00119024	AAEL022938-PA	-1.33288	0.0351156
AAEL013076-PB	-0.735884	0.0236562	AAEL016973-PA	-1.75444	9.46148e-05	AAEL023148-PA	1.01572	0.000265908
AAEL013111-PA	1.89331	0.000779634	AAEL017012-PC	-1.28372	5.16813e-05	AAEL023188-PA	-0.802501	0.00840906
AAEL013132-PC	-0.826288	0.00813547	AAEL017085-PA	-0.817465	0.000508158	AAEL023258-PA	0.632878	0.0240076
AAEL013139-PD	-0.711202	0.0055836	AAEL017096-PA	-0.698795	0.0259896	AAEL023323-PA	1.0587	0.000275805
AAEL013144-PA	-1.81646	2.79604e-05	AAEL017116-PA	-1.16661	1.3425e-05	AAEL023511-PA	-0.693035	0.00168559
AAEL013199-PA	-1.03639	0.00384776	AAEL017133-PA	-1.15582	0.0113628	AAEL023547-PA	4.01154	0.000122275
AAEL013220-PA	-1.55292	0.00781313	AAEL017204-PA	-0.689972	0.00380843	AAEL023603-PA	-0.761853	0.00346975
AAEL013221-PC	-2.2902	3.85985e-08	AAEL017212-PA	-0.84358	0.0258042	AAEL023854-PA	-1.63472	9.49476e-06
AAEL013228-PB	-2.20269	0.000449094	AAEL017263-PA	-0.80176	0.00558537	AAEL023914-PA	-1.02236	7.6586e-05
AAEL013230-PA	-1.72853	5.16593e-05	AAEL017293-PA	-0.985668	9.31928e-05	AAEL023970-PA	-1.15178	1.52124e-05
AAEL013233-PA	-0.762408	0.0265833	AAEL017301-PA	-0.860806	0.0195653	AAEL023983-PA	-1.24503	0.00989795
AAEL013236-PA	-0.684198	0.00744217	AAEL017349-PA	-1.19742	5.97318e-05	AAEL023987-PA	-1.32694	0.00169028
AAEL013271-PB	2.04249	0.0205961	AAEL017368-PA	-0.973924	0.00773435	AAEL024186-PA	1.49317	7.96389e-05
AAEL013277-PB	-1.51927	0.00371924	AAEL017395-PA	0.854918	0.0168354	AAEL024228-PA	1.33615	1.17548e-05
AAEL013279-PB	-1.65736	0.000435736	AAEL017402-PA	-2.56525	0.00144758	AAEL024235-PB	0.76638	0.00229287
AAEL013320-PA	-1.82732	1.49399e-06	AAEL017447-PE	-0.897534	0.00130931	AAEL024347-PA	-1.60956	0.00185129
AAEL013404-PA	-0.613972	0.0100339	AAEL017467-PB	-0.661683	0.00534347	AAEL024434-PA	-1.41128	3.26103e-05
AAEL013407-PA	-1.18736	0.000222028	AAEL017481-PA	-0.917485	0.00187641	AAEL024500-PA	-0.994965	0.00212893
AAEL013407-PB	-0.674441	0.0112179	AAEL017500-PA	-1.48783	0.00045785	AAEL024536-PA	-1.11576	0.00665713
AAEL013452-PB	0.790802	0.000551364	AAEL018061-PB	-1.24136	0.00984418	AAEL024583-PA	1.7131	0.000415228
AAEL013491-PA	-1.68939	0.000138953	AAEL018182-PA	-0.712344	0.00103323	AAEL024675-PA	2.73676	0.000295619
AAEL013528-PA	0.743765	0.0351407	AAEL018211-PB	-1.56087	7.40685e-06	AAEL024736-PA	1.34948	0.00323479
AAEL013565-PB	0.75977	0.0195237	AAEL018249-PB	0.982165	0.000936566	AAEL024791-PA	-2.91036	1.69255e-06
AAEL013570-PA	2.26781	1.96414e-05	AAEL018342-PA	-1.03894	0.000820584	AAEL024828-PA	-1.42467	0.00144728
AAEL013585-PA	-3.21382	0.000597936	AAEL018664-PA	1.25362	0.00301552	AAEL024841-PA	-1.21959	0.0275959
AAEL013620-PA	-1.2458	0.00899852	AAEL018669-PA	1.75461	0.000873261	AAEL024853-PA	-1.22345	0.00039314
AAEL013625-PA	-1.44731	0.00568408	AAEL018680-PA	0.592529	0.0373626	AAEL024913-PA	0.768166	0.000697985
AAEL013675-PA	-1.19982	8.55992e-05	AAEL018685-PA	1.00363	0.0155123	AAEL025049-PN	0.934662	0.00938984
AAEL013713-PB	1.44312	0.0221247	AAEL018687-PA	1.03064	0.00281428	AAEL025078-PA	-0.949671	0.000168881
AAEL013778-PA	-0.667171	0.00693873	AAEL019403-PA	-1.02973	0.00503019	AAEL025091-PA	1.2719	0.00157542
AAEL013823-PB	1.91245	1.36275e-05	AAEL019406-PB	-1.07706	0.0148896	AAEL025138-PA	-1.56122	5.22078e-05
AAEL013845-PB	-1.30836	2.73516e-05	AAEL019408-PA	-0.717458	0.0370504	AAEL025410-PA	0.59888	0.00964455
AAEL013853-PC	-2.75687	3.82148e-06	AAEL019451-PB	-0.872006	0.000505887	AAEL025437-PA	-0.597832	0.000661626
AAEL013875-PA	-1.4082	0.000239309	AAEL019458-PA	-0.735931	0.00269112	AAEL025474-PA	-1.0679	0.00108461
AAEL013877-PA	-1.04134	0.02197	AAEL019468-PC	-1.06967	0.00024061	AAEL025514-PA	1.59512	2.69229e-05
AAEL013900-PA	1.60286	0.00895788	AAEL019487-PA	2.6548	2.13289e-05	AAEL025553-PA	-2.15247	4.52719e-05
AAEL013966-PA	-1.03437	0.0484167	AAEL019512-PA	-1.02152	0.000652649	AAEL025555-PA	-0.873811	0.000511696
AAEL013969-PB	-1.08292	0.00085404	AAEL019514-PA	-0.858911	0.0114773	AAEL025569-PA	-1.38743	0.0138128
AAEL013980-PA	-0.748337	0.000617087	AAEL019525-PA	-0.87453	0.000679959	AAEL025647-PA	1.45955	3.57264e-06
AAEL013982-PA	-0.972822	3.56279e-05	AAEL019532-PA	-1.04051	0.0260271	AAEL025697-PA	-0.591496	0.000836591
AAEL013989-PA	-2.16973	1.36135e-06	AAEL019549-PA	-1.01474	0.000794319	AAEL025770-PA	-1.07623	0.000201694
AAEL013995-PA	-1.85429	0.0090276	AAEL019559-PA	-0.837623	0.0367764	AAEL025806-PB	-1.48552	0.0289608
AAEL013997-PA	-0.772435	0.00115713	AAEL019565-PA	-1.71275	0.00108974	AAEL026165-PA	-1.26544	0.000316045
AAEL014207-PB	1.0357	0.00956873	AAEL019581-PA	-1.56847	0.00127334	AAEL026217-PA	1.27532	9.72283e-05
AAEL014271-PA	-1.4373	4.74154e-06	AAEL019658-PA	-0.897447	0.000393229	AAEL026364-PA	-1.18905	6.40404e-05
AAEL014271-PB	-1.8527	1.0549e-07	AAEL019669-PA	-2.08561	1.13061e-06	AAEL026458-PA	-0.775347	0.0032762
AAEL014274-PA	-2.10091	4.96623e-05	AAEL019777-PA	-1.09306	0.00184184	AAEL026461-PA	-1.50871	0.004884
AAEL014292-PB	-1.86938	0.00158228	AAEL019778-PA	-1.48573	0.0454513	AAEL026523-PA	-1.62645	0.00188876
AAEL014296-PA	-0.857426	0.000517157	AAEL019788-PA	-1.24464	0.0195232	AAEL027052-PA	-1.31162	0.000229174
AAEL014311-PB	-1.39435	0.000225793	AAEL019799-PD	-0.736184	0.0173335	AAEL027249-PA	-0.974429	0.00138872
AAEL014318-PA	-1.36658	3.50955e-05	AAEL019813-PA	-0.865658	0.0161894	AAEL027332-PA	-2.41067	0.0110533
AAEL014325-PA	-0.955809	0.0118016	AAEL019826-PA	-1.78203	0.000147814	AAEL027434-PA	-0.606884	0.0242946
AAEL014526-PB	-1.20262	7.73385e-05	AAEL019833-PA	-0.770955	0.0182077	AAEL027470-PA	-0.966009	0.0245451
AAEL014562-PA	-2.69651	5.92186e-06	AAEL019852-PA	0.905798	0.0240117	AAEL027664-PA	-1.45578	0.000442556
AAEL014567-PB	-1.45666	0.020582	AAEL019894-PA	2.85101	0.000127314	AAEL027705-PA	-1.48701	3.89145e-07
AAEL014583-PD	-1.79883	1.10658e-05	AAEL019906-PA	1.86613	4.1176e-05	AAEL027790-PA	2.5311	1.45585e-06
AAEL014589-PA	-1.08865	4.30855e-05	AAEL019935-PA	-1.44209	0.00689488	AAEL027860-PA	-0.704504	0.0156607
AAEL014702-PB	-0.585875	0.00331366	AAEL019937-PA	-0.919178	0.0113966	AAEL027938-PA	1.50315	0.00371272
AAEL014715-PB	-1.08829	0.004749	AAEL019986-PA	-0.940774	0.0260417	AAEL029005-PA	-1.60674	1.26965e-07
AAEL014749-PA	-1.01814	0.000477062	AAEL020211-PA	-1.40943	0.00319139	AAEL029005-PB	-1.70374	9.72405e-05
AAEL014847-PA	-0.961799	0.000980166	AAEL020395-PA	-1.05903	0.000480352	AAEL029014-PA	-1.19458	0.00281608
AAEL014891-PB	1.41809	0.0250311	AAEL020508-PA	-2.13045	0.00416733
AAEL014913-PA	1.06121	3.51562e-05	AAEL020571-PA	-0.856164	0.00723508
AAEL014915-PA	-0.864563	0.00422103	AAEL020590-PA	-0.771687	0.0404198
AAEL014932-PC	-1.63347	9.4663e-05	AAEL020592-PA	0.866347	0.0063371
AAEL014958-PA	1.92064	0.000912813	AAEL020747-PA	-1.53202	0.00125183
AAEL014959-PB	-1.44866	0.000165988	AAEL020804-PA	-2.21396	9.883e-05
AAEL014999-PG	-0.618417	0.0105014	AAEL020846-PA	-1.47827	0.00660678
AAEL015006-PB	-1.87468	4.72527e-05	AAEL020950-PA	-0.938342	0.00688228
AAEL015007-PA	-1.12919	0.00193879	AAEL020960-PA	-0.998932	0.001371
AAEL015038-PA	-0.964891	0.000128868	AAEL020990-PA	-1.15221	0.0176969
AAEL015100-PA	-1.25003	4.38192e-06	AAEL021083-PA	-0.865652	0.00547458
AAEL015335-PA	-0.59797	0.0466278	AAEL021113-PA	-0.648908	0.00273779
AAEL015450-PA	-1.10148	0.0175072	AAEL021176-PA	2.5151	0.0125295
AAEL015458-PA	-2.51469	8.25888e-05	AAEL021618-PA	-0.697083	0.00146262
AAEL015557-PA	1.40721	0.00144083	AAEL021717-PA	0.897996	0.00556827
AAEL015682-PA	-1.78997	8.08633e-05	AAEL021838-PA	-0.746476	0.01445
AAEL016973-PA	-2.8218	8.74914e-06	AAEL021870-PA	-2.60335	0.0403551
AAEL017030-PA	-0.750653	0.0345339	AAEL022076-PA	-1.11596	0.0152294
AAEL017096-PA	-1.06077	0.00325921	AAEL022104-PA	-1.04315	0.00271437
AAEL017116-PA	-1.2357	8.75419e-06	AAEL022129-PA	-1.80118	0.00206309
AAEL017263-PA	-1.21421	0.000461544	AAEL022136-PA	-0.933778	0.000268856
AAEL017293-PA	-2.68548	4.78553e-08	AAEL022214-PA	-0.624281	0.0482151
AAEL017301-PA	-1.37024	0.000790057	AAEL022229-PA	-1.36473	0.00032537
AAEL017349-PA	-2.94833	6.47022e-08	AAEL022261-PA	-2.22169	8.36093e-07
AAEL017447-PE	-0.811118	0.00240482	AAEL022467-PA	-0.825627	0.0017873
AAEL017460-PA	-1.51622	7.8725e-05	AAEL022661-PC	-0.697258	0.0302872
AAEL017464-PA	-1.97514	0.0186081	AAEL022734-PA	-0.62216	0.00918487
AAEL017467-PB	-1.2416	0.000101604	AAEL022750-PA	-1.24789	0.0446608
AAEL017481-PA	-1.48681	7.82604e-05	AAEL022798-PA	1.56158	0.0187849
AAEL017500-PA	-2.9904	3.07665e-06	AAEL022845-PA	-1.21677	0.000171771
AAEL018159-PA	-0.734307	0.00978796	AAEL022931-PA	-0.618542	0.0198798
AAEL018182-PA	-1.41238	2.3038e-05	AAEL022979-PD	-0.717008	5.87983e-05
AAEL018211-PB	-1.06898	0.000115536	AAEL023148-PA	-0.707508	0.00260546
AAEL018244-PA	-1.4363	7.57686e-06	AAEL023159-PA	-0.817352	0.0237706
AAEL018249-PB	-1.35366	0.000110307	AAEL023182-PA	-0.654336	0.0351097
AAEL018342-PA	-1.54503	5.55675e-05	AAEL023187-PA	-0.68403	0.000879055
AAEL018669-PA	0.791817	0.0485746	AAEL023188-PA	-0.614139	0.0289126
AAEL018687-PA	0.754053	0.0145211	AAEL023258-PA	-1.09386	0.00135372
AAEL019403-PA	-0.938301	0.00821824	AAEL023323-PA	-0.660388	0.00500048
AAEL019406-PB	-0.911208	0.0067881	AAEL023347-PA	-0.661514	0.00269644
AAEL019468-PC	-1.19119	0.000114725	AAEL023471-PA	-0.868654	0.00227104
AAEL019487-PA	0.976227	0.011759	AAEL023547-PA	0.843444	0.0292673
AAEL019512-PA	-0.712861	0.0055254	AAEL023595-PA	-1.16225	3.26686e-05
AAEL019513-PA	-0.711698	0.000265702	AAEL023613-PA	-2.06797	0.0087321
AAEL019514-PA	-0.628788	0.0439452	AAEL023850-PA	-0.834908	0.0111407
AAEL019525-PA	0.782613	0.00136575	AAEL023945-PA	-1.26266	0.000753899
AAEL019531-PA	-4.77142	0.000626661	AAEL024141-PB	-1.68757	0.00719698
AAEL019543-PA	1.8342	4.15059e-05	AAEL024186-PA	-1.00701	0.00089665
AAEL019546-PA	-1.03065	0.0174344	AAEL024228-PA	-0.700267	0.00103121
AAEL019549-PA	-0.771368	0.0040929	AAEL024235-PB	-0.964376	0.000551082
AAEL019565-PA	-0.855719	0.0378557	AAEL024410-PA	-1.50822	0.00029124
AAEL019581-PA	-2.98687	4.82073e-05	AAEL024717-PA	1.70193	0.00281739
AAEL019604-PA	-0.900614	0.000855957	AAEL024736-PA	-0.879917	0.0269832
AAEL019618-PB	1.11627	0.00018849	AAEL024828-PA	-1.70532	0.000462623
AAEL019656-PA	0.679117	0.0169663	AAEL024841-PA	-1.07555	0.0313883
AAEL019669-PA	-1.69493	5.4734e-06	AAEL024853-PA	1.84153	2.24075e-05
AAEL019717-PA	-0.923142	0.00392016	AAEL025017-PB	-1.13276	1.28452e-06
AAEL019748-PA	-1.15223	0.0125743	AAEL025049-PN	-1.27383	0.00168612
AAEL019777-PA	-1.05676	0.00403647	AAEL025120-PA	-2.40833	0.0112087
AAEL019799-PA	1.16146	0.000389196	AAEL025555-PA	-1.13731	8.50726e-05
AAEL019799-PD	1.38554	0.00049424	AAEL025570-PA	-1.51496	0.000550327
AAEL019802-PA	-1.3045	1.54506e-06	AAEL025647-PA	-0.717596	0.000562888
AAEL019813-PA	-1.30437	0.0124052	AAEL025806-PB	-1.4506	0.0319097
AAEL019894-PA	1.50427	0.00669419	AAEL026008-PA	-0.94926	0.0252336
AAEL019936-PA	-0.661629	0.0295816	AAEL026094-PA	-1.52953	0.00109265
AAEL020018-PA	1.20404	0.00275374	AAEL026165-PA	0.78272	0.00583788
AAEL020095-PA	-1.58302	0.000376914	AAEL026243-PA	-0.925905	0.0092906
AAEL020211-PA	-2.01562	0.000345594	AAEL026410-PA	-1.87217	1.08588e-06
AAEL020395-PA	-1.88437	8.13717e-06	AAEL026787-PA	-0.885705	0.00133173
AAEL020485-PA	-2.18642	3.04489e-05	AAEL027050-PA	-1.072	0.000684971
AAEL020525-PA	-1.6109	0.00759455	AAEL027434-PA	0.998791	0.00167653
AAEL020559-PA	-0.663482	7.97821e-05	AAEL027436-PA	-2.59563	0.00466899
AAEL020571-PA	-0.86493	0.00686028	AAEL027611-PA	-0.618018	0.026473
AAEL020590-PA	-1.23927	0.00440525	AAEL027694-PA	-0.79188	0.00215709
AAEL020651-PA	0.89664	0.00359603	AAEL027790-PA	-1.90447	9.92278e-06
AAEL020747-PA	-2.5955	3.53421e-05	AAEL027868-PA	-0.816954	0.00948746
AAEL020749-PA	-0.94148	0.0405587	AAEL027940-PA	-1.51085	0.00129846
AAEL020804-PA	1.2899	0.00133068	AAEL027975-PA	-1.46649	0.00152952
AAEL020950-PA	1.32085	0.00095137	AAEL028001-PA	-0.69161	0.0299019
AAEL020990-PA	-2.71062	0.00168134	AAEL028043-PA	-1.25661	0.0399636
AAEL021083-PA	-2.05724	1.91984e-05	AAEL028119-PA	-1.00433	0.00553811
AAEL021134-PA	0.69079	0.000299032	AAEL028136-PA	-1.92948	0.00176468
AAEL021176-PA	2.53487	0.0213274	AAEL028188-PA	-0.716728	0.0270106
AAEL021211-PA	-1.09885	0.024328	AAEL029005-PA	-1.04393	3.52431e-06
AAEL021573-PA	-1.22913	0.0315512	AAEL029005-PB	-0.718027	0.00734471
AAEL021618-PA	-1.10406	0.000182357	AAEL029007-PA	-1.03152	0.00348366
AAEL021756-PA	0.619931	0.0282678	AAEL029014-PA	-0.653377	0.0285632
AAEL021785-PC	-1.20342	0.00316553
AAEL021795-PA	-1.03181	0.00365504
AAEL021838-PA	0.835953	0.00828852
AAEL022076-PA	-1.8254	0.00101412
AAEL022104-PA	-2.07162	2.85128e-05
AAEL022129-PA	-2.91614	5.67051e-05
AAEL022136-PA	-0.86431	0.00044996
AAEL022170-PA	-1.41269	0.000956677
AAEL022214-PA	-1.42813	0.00208275
AAEL022261-PA	-3.18957	5.00915e-08
AAEL022286-PA	-0.924463	0.00650908
AAEL022467-PA	-0.875863	0.00124737
AAEL022609-PC	1.89627	1.94695e-07
AAEL022680-PA	-2.16436	2.7552e-05
AAEL022718-PA	-1.02124	0.00252644
AAEL022734-PA	-0.63677	0.00470818
AAEL022757-PA	-1.18391	0.00079214
AAEL022798-PA	1.32838	0.0348522
AAEL022845-PA	-3.72891	3.78924e-08
AAEL022931-PA	-1.60326	6.81194e-05
AAEL022938-PA	-1.12907	0.0313934
AAEL023159-PA	-1.19838	0.0137274
AAEL023187-PA	-0.653864	0.00116596
AAEL023188-PA	-1.41664	0.000279973
AAEL023321-PA	-0.892449	0.0114319
AAEL023347-PA	-0.859695	0.0040704
AAEL023471-PA	-1.02106	0.000844764
AAEL023547-PA	4.85499	3.63469e-05
AAEL023595-PA	-1.57161	3.47455e-06
AAEL023603-PA	-1.12413	0.000309413
AAEL023850-PA	-0.805432	0.0132559
AAEL023854-PA	-1.89575	3.50958e-06
AAEL023983-PA	-1.4333	0.0047364
AAEL024015-PA	-1.04999	0.0234804
AAEL024141-PB	-1.23493	0.0439479
AAEL024228-PA	0.635886	0.00186111
AAEL024434-PA	-1.87162	4.01738e-06
AAEL024500-PA	-1.37816	0.000268377
AAEL024536-PA	-1.80277	0.0003743
AAEL024583-PA	1.06136	0.00718729
AAEL024598-PD	1.98237	6.64968e-05
AAEL024675-PA	2.76886	0.000273319
AAEL024717-PA	2.14873	0.000677906
AAEL024828-PA	-3.12999	6.17864e-06
AAEL024841-PA	-2.29514	0.000996016
AAEL024853-PA	0.618083	0.0186095
AAEL024913-PA	0.628702	0.00239096
AAEL025017-PB	-0.960436	4.50825e-06
AAEL025078-PA	-1.25917	2.26941e-05
AAEL025091-PA	1.77971	0.000105967
AAEL025092-PA	-1.03149	5.29486e-05
AAEL025120-PA	-3.15992	0.00260881
AAEL025123-PA	-1.60146	0.00678998
AAEL025391-PC	0.810684	0.00728801
AAEL025514-PA	1.03612	0.00053767
AAEL025553-PA	-1.83254	0.000141119
AAEL025555-PA	-2.01112	1.24576e-06
AAEL025569-PA	-1.65926	0.00407911
AAEL025570-PA	-1.168	0.00441892
AAEL025607-PA	-0.636349	0.0253546
AAEL025647-PA	0.741959	0.000452558
AAEL025806-PB	-2.93611	0.000773252
AAEL025807-PA	-1.79374	0.00488874
AAEL025977-PB	0.757225	0.000126059
AAEL026217-PA	0.876406	0.00117504
AAEL026364-PA	-1.67626	5.14451e-06
AAEL026410-PA	-1.56155	4.32487e-06
AAEL026458-PA	-1.32493	0.0001055
AAEL026716-PA	0.97879	0.00735466
AAEL026787-PA	-1.04203	0.000473955
AAEL027050-PA	-1.0775	0.000662828
AAEL027052-PA	-1.15267	0.000541411
AAEL027199-PA	-1.80198	0.00758325
AAEL027249-PA	-1.27433	0.000245027
AAEL027444-PA	-1.1205	0.00373669
AAEL027611-PA	-0.814645	0.0130707
AAEL027694-PA	-0.725115	0.00358784
AAEL027790-PA	0.626624	0.00440217
AAEL027860-PA	-0.714066	0.00880155
AAEL027938-PA	2.0983	0.00048377
AAEL027940-PA	-1.99108	0.000215903
AAEL028043-PA	-1.35466	0.0296807
AAEL028119-PA	-0.624403	0.0475556
AAEL029005-PA	-2.65068	2.4568e-09
AAEL029005-PB	-2.42177	9.75393e-06
AAEL029007-PA	-1.25201	0.00110036
AAEL029014-PA	-1.84796	0.000220579

## Sheet: G3_vs_G1
Table S2 List of differentially expressed proteins (DEPs) in G2_vs_G1, G3_vs_G1, and G3_vs_G2 groups.
Protein	log2(Foldchange)	pvalue
AAEL000004-PA	-1.40193	0.000180766
AAEL000032-PE	-1.80788	0.000259204
AAEL000109-PA	-2.70988	0.000728934
AAEL000175-PB	-1.29461	0.00363004
AAEL000199-PA	-2.25037	0.0172318
AAEL000219-PA	-0.663161	0.0290145
AAEL000256-PA	-0.911272	0.00284252
AAEL000293-PA	-2.21679	5.88104e-06
AAEL000336-PA	1.96682	0.000708224
AAEL000370-PA	-1.42529	0.0372365
AAEL000386-PA	0.793732	0.0256582
AAEL000388-PA	-0.972234	0.0407684
AAEL000415-PA	0.652898	0.00044216
AAEL000424-PA	0.736006	0.012386
AAEL000444-PA	-1.67642	9.65502e-06
AAEL000486-PA	-0.785375	0.0124538
AAEL000501-PB	-1.20317	0.00103213
AAEL000515-PA	-0.96593	0.0187459
AAEL000541-PB	-1.02319	0.00795717
AAEL000551-PA	-1.73213	1.46752e-05
AAEL000574-PA	-1.06672	0.00239962
AAEL000641-PA	-1.71428	5.69481e-06
AAEL000703-PA	0.696102	0.0214807
AAEL000713-PD	1.65879	0.000780452
AAEL000802-PB	-1.80744	2.6267e-05
AAEL000807-PA	-2.09046	0.000689658
AAEL000840-PB	-1.04889	0.00221804
AAEL000931-PA	4.49749	6.93731e-09
AAEL000944-PA	-1.98805	0.000424077
AAEL000947-PA	-2.30669	1.12812e-06
AAEL000951-PA	-1.13508	5.52442e-06
AAEL000987-PA	-2.81843	1.42052e-08
AAEL001005-PA	-1.9618	3.41073e-06
AAEL001009-PB	0.810277	0.000201708
AAEL001020-PB	1.1358	0.00221276
AAEL001041-PA	-1.03588	5.51232e-06
AAEL001061-PC	-0.840148	0.00305166
AAEL001091-PA	1.2665	4.47771e-05
AAEL001113-PA	2.37807	0.00107936
AAEL001232-PA	-1.25866	1.14036e-06
AAEL001250-PA	-1.4217	0.00438331
AAEL001354-PA	-0.822788	0.000789975
AAEL001356-PA	-1.39033	0.010207
AAEL001371-PA	-1.31066	0.00198879
AAEL001421-PA	-3.07353	0.0018761
AAEL001432-PA	-1.80485	6.2686e-08
AAEL001446-PB	0.845528	0.0176027
AAEL001503-PB	-2.81082	9.92744e-05
AAEL001516-PA	-1.92613	0.000513587
AAEL001569-PA	-0.803428	0.0120139
AAEL001570-PB	-1.23493	0.00239873
AAEL001593-PA	1.10464	0.000116166
AAEL001605-PB	-0.878566	0.0294905
AAEL001623-PA	-0.958208	0.000260659
AAEL001673-PA	0.922842	0.00381874
AAEL001677-PA	-3.19211	0.000114132
AAEL001708-PA	-1.83082	3.10545e-07
AAEL001759-PA	-2.40575	4.6908e-06
AAEL001769-PA	-1.15142	1.25083e-05
AAEL001845-PB	3.5225	5.29559e-05
AAEL001851-PA	-1.00456	1.63746e-05
AAEL001869-PA	-1.51917	0.00037687
AAEL001919-PC	0.650345	0.031668
AAEL001935-PA	-0.701269	0.00993761
AAEL001952-PA	-0.995327	0.00694169
AAEL001965-PA	-2.07731	3.44469e-05
AAEL002016-PB	2.42089	3.72645e-08
AAEL002023-PA	-1.76661	9.21356e-07
AAEL002031-PB	0.695108	0.0230964
AAEL002047-PA	-2.21241	0.000159975
AAEL002061-PA	-1.1253	0.00201705
AAEL002065-PA	-0.660265	0.00760605
AAEL002083-PA	-0.685102	0.0488795
AAEL002110-PB	-1.51136	0.000438992
AAEL002124-PA	1.51827	0.0178096
AAEL002158-PA	-0.877219	0.000458927
AAEL002174-PA	-2.49178	7.49009e-05
AAEL002178-PB	-1.54968	0.000366335
AAEL002183-PA	-2.19321	5.23135e-05
AAEL002296-PA	-0.871298	0.00941829
AAEL002334-PA	-1.35394	1.10708e-05
AAEL002346-PC	-1.14112	0.0224036
AAEL002350-PA	-0.606853	0.0198842
AAEL002372-PB	-1.57983	2.59203e-05
AAEL002417-PB	1.21492	0.00502953
AAEL002449-PA	-1.64925	0.00105471
AAEL002469-PB	0.822189	0.00172538
AAEL002512-PA	-1.43661	0.000952638
AAEL002523-PA	-0.781815	5.74141e-05
AAEL002527-PA	-2.21816	0.00110849
AAEL002534-PA	-1.97261	0.000122554
AAEL002537-PB	-0.95502	0.0444603
AAEL002551-PB	-1.2304	0.0268247
AAEL002676-PB	-1.15259	1.05973e-05
AAEL002678-PA	0.930194	0.0118056
AAEL002683-PA	1.62227	0.00810976
AAEL002688-PA	1.3153	0.0131752
AAEL002703-PC	-0.828659	0.0130995
AAEL002748-PA	-1.01853	0.000745271
AAEL002761-PAH	0.847801	0.0132655
AAEL002804-PA	-2.57482	8.13551e-06
AAEL002815-PA	-1.21058	0.00222217
AAEL002818-PB	-1.16531	0.000256093
AAEL002832-PA	-1.79583	8.707e-06
AAEL002833-PA	-2.03904	2.20442e-06
AAEL002840-PA	-4.28539	1.23488e-07
AAEL002851-PA	1.76888	5.20953e-05
AAEL002859-PB	0.718628	2.83935e-06
AAEL002861-PA	-1.11512	8.35847e-06
AAEL002867-PA	-1.08863	0.000315001
AAEL002869-PA	-0.622531	0.0254216
AAEL002870-PC	-1.51662	0.000452817
AAEL002879-PAA	-1.2432	0.000158801
AAEL002886-PB	1.36875	0.000235635
AAEL002898-PA	-0.884778	0.00551111
AAEL002906-PA	-1.278	0.00040962
AAEL002962-PA	-1.26385	0.0104824
AAEL003006-PC	-0.926388	0.0107988
AAEL003012-PA	-5.42226	1.03463e-08
AAEL003076-PA	0.805585	0.0048823
AAEL003084-PA	-1.09452	0.00199586
AAEL003133-PB	-0.87398	0.000905922
AAEL003154-PA	0.642417	0.0283516
AAEL003210-PF	-2.20598	2.42591e-06
AAEL003352-PA	-1.53047	0.00583702
AAEL003396-PA	-1.8971	9.08119e-05
AAEL003412-PB	-1.23922	0.000724061
AAEL003415-PB	-0.842463	0.00299601
AAEL003427-PA	-1.6053	0.00116623
AAEL003431-PA	-0.981004	0.0467106
AAEL003503-PA	-1.03741	0.00302434
AAEL003530-PA	-1.89676	2.07962e-08
AAEL003536-PA	-1.93129	0.0004939
AAEL003634-PA	-1.2157	0.00258738
AAEL003658-PB	-1.32486	1.4504e-05
AAEL003664-PB	-1.43643	0.000912876
AAEL003666-PA	0.661806	0.0110297
AAEL003669-PA	-1.65817	7.3382e-08
AAEL003670-PA	-1.57792	4.79303e-05
AAEL003743-PA	-1.15557	4.77349e-05
AAEL003750-PA	-1.48757	0.0384352
AAEL003755-PA	-0.65931	0.0405412
AAEL003774-PA	-1.29135	3.49123e-06
AAEL003785-PA	-1.90872	0.00254995
AAEL003837-PG	0.918324	0.0385259
AAEL003872-PA	-0.6803	0.0197435
AAEL003903-PA	-1.09801	0.0383961
AAEL003908-PA	-0.918268	0.0467735
AAEL003993-PA	-0.759034	0.046782
AAEL004010-PA	-0.807779	0.0018881
AAEL004040-PA	-0.955172	0.0105698
AAEL004059-PB	0.938516	0.0161804
AAEL004060-PB	1.54199	0.00392489
AAEL004086-PB	-1.53054	0.000512789
AAEL004102-PA	-0.746676	0.0460868
AAEL004127-PA	-0.980964	0.011707
AAEL004137-PA	-0.908487	0.000286248
AAEL004148-PA	-0.791626	0.0318542
AAEL004175-PA	-2.30877	4.45609e-05
AAEL004195-PA	-1.41762	1.11939e-05
AAEL004199-PA	1.15345	0.000111037
AAEL004209-PB	-1.26665	0.000274613
AAEL004221-PA	1.46321	0.000671837
AAEL004242-PA	1.36708	0.0165211
AAEL004247-PA	-1.31304	0.0176701
AAEL004291-PA	-1.03067	0.0207067
AAEL004294-PA	0.685767	0.00483698
AAEL004300-PA	-0.991388	0.0435771
AAEL004308-PA	-1.01998	0.0135222
AAEL004313-PA	-2.2503	1.39305e-05
AAEL004320-PA	-1.02481	0.00013661
AAEL004325-PA	-2.44901	8.71916e-07
AAEL004347-PA	-1.02098	0.0139377
AAEL004350-PA	1.07312	0.0307805
AAEL004409-PB	-1.9559	2.95508e-08
AAEL004419-PA	1.42076	0.0448511
AAEL004448-PA	-0.640755	0.0170894
AAEL004450-PA	-0.74521	0.0023465
AAEL004465-PC	0.595315	0.0101145
AAEL004490-PA	0.979969	0.0194187
AAEL004496-PD	-0.809415	0.00948196
AAEL004500-PC	-1.27014	7.95851e-05
AAEL004521-PA	-1.75835	7.12455e-05
AAEL004523-PA	-1.72156	0.0361868
AAEL004546-PA	-0.974844	0.0010926
AAEL004559-PD	-0.597341	0.0163653
AAEL004563-PA	-0.837778	0.00605982
AAEL004613-PA	-1.19392	0.00222456
AAEL004686-PA	1.64296	0.000977131
AAEL004699-PA	-1.35224	1.35893e-05
AAEL004738-PA	-1.28135	1.79339e-07
AAEL004743-PE	-0.897741	0.00203965
AAEL004755-PA	-0.948374	0.000300961
AAEL004809-PA	-2.84433	3.38121e-05
AAEL004829-PA	2.60177	0.038119
AAEL004853-PA	1.02854	0.0470578
AAEL004902-PA	-0.853805	0.00404006
AAEL004914-PA	-1.4534	0.0420274
AAEL004921-PA	-3.05896	0.0140833
AAEL004930-PA	-1.38073	0.0468148
AAEL004951-PA	-3.4759	7.05275e-06
AAEL004977-PA	-1.16388	0.000140203
AAEL004984-PA	-0.880799	0.021665
AAEL004988-PA	1.81738	4.06006e-06
AAEL005052-PA	1.42382	0.00377353
AAEL005069-PA	-1.58684	2.43859e-05
AAEL005097-PB	-1.43144	0.000688333
AAEL005137-PA	-1.99513	2.74504e-06
AAEL005141-PA	-0.902479	0.00345691
AAEL005165-PD	0.661399	0.000745096
AAEL005170-PB	0.597772	0.00808558
AAEL005187-PB	-1.03655	0.000208066
AAEL005213-PB	-1.84174	0.000926664
AAEL005217-PA	-2.10817	0.000130218
AAEL005218-PC	-1.17502	0.000566103
AAEL005220-PC	-2.27409	4.01576e-06
AAEL005228-PA	-1.3588	0.0046005
AAEL005258-PA	-1.69412	0.0303897
AAEL005266-PC	-1.56114	1.98906e-05
AAEL005336-PA	-1.11279	0.00135325
AAEL005354-PA	1.55131	0.000355517
AAEL005400-PA	-0.929117	0.00779926
AAEL005401-PA	-1.06024	0.0198267
AAEL005407-PD	-0.768645	0.0277426
AAEL005408-PA	-0.748811	0.0284643
AAEL005415-PA	0.678143	0.0344491
AAEL005419-PA	1.3093	0.00111151
AAEL005440-PD	0.849513	0.00364084
AAEL005457-PA	-2.01943	3.55762e-05
AAEL005460-PA	-2.49375	2.66213e-08
AAEL005471-PA	-2.24601	8.18016e-07
AAEL005504-PC	-1.00174	0.00469412
AAEL005515-PF	-1.26667	0.00801664
AAEL005521-PA	-1.70064	9.84108e-06
AAEL005524-PA	-1.37928	0.000835011
AAEL005552-PC	-0.685698	0.0464224
AAEL005593-PA	1.03956	0.0377881
AAEL005655-PB	-1.29394	0.0466435
AAEL005656-PA	1.24713	0.00324043
AAEL005722-PB	-2.29858	6.07603e-05
AAEL005728-PA	-0.775567	0.00043054
AAEL005738-PA	-0.906471	0.00271632
AAEL005766-PA	1.2668	1.44787e-05
AAEL005772-PA	-3.5498	8.28128e-06
AAEL005779-PA	-1.24302	0.0144427
AAEL005830-PA	-1.03963	0.000743048
AAEL005832-PA	-1.92437	0.00400193
AAEL005901-PC	-1.49836	0.000280274
AAEL005931-PB	-0.728387	0.0165192
AAEL005947-PA	-1.19887	2.24672e-05
AAEL005997-PA	-1.30433	0.00237352
AAEL006048-PC	-1.04996	0.00037091
AAEL006050-PA	-1.81275	0.00952181
AAEL006070-PA	1.35888	0.000245373
AAEL006095-PA	-1.67867	5.78915e-05
AAEL006102-PA	-1.11483	8.62111e-05
AAEL006115-PA	-1.58443	0.000574572
AAEL006117-PA	-1.0519	9.46022e-05
AAEL006122-PB	-1.72936	0.00753307
AAEL006169-PA	-0.940632	0.00084517
AAEL006171-PB	0.68358	0.00939655
AAEL006174-PA	-1.1901	0.000359602
AAEL006180-PB	1.18076	5.25638e-05
AAEL006196-PA	-1.59387	7.53818e-05
AAEL006224-PA	-1.42634	0.000715214
AAEL006251-PA	-1.0003	0.000321597
AAEL006271-PD	-1.8322	0.00331268
AAEL006315-PA	-0.787069	0.0314464
AAEL006322-PC	-0.77155	0.000488393
AAEL006362-PA	-1.43917	0.000382091
AAEL006389-PB	-1.61656	0.00026627
AAEL006415-PA	-1.19379	0.00226239
AAEL006436-PA	1.16006	0.00462784
AAEL006441-PA	-1.06444	0.0240468
AAEL006473-PA	-0.98626	0.0016151
AAEL006474-PA	0.708227	0.00223301
AAEL006572-PA	0.967659	0.00966382
AAEL006582-PH	1.61086	0.000166304
AAEL006611-PA	-0.755444	0.0291207
AAEL006642-PA	1.91913	0.000268848
AAEL006698-PA	-1.20403	0.00134783
AAEL006721-PB	1.07299	1.02427e-06
AAEL006740-PB	-1.0942	0.000388357
AAEL006748-PA	-1.37327	0.0272726
AAEL006751-PA	-1.6343	0.000243748
AAEL006785-PB	-2.62597	4.51965e-06
AAEL006835-PA	-0.923567	0.000120613
AAEL006860-PA	-1.00526	0.00452113
AAEL006872-PA	1.61329	3.09532e-05
AAEL006885-PE	1.30279	0.00021117
AAEL006895-PB	1.67811	4.10587e-05
AAEL006899-PA	2.72301	0.00653837
AAEL006919-PA	-3.61638	2.35319e-05
AAEL006958-PB	-0.860246	7.06253e-05
AAEL006975-PB	7.42054	9.33972e-10
AAEL006993-PC	0.774618	0.000269805
AAEL007023-PA	-0.742101	0.00195953
AAEL007042-PC	-0.619628	0.0186579
AAEL007043-PB	-1.34979	0.000347288
AAEL007065-PA	-1.29424	0.00521966
AAEL007078-PA	-1.88225	0.00104098
AAEL007132-PB	1.09274	0.00033726
AAEL007160-PA	-1.19406	0.000579603
AAEL007173-PE	-0.607562	0.00718932
AAEL007209-PA	-0.819878	0.00111154
AAEL007226-PA	-1.07521	0.000853568
AAEL007236-PA	-1.02991	0.00494468
AAEL007306-PB	1.26259	1.05573e-05
AAEL007374-PA	-0.93132	0.0269369
AAEL007383-PE	-1.10174	0.000894989
AAEL007385-PC	-0.825067	0.00948273
AAEL007441-PA	-1.44583	0.000334839
AAEL007452-PA	1.85278	0.00255405
AAEL007494-PA	-2.39546	7.98551e-09
AAEL007526-PC	-0.995578	0.0436344
AAEL007536-PB	-0.843266	0.00820808
AAEL007546-PA	-1.66908	0.00955937
AAEL007549-PA	-0.731375	0.0161092
AAEL007555-PA	-0.757993	0.000373198
AAEL007634-PA	-1.84906	4.90568e-05
AAEL007650-PA	-0.919713	0.00162072
AAEL007662-PD	0.888266	0.0332777
AAEL007696-PB	0.983433	0.00112569
AAEL007698-PA	-1.32923	0.00418911
AAEL007699-PE	-1.55824	0.00722555
AAEL007702-PA	-0.674526	0.0149873
AAEL007707-PA	1.11567	0.0488034
AAEL007725-PA	-1.50264	3.65485e-06
AAEL007752-PA	0.984252	0.00120735
AAEL007771-PB	-2.04219	3.89417e-06
AAEL007803-PA	-1.69472	5.19367e-08
AAEL007845-PA	-1.2908	0.00356723
AAEL007883-PD	-0.603258	0.0487658
AAEL007892-PA	-2.90681	4.38388e-07
AAEL007926-PA	-1.75043	0.00580492
AAEL007944-PA	-1.65727	0.000320782
AAEL007945-PA	-1.14021	7.50323e-07
AAEL007963-PB	-1.07024	1.2243e-05
AAEL007979-PB	1.47974	0.000225618
AAEL007990-PE	-1.64514	0.00318231
AAEL008099-PA	-0.745694	0.0145753
AAEL008103-PB	-2.03629	2.76868e-05
AAEL008163-PA	-2.53439	0.0010832
AAEL008171-PA	-1.50742	1.19987e-05
AAEL008185-PA	-1.2033	0.0147489
AAEL008188-PA	-2.60953	3.0272e-06
AAEL008192-PA	-1.8424	7.4435e-06
AAEL008257-PA	-1.63859	0.000187856
AAEL008274-PA	-4.12517	0.000203077
AAEL008285-PA	-1.57475	0.000905095
AAEL008303-PA	2.37285	1.79609e-06
AAEL008319-PA	-1.60098	0.000195006
AAEL008329-PA	-1.6817	0.000327579
AAEL008330-PB	-1.03463	0.000349664
AAEL008347-PA	-1.01259	0.00627727
AAEL008364-PA	-0.936865	4.69569e-06
AAEL008367-PA	-2.9068	0.016294
AAEL008401-PB	1.33923	0.000787101
AAEL008412-PA	-1.01197	0.0338392
AAEL008461-PA	-1.64284	8.46614e-06
AAEL008481-PA	-2.11815	3.6667e-06
AAEL008489-PA	-0.962393	0.0124448
AAEL008500-PA	-1.3803	0.00282601
AAEL008517-PA	-0.744921	0.00165717
AAEL008569-PB	1.9239	0.000923324
AAEL008596-PA	-0.897691	0.015702
AAEL008607-PI	-2.05912	3.85437e-06
AAEL008641-PA	-1.09113	0.000673553
AAEL008656-PA	-2.12735	0.000304649
AAEL008687-PA	-1.2365	0.000138003
AAEL008692-PA	-0.88474	0.00179205
AAEL008700-PA	-1.17752	0.000808644
AAEL008738-PA	-1.27482	0.0062891
AAEL008740-PA	-0.941565	0.0236813
AAEL008764-PA	-2.41341	3.0946e-05
AAEL008770-PA	-1.22362	0.0184672
AAEL008773-PA	-1.24566	0.000374031
AAEL008779-PB	7.48824	6.78647e-08
AAEL008790-PA	0.810286	0.0291807
AAEL008801-PB	-0.766353	0.0350226
AAEL008849-PA	-1.1462	0.0204216
AAEL008853-PA	0.80209	0.0438493
AAEL008898-PA	-1.07536	0.031281
AAEL008921-PD	-0.906669	0.0219065
AAEL009051-PB	-0.725311	0.00113846
AAEL009080-PC	-0.794114	0.00979312
AAEL009093-PA	-0.626633	0.0230006
AAEL009101-PA	-0.84693	0.0153737
AAEL009142-PA	-1.02504	0.00121184
AAEL009185-PB	1.97771	7.49225e-05
AAEL009225-PA	-0.816132	0.000566169
AAEL009232-PB	1.08937	0.00620273
AAEL009278-PA	1.37569	0.00353575
AAEL009291-PA	-1.28665	0.00138131
AAEL009295-PA	-0.929471	0.00076517
AAEL009313-PB	-1.68828	2.08376e-06
AAEL009324-PA	-0.780503	0.000211641
AAEL009387-PA	1.03415	0.00310326
AAEL009402-PB	-1.57039	0.0305178
AAEL009422-PD	-1.23415	0.0010384
AAEL009496-PA	-1.5032	0.00271754
AAEL009497-PA	-1.01502	0.00112946
AAEL009547-PA	-0.982562	0.0241623
AAEL009634-PI	0.685084	0.0191144
AAEL009637-PA	-1.24177	0.00449405
AAEL009646-PB	-1.03101	0.00125977
AAEL009653-PA	-1.91126	0.00277532
AAEL009677-PA	0.850296	0.012403
AAEL009691-PA	0.74307	0.00722469
AAEL009747-PA	-0.709733	0.0224115
AAEL009766-PA	1.28515	0.00298694
AAEL009810-PA	-1.40296	0.000587663
AAEL009829-PA	-0.826001	0.00059104
AAEL009843-PA	-2.35389	5.01712e-05
AAEL009861-PD	-1.76771	0.0014824
AAEL009863-PC	-0.718252	0.034354
AAEL009864-PB	-0.835655	0.00288544
AAEL009869-PA	-0.988242	0.0007847
AAEL009872-PA	0.775479	9.88444e-05
AAEL009894-PB	-0.997677	0.000969942
AAEL009895-PB	-1.33415	0.00017603
AAEL009898-PA	-0.811738	0.0177197
AAEL009946-PA	-1.17084	2.61357e-05
AAEL009955-PB	-1.1244	0.00418206
AAEL009968-PB	-1.38942	0.00499763
AAEL009994-PA	-1.61282	0.000346644
AAEL009995-PA	-0.820097	0.0271095
AAEL010012-PA	-0.80578	0.0107058
AAEL010017-PA	-0.849492	0.00385201
AAEL010037-PB	0.86042	0.0202356
AAEL010048-PA	-0.886758	0.0169909
AAEL010065-PA	-1.89485	7.17973e-06
AAEL010087-PA	-0.820931	0.0147549
AAEL010127-PA	-0.92783	0.0190477
AAEL010159-PA	-1.0022	0.000840145
AAEL010168-PA	-1.66054	2.66498e-06
AAEL010170-PA	-0.784408	0.000268336
AAEL010205-PB	2.78757	8.26883e-05
AAEL010227-PA	-1.60106	0.000469053
AAEL010235-PA	-1.40692	0.00681435
AAEL010254-PA	-0.660322	0.017879
AAEL010260-PA	-1.20778	0.00627772
AAEL010276-PA	-0.827669	0.0142171
AAEL010299-PC	-2.2045	0.000101398
AAEL010318-PA	-1.15039	0.000175188
AAEL010386-PB	0.613299	0.0461896
AAEL010403-PA	1.18063	0.00107486
AAEL010430-PA	-0.983469	0.0151332
AAEL010467-PC	-1.06148	0.0223002
AAEL010505-PA	-1.34154	0.000477563
AAEL010514-PA	-1.22629	5.14387e-05
AAEL010520-PA	-1.06944	1.28183e-05
AAEL010563-PB	1.67834	0.0105562
AAEL010572-PB	-0.829809	3.54104e-05
AAEL010584-PB	-1.21675	0.004412
AAEL010590-PA	2.92196	6.68836e-08
AAEL010592-PB	-0.62226	0.0128412
AAEL010611-PC	-1.67074	0.00114339
AAEL010636-PB	-3.19672	5.72482e-05
AAEL010641-PB	-0.838145	0.00688914
AAEL010653-PA	-1.68436	0.00333316
AAEL010661-PA	-1.60052	9.73141e-06
AAEL010727-PA	-2.70293	2.68663e-06
AAEL010738-PC	1.16981	0.0057662
AAEL010756-PC	-2.05741	0.000152589
AAEL010769-PB	-2.1947	1.40473e-06
AAEL010776-PB	-2.80587	2.02247e-05
AAEL010781-PA	-1.40778	0.000177859
AAEL010782-PA	-4.99413	2.47313e-06
AAEL010783-PA	-1.07662	0.000660414
AAEL010814-PA	0.935766	0.0136426
AAEL010821-PA	-1.67971	0.000203069
AAEL010823-PA	0.623268	0.0117875
AAEL010826-PB	-2.01567	0.00298392
AAEL010843-PA	-1.73428	0.0277928
AAEL010850-PA	0.855238	0.0116544
AAEL010869-PB	-0.793701	0.000536173
AAEL010884-PB	3.33993	4.37169e-07
AAEL010894-PA	-3.15353	0.000752382
AAEL010975-PA	0.595404	0.0146624
AAEL010991-PA	-1.25551	2.25954e-05
AAEL011025-PA	-0.949603	0.0296075
AAEL011048-PA	-1.66995	0.0030063
AAEL011063-PA	-1.36425	0.000141765
AAEL011070-PA	-1.74549	0.000441885
AAEL011090-PA	0.732881	0.0104644
AAEL011112-PD	2.81999	3.13037e-05
AAEL011184-PA	1.91389	2.71485e-05
AAEL011192-PB	-1.00292	0.00377263
AAEL011221-PB	-1.76426	0.000644157
AAEL011248-PA	-0.883162	0.0132629
AAEL011264-PA	-1.1042	0.00675939
AAEL011288-PA	-1.31946	0.00136752
AAEL011355-PA	-1.16817	0.0318213
AAEL011382-PA	-1.95833	0.0024643
AAEL011395-PA	-0.760999	0.0108051
AAEL011433-PA	-1.01779	0.00118642
AAEL011444-PA	-1.65099	0.000718468
AAEL011447-PB	-1.47135	0.000519605
AAEL011471-PE	-0.948562	0.0120293
AAEL011478-PC	1.21227	0.000422086
AAEL011504-PA	-1.67081	0.0188938
AAEL011527-PA	-1.27801	0.00104936
AAEL011568-PA	-1.86207	0.0173899
AAEL011578-PA	1.57305	8.07516e-08
AAEL011587-PC	-3.20271	0.000246157
AAEL011657-PA	-0.630207	0.0153486
AAEL011666-PA	-1.23057	0.00109218
AAEL011708-PA	-0.811139	0.00114914
AAEL011711-PA	-1.78437	0.000437945
AAEL011741-PC	1.86335	0.0211758
AAEL011741-PD	1.99248	0.000508758
AAEL011746-PB	0.988597	0.00226882
AAEL011752-PA	-0.66214	0.0499348
AAEL011789-PC	0.899251	0.00153396
AAEL011803-PA	-3.58571	9.05594e-09
AAEL011813-PA	-1.39182	3.53179e-06
AAEL011870-PA	-0.961291	0.0145894
AAEL011881-PA	-1.32656	0.000183822
AAEL011908-PA	-1.70778	4.00338e-05
AAEL011949-PB	-1.10648	6.98261e-05
AAEL011950-PA	0.675279	0.000749235
AAEL011960-PA	-1.96491	0.0141128
AAEL012010-PA	-0.685378	0.0225185
AAEL012014-PA	3.15866	1.19576e-06
AAEL012026-PD	-1.40576	0.000110125
AAEL012094-PA	-0.883549	0.00303566
AAEL012095-PA	-1.93911	5.60538e-05
AAEL012098-PC	-0.635417	0.0424642
AAEL012099-PC	-1.95153	3.37482e-06
AAEL012101-PB	2.76775	0.000129862
AAEL012122-PA	-0.916026	0.000161824
AAEL012134-PA	-0.80642	0.00845893
AAEL012161-PB	-0.918641	0.049209
AAEL012207-PF	1.28352	0.000554696
AAEL012243-PA	-1.14553	0.00838232
AAEL012262-PAA	-1.00901	6.61259e-05
AAEL012272-PA	-1.30254	0.00110687
AAEL012306-PA	-0.589583	0.0131861
AAEL012312-PA	-2.42149	1.39952e-05
AAEL012351-PB	-2.68878	0.000267939
AAEL012359-PA	-0.711991	0.00724999
AAEL012394-PB	-1.59406	0.000453402
AAEL012421-PA	-1.01281	0.0154306
AAEL012424-PB	2.05795	0.000270305
AAEL012439-PA	-0.910551	2.99461e-05
AAEL012585-PA	-2.462	2.70281e-07
AAEL012616-PA	-0.72144	0.0261722
AAEL012685-PB	-0.760024	0.0441801
AAEL012701-PA	-1.02498	7.78838e-06
AAEL012731-PA	-1.16256	1.62955e-05
AAEL012793-PB	-0.928626	0.00679143
AAEL012825-PA	-1.22126	0.00159329
AAEL012827-PA	-2.40849	0.000115203
AAEL012863-PA	1.50403	0.000666537
AAEL012911-PA	-1.18029	0.000251606
AAEL012943-PA	-0.770199	0.00852885
AAEL012944-PB	-2.07989	2.90263e-07
AAEL012974-PA	-1.27959	0.00627522
AAEL013047-PB	-0.715532	0.0334297
AAEL013069-PA	-1.20095	0.000178385
AAEL013071-PA	-1.98628	0.000654345
AAEL013075-PB	-1.91968	9.61252e-06
AAEL013076-PB	-0.735884	0.0236562
AAEL013111-PA	1.89331	0.000779634
AAEL013132-PC	-0.826288	0.00813547
AAEL013139-PD	-0.711202	0.0055836
AAEL013144-PA	-1.81646	2.79604e-05
AAEL013199-PA	-1.03639	0.00384776
AAEL013220-PA	-1.55292	0.00781313
AAEL013221-PC	-2.2902	3.85985e-08
AAEL013228-PB	-2.20269	0.000449094
AAEL013230-PA	-1.72853	5.16593e-05
AAEL013233-PA	-0.762408	0.0265833
AAEL013236-PA	-0.684198	0.00744217
AAEL013271-PB	2.04249	0.0205961
AAEL013277-PB	-1.51927	0.00371924
AAEL013279-PB	-1.65736	0.000435736
AAEL013320-PA	-1.82732	1.49399e-06
AAEL013404-PA	-0.613972	0.0100339
AAEL013407-PA	-1.18736	0.000222028
AAEL013407-PB	-0.674441	0.0112179
AAEL013452-PB	0.790802	0.000551364
AAEL013491-PA	-1.68939	0.000138953
AAEL013528-PA	0.743765	0.0351407
AAEL013565-PB	0.75977	0.0195237
AAEL013570-PA	2.26781	1.96414e-05
AAEL013585-PA	-3.21382	0.000597936
AAEL013620-PA	-1.2458	0.00899852
AAEL013625-PA	-1.44731	0.00568408
AAEL013675-PA	-1.19982	8.55992e-05
AAEL013713-PB	1.44312	0.0221247
AAEL013778-PA	-0.667171	0.00693873
AAEL013823-PB	1.91245	1.36275e-05
AAEL013845-PB	-1.30836	2.73516e-05
AAEL013853-PC	-2.75687	3.82148e-06
AAEL013875-PA	-1.4082	0.000239309
AAEL013877-PA	-1.04134	0.02197
AAEL013900-PA	1.60286	0.00895788
AAEL013966-PA	-1.03437	0.0484167
AAEL013969-PB	-1.08292	0.00085404
AAEL013980-PA	-0.748337	0.000617087
AAEL013982-PA	-0.972822	3.56279e-05
AAEL013989-PA	-2.16973	1.36135e-06
AAEL013995-PA	-1.85429	0.0090276
AAEL013997-PA	-0.772435	0.00115713
AAEL014207-PB	1.0357	0.00956873
AAEL014271-PA	-1.4373	4.74154e-06
AAEL014271-PB	-1.8527	1.0549e-07
AAEL014274-PA	-2.10091	4.96623e-05
AAEL014292-PB	-1.86938	0.00158228
AAEL014296-PA	-0.857426	0.000517157
AAEL014311-PB	-1.39435	0.000225793
AAEL014318-PA	-1.36658	3.50955e-05
AAEL014325-PA	-0.955809	0.0118016
AAEL014526-PB	-1.20262	7.73385e-05
AAEL014562-PA	-2.69651	5.92186e-06
AAEL014567-PB	-1.45666	0.020582
AAEL014583-PD	-1.79883	1.10658e-05
AAEL014589-PA	-1.08865	4.30855e-05
AAEL014702-PB	-0.585875	0.00331366
AAEL014715-PB	-1.08829	0.004749
AAEL014749-PA	-1.01814	0.000477062
AAEL014847-PA	-0.961799	0.000980166
AAEL014891-PB	1.41809	0.0250311
AAEL014913-PA	1.06121	3.51562e-05
AAEL014915-PA	-0.864563	0.00422103
AAEL014932-PC	-1.63347	9.4663e-05
AAEL014958-PA	1.92064	0.000912813
AAEL014959-PB	-1.44866	0.000165988
AAEL014999-PG	-0.618417	0.0105014
AAEL015006-PB	-1.87468	4.72527e-05
AAEL015007-PA	-1.12919	0.00193879
AAEL015038-PA	-0.964891	0.000128868
AAEL015100-PA	-1.25003	4.38192e-06
AAEL015335-PA	-0.59797	0.0466278
AAEL015450-PA	-1.10148	0.0175072
AAEL015458-PA	-2.51469	8.25888e-05
AAEL015557-PA	1.40721	0.00144083
AAEL015682-PA	-1.78997	8.08633e-05
AAEL016973-PA	-2.8218	8.74914e-06
AAEL017030-PA	-0.750653	0.0345339
AAEL017096-PA	-1.06077	0.00325921
AAEL017116-PA	-1.2357	8.75419e-06
AAEL017263-PA	-1.21421	0.000461544
AAEL017293-PA	-2.68548	4.78553e-08
AAEL017301-PA	-1.37024	0.000790057
AAEL017349-PA	-2.94833	6.47022e-08
AAEL017447-PE	-0.811118	0.00240482
AAEL017460-PA	-1.51622	7.8725e-05
AAEL017464-PA	-1.97514	0.0186081
AAEL017467-PB	-1.2416	0.000101604
AAEL017481-PA	-1.48681	7.82604e-05
AAEL017500-PA	-2.9904	3.07665e-06
AAEL018159-PA	-0.734307	0.00978796
AAEL018182-PA	-1.41238	2.3038e-05
AAEL018211-PB	-1.06898	0.000115536
AAEL018244-PA	-1.4363	7.57686e-06
AAEL018249-PB	-1.35366	0.000110307
AAEL018342-PA	-1.54503	5.55675e-05
AAEL018669-PA	0.791817	0.0485746
AAEL018687-PA	0.754053	0.0145211
AAEL019403-PA	-0.938301	0.00821824
AAEL019406-PB	-0.911208	0.0067881
AAEL019468-PC	-1.19119	0.000114725
AAEL019487-PA	0.976227	0.011759
AAEL019512-PA	-0.712861	0.0055254
AAEL019513-PA	-0.711698	0.000265702
AAEL019514-PA	-0.628788	0.0439452
AAEL019525-PA	0.782613	0.00136575
AAEL019531-PA	-4.77142	0.000626661
AAEL019543-PA	1.8342	4.15059e-05
AAEL019546-PA	-1.03065	0.0174344
AAEL019549-PA	-0.771368	0.0040929
AAEL019565-PA	-0.855719	0.0378557
AAEL019581-PA	-2.98687	4.82073e-05
AAEL019604-PA	-0.900614	0.000855957
AAEL019618-PB	1.11627	0.00018849
AAEL019656-PA	0.679117	0.0169663
AAEL019669-PA	-1.69493	5.4734e-06
AAEL019717-PA	-0.923142	0.00392016
AAEL019748-PA	-1.15223	0.0125743
AAEL019777-PA	-1.05676	0.00403647
AAEL019799-PA	1.16146	0.000389196
AAEL019799-PD	1.38554	0.00049424
AAEL019802-PA	-1.3045	1.54506e-06
AAEL019813-PA	-1.30437	0.0124052
AAEL019894-PA	1.50427	0.00669419
AAEL019936-PA	-0.661629	0.0295816
AAEL020018-PA	1.20404	0.00275374
AAEL020095-PA	-1.58302	0.000376914
AAEL020211-PA	-2.01562	0.000345594
AAEL020395-PA	-1.88437	8.13717e-06
AAEL020485-PA	-2.18642	3.04489e-05
AAEL020525-PA	-1.6109	0.00759455
AAEL020559-PA	-0.663482	7.97821e-05
AAEL020571-PA	-0.86493	0.00686028
AAEL020590-PA	-1.23927	0.00440525
AAEL020651-PA	0.89664	0.00359603
AAEL020747-PA	-2.5955	3.53421e-05
AAEL020749-PA	-0.94148	0.0405587
AAEL020804-PA	1.2899	0.00133068
AAEL020950-PA	1.32085	0.00095137
AAEL020990-PA	-2.71062	0.00168134
AAEL021083-PA	-2.05724	1.91984e-05
AAEL021134-PA	0.69079	0.000299032
AAEL021176-PA	2.53487	0.0213274
AAEL021211-PA	-1.09885	0.024328
AAEL021573-PA	-1.22913	0.0315512
AAEL021618-PA	-1.10406	0.000182357
AAEL021756-PA	0.619931	0.0282678
AAEL021785-PC	-1.20342	0.00316553
AAEL021795-PA	-1.03181	0.00365504
AAEL021838-PA	0.835953	0.00828852
AAEL022076-PA	-1.8254	0.00101412
AAEL022104-PA	-2.07162	2.85128e-05
AAEL022129-PA	-2.91614	5.67051e-05
AAEL022136-PA	-0.86431	0.00044996
AAEL022170-PA	-1.41269	0.000956677
AAEL022214-PA	-1.42813	0.00208275
AAEL022261-PA	-3.18957	5.00915e-08
AAEL022286-PA	-0.924463	0.00650908
AAEL022467-PA	-0.875863	0.00124737
AAEL022609-PC	1.89627	1.94695e-07
AAEL022680-PA	-2.16436	2.7552e-05
AAEL022718-PA	-1.02124	0.00252644
AAEL022734-PA	-0.63677	0.00470818
AAEL022757-PA	-1.18391	0.00079214
AAEL022798-PA	1.32838	0.0348522
AAEL022845-PA	-3.72891	3.78924e-08
AAEL022931-PA	-1.60326	6.81194e-05
AAEL022938-PA	-1.12907	0.0313934
AAEL023159-PA	-1.19838	0.0137274
AAEL023187-PA	-0.653864	0.00116596
AAEL023188-PA	-1.41664	0.000279973
AAEL023321-PA	-0.892449	0.0114319
AAEL023347-PA	-0.859695	0.0040704
AAEL023471-PA	-1.02106	0.000844764
AAEL023547-PA	4.85499	3.63469e-05
AAEL023595-PA	-1.57161	3.47455e-06
AAEL023603-PA	-1.12413	0.000309413
AAEL023850-PA	-0.805432	0.0132559
AAEL023854-PA	-1.89575	3.50958e-06
AAEL023983-PA	-1.4333	0.0047364
AAEL024015-PA	-1.04999	0.0234804
AAEL024141-PB	-1.23493	0.0439479
AAEL024228-PA	0.635886	0.00186111
AAEL024434-PA	-1.87162	4.01738e-06
AAEL024500-PA	-1.37816	0.000268377
AAEL024536-PA	-1.80277	0.0003743
AAEL024583-PA	1.06136	0.00718729
AAEL024598-PD	1.98237	6.64968e-05
AAEL024675-PA	2.76886	0.000273319
AAEL024717-PA	2.14873	0.000677906
AAEL024828-PA	-3.12999	6.17864e-06
AAEL024841-PA	-2.29514	0.000996016
AAEL024853-PA	0.618083	0.0186095
AAEL024913-PA	0.628702	0.00239096
AAEL025017-PB	-0.960436	4.50825e-06
AAEL025078-PA	-1.25917	2.26941e-05
AAEL025091-PA	1.77971	0.000105967
AAEL025092-PA	-1.03149	5.29486e-05
AAEL025120-PA	-3.15992	0.00260881
AAEL025123-PA	-1.60146	0.00678998
AAEL025391-PC	0.810684	0.00728801
AAEL025514-PA	1.03612	0.00053767
AAEL025553-PA	-1.83254	0.000141119
AAEL025555-PA	-2.01112	1.24576e-06
AAEL025569-PA	-1.65926	0.00407911
AAEL025570-PA	-1.168	0.00441892
AAEL025607-PA	-0.636349	0.0253546
AAEL025647-PA	0.741959	0.000452558
AAEL025806-PB	-2.93611	0.000773252
AAEL025807-PA	-1.79374	0.00488874
AAEL025977-PB	0.757225	0.000126059
AAEL026217-PA	0.876406	0.00117504
AAEL026364-PA	-1.67626	5.14451e-06
AAEL026410-PA	-1.56155	4.32487e-06
AAEL026458-PA	-1.32493	0.0001055
AAEL026716-PA	0.97879	0.00735466
AAEL026787-PA	-1.04203	0.000473955
AAEL027050-PA	-1.0775	0.000662828
AAEL027052-PA	-1.15267	0.000541411
AAEL027199-PA	-1.80198	0.00758325
AAEL027249-PA	-1.27433	0.000245027
AAEL027444-PA	-1.1205	0.00373669
AAEL027611-PA	-0.814645	0.0130707
AAEL027694-PA	-0.725115	0.00358784
AAEL027790-PA	0.626624	0.00440217
AAEL027860-PA	-0.714066	0.00880155
AAEL027938-PA	2.0983	0.00048377
AAEL027940-PA	-1.99108	0.000215903
AAEL028043-PA	-1.35466	0.0296807
AAEL028119-PA	-0.624403	0.0475556
AAEL029005-PA	-2.65068	2.4568e-09
AAEL029005-PB	-2.42177	9.75393e-06
AAEL029007-PA	-1.25201	0.00110036
AAEL029014-PA	-1.84796	0.000220579

## Sheet: G3_vs_G2
Table S2 List of differentially expressed proteins (DEPs) in G2_vs_G1, G3_vs_G1, and G3_vs_G2 groups.
Protein	log2(Foldchange)	pvalue
AAEL000004-PA	-0.710853	0.0106184
AAEL000108-PA	-1.5555	1.8901e-05
AAEL000163-PA	-0.594757	0.025387
AAEL000175-PB	-1.23858	0.00464238
AAEL000185-PA	-1.23535	0.0193904
AAEL000270-PA	-0.992618	0.0219548
AAEL000293-PA	-1.60152	5.04379e-05
AAEL000328-PA	1.17538	0.000619405
AAEL000336-PA	1.07228	0.0198254
AAEL000359-PA	-1.05947	0.0441708
AAEL000360-PA	-1.26845	4.23678e-06
AAEL000378-PA	0.835206	0.00396676
AAEL000417-PB	2.1577	0.000564502
AAEL000424-PA	-0.884515	0.00480772
AAEL000444-PA	-0.938423	0.00057245
AAEL000501-PB	-1.10327	0.0017568
AAEL000515-PA	-2.12307	0.000196385
AAEL000549-PB	0.837353	0.01852
AAEL000551-PA	-1.0725	0.000428089
AAEL000574-PA	-0.692352	0.0220661
AAEL000637-PB	-0.774949	0.000125281
AAEL000641-PA	-0.712092	0.00234502
AAEL000703-PA	1.3375	0.000590303
AAEL000713-PD	1.30205	0.00336546
AAEL000744-PA	1.11187	0.00252419
AAEL000791-PA	1.98402	0.00337669
AAEL000802-PB	-0.929169	0.00105294
AAEL000807-PA	-1.09035	0.0145818
AAEL000931-PA	3.68459	3.34361e-08
AAEL000934-PF	2.39795	0.00691837
AAEL000941-PA	1.2234	0.00264304
AAEL000944-PA	-2.03471	0.000363686
AAEL000947-PA	-1.57239	2.01789e-05
AAEL000987-PA	-1.42661	2.82523e-06
AAEL001005-PA	-1.03574	0.000338227
AAEL001020-PB	1.38008	0.00138995
AAEL001073-PA	-1.18166	0.000140824
AAEL001091-PA	1.65893	6.13839e-06
AAEL001094-PC	2.47005	6.74997e-06
AAEL001134-PA	0.628942	0.00839567
AAEL001216-PA	-0.862364	0.0395743
AAEL001250-PA	-1.10492	0.00900257
AAEL001374-PA	-1.80157	0.000599236
AAEL001403-PA	0.920051	0.0434745
AAEL001432-PA	-1.03585	4.5529e-06
AAEL001446-PB	0.680703	0.0378146
AAEL001452-PA	-1.23266	0.00577947
AAEL001503-PB	-2.21352	0.000559146
AAEL001649-PA	-0.99536	0.00808589
AAEL001673-PA	1.08102	0.00151392
AAEL001708-PA	-1.1772	9.03353e-06
AAEL001759-PA	-1.64123	7.74292e-05
AAEL001911-PA	-1.48639	0.000647822
AAEL001946-PB	1.73409	4.0394e-05
AAEL001951-PA	1.7214	0.0185334
AAEL001965-PA	-0.624567	0.0377796
AAEL002016-PB	-1.50222	1.52066e-06
AAEL002023-PA	-0.856644	0.00018863
AAEL002061-PA	-0.677115	0.0268925
AAEL002124-PA	2.99893	0.00152501
AAEL002163-PA	-0.919135	0.00939193
AAEL002174-PA	-0.848585	0.0354647
AAEL002183-PA	-1.42014	0.000585619
AAEL002334-PA	-0.909283	0.000192007
AAEL002361-PA	-1.74836	0.00479024
AAEL002362-PA	-0.785887	0.00844713
AAEL002372-PB	-1.07918	0.000373131
AAEL002417-PB	1.65417	0.000809956
AAEL002504-PB	0.857262	0.00833802
AAEL002527-PA	-1.95693	0.00236504
AAEL002534-PA	-0.902935	0.0132818
AAEL002537-PB	-1.12268	0.0232237
AAEL002542-PA	1.13329	0.00295569
AAEL002565-PB	1.21143	0.000932286
AAEL002572-PA	2.13013	5.63412e-05
AAEL002676-PB	-0.727829	0.00028026
AAEL002759-PD	1.93269	0.000311016
AAEL002761-PAH	1.63349	0.000289183
AAEL002797-PA	1.03114	0.00979951
AAEL002804-PA	-1.97442	5.68082e-05
AAEL002815-PA	-0.630179	0.0369029
AAEL002818-PB	-0.942115	0.0013026
AAEL002833-PA	-1.18435	0.000119062
AAEL002840-PA	-3.08371	1.57667e-06
AAEL002851-PA	-0.663195	0.0190977
AAEL002859-PB	0.77816	1.54792e-06
AAEL002861-PA	-0.596903	0.000674551
AAEL002870-PC	-0.774965	0.0194657
AAEL002878-PA	-1.73464	9.37878e-06
AAEL002906-PA	-0.722131	0.0113247
AAEL002924-PD	0.655259	0.00166545
AAEL002978-PA	-2.16662	7.6072e-06
AAEL003012-PA	-3.39019	4.10072e-07
AAEL003133-PB	-1.36428	4.39025e-05
AAEL003137-PB	1.21193	0.0203327
AAEL003154-PA	0.960823	0.00782076
AAEL003177-PA	-1.80541	1.44259e-05
AAEL003210-PF	-1.48597	3.387e-05
AAEL003265-PB	-1.40395	0.00719662
AAEL003347-PA	-1.39802	0.0027463
AAEL003416-PA	0.879083	0.000674246
AAEL003427-PA	-1.53253	0.00155039
AAEL003443-PA	-1.88524	0.00243273
AAEL003491-PC	0.808951	0.00271232
AAEL003501-PA	-1.29525	3.20138e-05
AAEL003530-PA	-1.02159	2.54478e-06
AAEL003644-PA	-1.07275	0.0085202
AAEL003666-PA	1.01726	0.000981484
AAEL003670-PA	-0.848842	0.00280599
AAEL003743-PA	-1.24536	2.77824e-05
AAEL003746-PA	1.19005	0.0182062
AAEL003757-PA	-1.45724	1.89366e-05
AAEL003829-PA	1.00252	1.07584e-06
AAEL003837-PG	1.09333	0.0185849
AAEL003871-PA	-1.07524	0.0367109
AAEL003957-PD	0.751469	0.0159
AAEL003993-PA	0.829406	0.0333154
AAEL004059-PB	0.827092	0.0281489
AAEL004060-PB	1.72823	0.00203364
AAEL004175-PA	-1.36913	0.00148144
AAEL004209-PB	-0.602947	0.0190996
AAEL004221-PA	2.72856	0.000147895
AAEL004242-PA	2.89536	0.0010938
AAEL004261-PA	-1.20508	4.50767e-07
AAEL004291-PA	-0.842272	0.0467896
AAEL004294-PA	0.717906	0.00375343
AAEL004313-PA	-0.5912	0.0394548
AAEL004317-PA	1.72964	0.000844199
AAEL004325-PA	-1.29047	0.000100869
AAEL004347-PA	-1.20452	0.00606885
AAEL004366-PA	-1.3285	0.000110824
AAEL004404-PA	-0.832692	0.00546337
AAEL004409-PB	-1.3889	4.28931e-07
AAEL004465-PC	-0.910045	0.00661681
AAEL004500-PC	-0.875224	0.000967525
AAEL004521-PA	-0.747251	0.0131006
AAEL004523-PA	-2.14999	0.00862506
AAEL004559-PD	0.804892	0.00353529
AAEL004567-PA	0.971586	0.0439879
AAEL004631-PA	1.66604	0.0131432
AAEL004659-PA	-1.36129	0.000289577
AAEL004699-PA	-0.654328	0.00189422
AAEL004738-PA	-0.80205	6.51551e-06
AAEL004809-PA	-2.08778	0.000194736
AAEL004823-PA	0.662938	0.00761532
AAEL004872-PB	-1.44062	0.000558934
AAEL004930-PA	-1.89151	0.00289646
AAEL004951-PA	-2.44858	9.05637e-05
AAEL004977-PA	-0.991672	0.000414704
AAEL004988-PA	1.62082	9.58449e-06
AAEL005052-PA	-1.31923	0.00573399
AAEL005069-PA	-0.624806	0.0091771
AAEL005097-PB	-0.632337	0.0458136
AAEL005108-PA	-1.69135	0.000190674
AAEL005137-PA	-1.29368	6.71918e-05
AAEL005170-PB	-0.719674	0.00294347
AAEL005197-PA	-0.885245	0.00482901
AAEL005213-PB	-1.45441	0.00379009
AAEL005220-PC	-1.3995	0.000137991
AAEL005222-PA	-1.41836	2.11926e-05
AAEL005230-PA	-1.13152	0.0010123
AAEL005266-PC	-0.789754	0.00197767
AAEL005354-PA	-0.893966	0.00923892
AAEL005419-PA	0.753307	0.0346526
AAEL005457-PA	-1.67891	0.000116851
AAEL005458-PA	-0.958287	0.023519
AAEL005460-PA	-2.03101	1.33173e-07
AAEL005471-PA	-1.86438	3.3947e-06
AAEL005500-PA	-1.97627	0.0111252
AAEL005521-PA	-0.868626	0.00104322
AAEL005524-PA	-0.686391	0.0325373
AAEL005593-PA	2.21902	0.00072365
AAEL005617-PA	1.33564	4.47924e-05
AAEL005630-PA	-2.07458	0.00249438
AAEL005656-PA	1.30994	0.00244017
AAEL005722-PB	-1.57107	0.000801029
AAEL005738-PA	-0.891672	0.00376933
AAEL005766-PA	1.96266	5.23364e-07
AAEL005772-PA	-1.82992	0.000851
AAEL005845-PB	0.784458	0.000159827
AAEL005879-PA	1.16048	0.000391303
AAEL005890-PA	0.909315	0.000582378
AAEL005891-PA	-0.98455	0.0418471
AAEL005997-PA	-0.822872	0.0247395
AAEL006017-PA	-1.24297	2.17888e-05
AAEL006042-PA	-1.4706	3.34849e-06
AAEL006048-PC	-0.717255	0.00386631
AAEL006061-PA	-0.640929	0.000440529
AAEL006070-PA	1.63428	6.80963e-05
AAEL006115-PA	-0.948422	0.0109971
AAEL006122-PB	-1.41484	0.0198129
AAEL006171-PB	1.69662	2.98428e-05
AAEL006174-PA	-0.664237	0.0109247
AAEL006180-PB	1.71402	3.34672e-06
AAEL006315-PA	-0.85843	0.0218272
AAEL006322-PC	-0.676557	0.00113006
AAEL006362-PA	-0.716749	0.0194618
AAEL006373-PB	-1.50356	0.000280396
AAEL006389-PB	-0.716492	0.0255523
AAEL006399-PA	-1.33144	0.00647088
AAEL006572-PA	1.9913	0.000118138
AAEL006582-PH	2.40021	9.42654e-06
AAEL006611-PA	-1.20455	0.00287576
AAEL006634-PA	0.881686	0.00555317
AAEL006717-PA	-0.988128	4.28845e-05
AAEL006721-PE	2.09586	0.000376852
AAEL006753-PA	-1.11319	6.53382e-06
AAEL006785-PB	-1.50845	0.000246368
AAEL006860-PA	-0.665411	0.032416
AAEL006872-PA	1.26646	0.000171838
AAEL006884-PA	-1.54946	0.0100283
AAEL006885-PA	0.702201	0.0311342
AAEL006885-PE	1.52506	0.000158445
AAEL006895-PB	1.66545	2.0768e-05
AAEL006912-PC	0.733908	0.0186778
AAEL006919-PA	-3.647	2.2124e-05
AAEL006922-PA	1.76466	0.00188879
AAEL006924-PA	-1.02189	0.00195234
AAEL006975-PB	-1.37052	2.79471e-06
AAEL006993-PC	1.03097	9.02773e-05
AAEL007029-PB	1.22161	1.86996e-05
AAEL007078-PA	-1.12245	0.0150116
AAEL007132-PB	0.969588	0.000591601
AAEL007173-PE	0.890515	0.000776544
AAEL007188-PA	-1.018	0.00298864
AAEL007196-PA	-0.869899	0.00197937
AAEL007253-PB	-1.16525	7.17436e-06
AAEL007282-PB	0.850497	0.0113281
AAEL007306-PB	1.58515	1.89875e-06
AAEL007316-PA	0.768611	0.000243526
AAEL007374-PA	-0.897476	0.031371
AAEL007441-PA	-1.57428	0.00018828
AAEL007494-PA	-0.664554	0.000134714
AAEL007547-PB	-1.18456	0.000161871
AAEL007634-PA	-1.19011	0.00075909
AAEL007684-PA	-1.56704	3.87317e-08
AAEL007696-PB	1.30378	0.000177001
AAEL007699-PE	-1.20542	0.0244227
AAEL007702-PA	-0.667603	0.0157249
AAEL007706-PA	-2.2324	0.0054693
AAEL007707-PA	1.13053	0.0465029
AAEL007765-PA	1.12603	0.0474862
AAEL007771-PB	-0.823677	0.00207227
AAEL007892-PA	-1.23602	0.00023968
AAEL007944-PA	-0.612843	0.0473848
AAEL007945-PA	-0.735455	2.05153e-05
AAEL008036-PA	-1.90609	0.00193895
AAEL008062-PB	-0.633258	0.0386628
AAEL008099-PA	-0.878965	0.00520747
AAEL008144-PB	1.07909	0.0201261
AAEL008171-PA	-0.765094	0.00128015
AAEL008188-PA	-2.3838	5.99349e-06
AAEL008192-PA	-0.954524	0.000752835
AAEL008216-PA	0.687238	0.00969034
AAEL008232-PC	2.21395	0.00271781
AAEL008274-PA	-2.83775	0.00150758
AAEL008303-PA	3.41231	1.07979e-07
AAEL008319-PA	-1.32073	0.000699137
AAEL008329-PA	-0.826182	0.0186523
AAEL008330-PB	-0.687766	0.00428335
AAEL008334-PB	-0.948049	0.0380148
AAEL008347-PA	-0.879902	0.0122991
AAEL008364-PA	-1.13274	1.1067e-06
AAEL008401-PB	1.15857	0.0019252
AAEL008428-PA	-1.968	6.23169e-05
AAEL008461-PA	-0.862602	0.000522556
AAEL008463-PA	1.10205	0.0039771
AAEL008481-PA	-1.35684	9.59149e-05
AAEL008569-PB	2.3976	0.000217602
AAEL008607-PI	-1.09844	0.000351556
AAEL008656-PA	-1.60143	0.000856527
AAEL008738-PA	-1.02665	0.0182195
AAEL008764-PA	-1.68675	0.000376767
AAEL008779-PB	-1.96581	0.000243812
AAEL008801-PB	1.11899	0.00603932
AAEL008848-PA	1.20035	0.00486123
AAEL008862-PA	-0.624601	0.00315499
AAEL008887-PA	1.7518	0.0235749
AAEL008898-PA	-1.43493	0.00833735
AAEL009029-PA	-0.691708	5.00518e-05
AAEL009035-PA	-1.69105	0.00322728
AAEL009075-PA	-1.22545	0.0386344
AAEL009093-PA	-0.695248	0.0143857
AAEL009129-PB	-1.18422	0.00133587
AAEL009142-PA	-0.687651	0.0069028
AAEL009185-PB	2.77236	6.33775e-06
AAEL009387-PA	1.13866	0.00176395
AAEL009484-PC	-1.90931	0.00796938
AAEL009496-PA	-1.36449	0.00469058
AAEL009564-PA	-1.5748	0.00387651
AAEL009634-PI	0.797191	0.00929392
AAEL009691-PA	0.811993	0.00449202
AAEL009705-PA	-1.75788	0.000442786
AAEL009747-PA	-1.37779	0.000588118
AAEL009810-PA	-1.56033	0.000330381
AAEL009843-PA	-2.75725	1.58693e-05
AAEL009860-PA	-1.69163	0.00348314
AAEL009864-PB	-1.08178	0.000592446
AAEL009869-PA	-0.729138	0.00477466
AAEL009872-PA	0.946919	2.35913e-05
AAEL009888-PA	-0.781426	0.00979098
AAEL009968-PB	0.897056	0.0384327
AAEL009995-PA	-0.94354	0.0149823
AAEL010012-PA	-0.818187	0.00992463
AAEL010037-PB	0.784097	0.0300578
AAEL010065-PA	-0.818293	0.0022375
AAEL010071-PA	-0.740732	0.00271531
AAEL010087-PA	-0.700294	0.0296655
AAEL010145-PC	0.662313	0.00995822
AAEL010149-PA	-1.89718	0.000230805
AAEL010168-PA	-1.30747	1.59886e-05
AAEL010197-PA	-1.32352	0.00153782
AAEL010205-PB	3.93101	6.72851e-06
AAEL010227-PA	-1.00667	0.00617346
AAEL010235-PA	-1.44205	0.00598127
AAEL010254-PA	-0.671266	0.0166454
AAEL010260-PA	-1.23971	0.00546086
AAEL010276-PA	-1.2884	0.00125959
AAEL010299-PC	-0.758424	0.0402689
AAEL010318-PA	-0.990593	0.000478389
AAEL010403-PA	1.48817	0.000237461
AAEL010430-PA	-0.889405	0.0237491
AAEL010464-PF	0.789507	0.00184643
AAEL010509-PF	1.87258	0.0145234
AAEL010520-PA	-0.670024	0.000350762
AAEL010563-PB	-1.2007	0.0449352
AAEL010584-PB	-0.858429	0.0225728
AAEL010590-PA	-0.773676	0.000228205
AAEL010639-PB	-1.47929	0.000625566
AAEL010653-PA	-1.56318	0.0050479
AAEL010658-PA	-1.69992	0.00532024
AAEL010661-PA	-0.749102	0.00176617
AAEL010682-PA	-1.51209	0.00177797
AAEL010727-PA	-1.61462	0.000117368
AAEL010738-PC	-1.04674	0.0102325
AAEL010743-PB	-2.91984	0.0165403
AAEL010756-PC	-0.848149	0.0245867
AAEL010765-PA	-1.4402	0.0254684
AAEL010769-PB	-1.5498	1.92108e-05
AAEL010776-PB	-1.71599	0.000616714
AAEL010777-PA	0.680675	0.0312947
AAEL010782-PA	-2.28103	0.000662412
AAEL010814-PA	0.724367	0.0407726
AAEL010821-PA	-0.836326	0.0126062
AAEL010823-PA	1.20195	0.000243582
AAEL010826-PB	-1.12643	0.0467668
AAEL010850-PA	2.1229	4.08691e-05
AAEL010850-PC	1.12685	0.0323451
AAEL010850-PI	1.88101	0.00172247
AAEL010884-PB	2.85752	1.4537e-06
AAEL010894-PA	-3.02109	0.000943654
AAEL010966-PD	-0.74288	0.0290923
AAEL010975-PA	1.24568	0.000190899
AAEL010991-PA	-0.76226	0.000712369
AAEL010998-PA	-1.23548	0.000660318
AAEL011022-PA	1.09197	0.00718391
AAEL011070-PA	-1.25353	0.00338665
AAEL011090-PA	-0.689339	0.0140725
AAEL011112-PD	3.41951	7.55069e-06
AAEL011116-PA	0.803902	0.0415965
AAEL011158-PA	0.747097	0.00410793
AAEL011221-PB	-1.00233	0.00609946
AAEL011382-PA	-0.589201	0.026253
AAEL011406-PA	-0.75761	0.014731
AAEL011433-PA	-0.844384	0.00333282
AAEL011447-PB	-0.823645	0.0140981
AAEL011471-PE	-0.950343	0.0119205
AAEL011478-PC	-1.65241	2.93078e-05
AAEL011504-PA	-1.67964	0.0184511
AAEL011527-PA	-0.600709	0.0465785
AAEL011578-PA	1.3827	2.21098e-07
AAEL011587-PC	-1.57092	0.0154699
AAEL011741-PC	2.50201	0.00495252
AAEL011741-PD	1.89064	0.000355804
AAEL011746-PB	0.88017	0.00440185
AAEL011778-PA	0.981523	0.00164451
AAEL011789-PC	1.256	0.000174805
AAEL011803-PA	-2.16546	4.70805e-07
AAEL011813-PA	-1.19493	1.10917e-05
AAEL011830-PC	1.37459	0.000232632
AAEL011949-PB	-0.679813	0.00174897
AAEL011950-PA	1.28075	2.72525e-05
AAEL012014-PA	3.4695	5.80461e-07
AAEL012069-PB	0.756201	0.0133092
AAEL012083-PB	-0.896684	0.0103406
AAEL012098-PC	-1.95559	7.48122e-05
AAEL012099-PC	-1.36952	4.63889e-05
AAEL012101-PB	-1.37127	0.00938803
AAEL012122-PA	-0.811415	0.000367846
AAEL012207-PF	1.48048	0.000214318
AAEL012243-PA	-1.01141	0.0153937
AAEL012272-PA	-1.59799	0.000294274
AAEL012278-PA	-1.01024	0.0027439
AAEL012312-PA	-0.748414	0.0202117
AAEL012317-PA	1.1261	0.0162594
AAEL012351-PB	-1.21128	0.0139904
AAEL012394-PB	-0.80549	0.0204742
AAEL012424-PB	-1.56136	0.00159134
AAEL012446-PB	-1.49905	0.013517
AAEL012543-PA	-1.37382	8.71913e-07
AAEL012579-PA	0.762879	0.00771483
AAEL012585-PA	-1.40537	1.91068e-05
AAEL012694-PB	-1.13707	0.00344452
AAEL012701-PA	-0.689014	0.000137812
AAEL012746-PA	1.39002	0.000915587
AAEL012825-PA	-0.664936	0.0344367
AAEL012826-PA	0.605423	0.00191036
AAEL012827-PA	-0.845057	0.0400515
AAEL012860-PA	4.19542	1.27609e-07
AAEL012863-PA	1.77539	0.000222178
AAEL012944-PB	-0.971826	8.6417e-05
AAEL012964-PB	1.82491	0.0107817
AAEL012994-PA	1.20055	0.000667659
AAEL012996-PA	0.652141	0.0084726
AAEL013069-PA	-0.960921	0.000782082
AAEL013071-PA	-1.59391	0.00205241
AAEL013074-PB	1.02927	0.00276437
AAEL013075-PB	-0.938261	0.00134389
AAEL013111-PA	2.01894	0.000553363
AAEL013132-PC	0.827754	0.0332439
AAEL013138-PA	1.0416	0.00695669
AAEL013188-PA	-0.982238	0.000474722
AAEL013220-PA	-1.23139	0.0234334
AAEL013221-PC	-1.40821	1.68738e-06
AAEL013228-PB	-1.07766	0.0131032
AAEL013230-PA	-0.739122	0.0102055
AAEL013320-PA	-1.32836	1.64645e-05
AAEL013334-PA	-1.08443	0.00681602
AAEL013353-PE	0.748108	0.0486065
AAEL013452-PB	0.885354	0.00026072
AAEL013491-PA	-1.11996	0.00199506
AAEL013565-PB	1.13374	0.00245972
AAEL013570-PA	0.672367	0.0293788
AAEL013585-PA	-1.11804	0.0490443
AAEL013643-PA	1.36349	0.0114447
AAEL013661-PA	1.19762	0.0051224
AAEL013684-PA	1.37265	1.93328e-05
AAEL013737-PA	-2.0113	0.000269184
AAEL013823-PB	2.2207	4.45937e-06
AAEL013845-PB	-1.05458	0.00012726
AAEL013853-PC	-0.603654	0.0252605
AAEL013875-PA	-0.756328	0.00978715
AAEL013904-PA	0.781824	0.000629663
AAEL013941-PA	0.872174	0.00369993
AAEL013989-PA	-1.94828	3.09338e-06
AAEL014231-PB	-1.56953	0.000212058
AAEL014253-PB	0.88015	0.0172565
AAEL014271-PB	-0.709822	0.000139673
AAEL014274-PA	-1.21219	0.00191429
AAEL014275-PA	-0.589715	0.0268993
AAEL014311-PB	-1.51438	0.000127959
AAEL014318-PA	-0.708767	0.00269969
AAEL014378-PA	0.99959	0.00231363
AAEL014562-PA	-1.71526	0.000114865
AAEL014567-PB	-2.60131	0.00141708
AAEL014583-PD	-1.06963	0.000434799
AAEL014630-PA	-0.920489	0.0370999
AAEL014715-PB	-0.844508	0.0170138
AAEL014749-PA	-0.683007	0.00527024
AAEL014768-PB	1.04523	0.00304502
AAEL014799-PB	0.708487	0.00226643
AAEL014913-PA	0.936279	8.6079e-05
AAEL014915-PA	-0.649452	0.0266129
AAEL014944-PA	0.710193	0.00683728
AAEL014993-PB	-0.906285	0.000621313
AAEL015006-PB	-0.786604	0.010538
AAEL015038-PA	-0.665966	0.00146589
AAEL015051-PA	-0.805464	0.0109161
AAEL015065-PA	0.691217	0.0332888
AAEL015314-PB	0.588843	0.00535344
AAEL015450-PA	-0.843532	0.0497346
AAEL015458-PA	-2.0567	0.000329334
AAEL015557-PA	-0.845579	0.0212931
AAEL015682-PA	-0.594143	0.040837
AAEL016973-PA	-1.06736	0.00344698
AAEL016984-PA	0.831521	0.000902605
AAEL017012-PC	1.23429	6.83902e-05
AAEL017085-PA	0.843679	0.000413002
AAEL017133-PA	0.805524	0.0343514
AAEL017293-PA	-1.69981	1.66665e-06
AAEL017349-PA	-1.75092	3.62625e-06
AAEL017395-PA	-0.96299	0.0095064
AAEL017460-PA	-1.80684	2.22621e-05
AAEL017464-PA	-2.02728	0.0165277
AAEL017500-PA	-1.50257	0.000429096
AAEL018061-PB	1.52741	0.00324619
AAEL018182-PA	-0.700041	0.00180826
AAEL018244-PA	-0.929844	0.000174222
AAEL018249-PB	-2.33582	1.99331e-06
AAEL018664-PA	-1.16942	0.00445838
AAEL018669-PA	-0.962791	0.0222713
AAEL019408-PA	1.13146	0.00429801
AAEL019451-PB	0.732936	0.00151563
AAEL019487-PA	-1.67857	0.000520751
AAEL019525-PA	1.65714	7.58698e-06
AAEL019531-PA	-4.13222	0.00133491
AAEL019543-PA	1.74895	5.83986e-05
AAEL019559-PA	1.58925	0.00144748
AAEL019565-PA	0.857032	0.0376314
AAEL019581-PA	-1.4184	0.00406492
AAEL019604-PA	-0.71742	0.00306433
AAEL019618-PB	1.51039	2.19935e-05
AAEL019656-PA	1.12706	0.00161419
AAEL019658-PA	0.837345	0.000618853
AAEL019735-PA	-1.08004	0.028261
AAEL019737-PA	0.816958	0.000159698
AAEL019748-PA	-0.833437	0.0492183
AAEL019799-PA	1.70704	2.63762e-05
AAEL019799-PD	2.12172	2.54749e-05
AAEL019802-PA	-0.900035	1.87011e-05
AAEL019826-PA	1.65325	0.000246999
AAEL019859-PA	1.1046	1.364e-05
AAEL019894-PA	-1.34675	0.0117178
AAEL019906-PA	-1.42216	0.000274998
AAEL019957-PA	-3.37638	0.000557461
AAEL020005-PA	-1.20762	0.000534687
AAEL020018-PA	1.35771	0.00262941
AAEL020095-PA	-1.04402	0.00476071
AAEL020395-PA	-0.825345	0.00227218
AAEL020423-PA	-1.55327	0.000835132
AAEL020452-PA	0.978586	0.000770762
AAEL020485-PA	-1.7161	0.000169374
AAEL020525-PA	-2.06897	0.0022998
AAEL020574-PA	-1.39594	2.82392e-05
AAEL020592-PA	-0.695119	0.0176984
AAEL020651-PA	0.951233	0.0025629
AAEL020747-PA	-1.06348	0.00970752
AAEL020749-PA	-0.951249	0.0391173
AAEL020758-PA	-1.62663	8.19317e-07
AAEL020804-PA	3.50386	4.82877e-06
AAEL020846-PA	2.16141	0.000838241
AAEL020907-PA	-1.83332	8.56292e-05
AAEL020950-PA	2.25919	2.39316e-05
AAEL020990-PA	-1.5584	0.0211637
AAEL021083-PA	-1.19159	0.000834621
AAEL021134-PA	1.18905	6.10864e-06
AAEL021299-PA	-1.16347	4.1888e-06
AAEL021323-PA	-1.62211	0.0318663
AAEL021334-PA	-0.993347	0.000103596
AAEL021509-PA	-1.26131	0.000871211
AAEL021756-PA	0.956785	0.0121645
AAEL021785-PC	-1.08491	0.00542911
AAEL021795-PA	-0.797546	0.0139116
AAEL021838-PA	1.58243	0.000170744
AAEL021930-PA	-2.45121	0.0360931
AAEL021957-PA	-1.8095	0.000105561
AAEL022104-PA	-1.02847	0.00294559
AAEL022129-PA	-1.11496	0.021542
AAEL022170-PA	-1.14891	0.00330294
AAEL022214-PA	-0.80385	0.0189499
AAEL022219-PA	-1.19208	0.00192089
AAEL022229-PA	1.49153	9.28361e-05
AAEL022261-PA	-0.967879	0.000357114
AAEL022286-PA	-1.09759	0.0025063
AAEL022609-PC	2.0909	9.07731e-08
AAEL022680-PA	-1.74694	0.000126934
AAEL022748-PA	-1.29893	5.51975e-05
AAEL022750-PA	1.40334	0.0293535
AAEL022757-PA	-0.717023	0.011307
AAEL022845-PA	-2.51213	8.22301e-07
AAEL022882-PA	-1.24446	0.00326496
AAEL022931-PA	-0.984722	0.00171594
AAEL022938-PA	-1.33288	0.0351156
AAEL023148-PA	1.01572	0.000265908
AAEL023188-PA	-0.802501	0.00840906
AAEL023258-PA	0.632878	0.0240076
AAEL023323-PA	1.0587	0.000275805
AAEL023511-PA	-0.693035	0.00168559
AAEL023547-PA	4.01154	0.000122275
AAEL023603-PA	-0.761853	0.00346975
AAEL023854-PA	-1.63472	9.49476e-06
AAEL023914-PA	-1.02236	7.6586e-05
AAEL023970-PA	-1.15178	1.52124e-05
AAEL023983-PA	-1.24503	0.00989795
AAEL023987-PA	-1.32694	0.00169028
AAEL024186-PA	1.49317	7.96389e-05
AAEL024228-PA	1.33615	1.17548e-05
AAEL024235-PB	0.76638	0.00229287
AAEL024347-PA	-1.60956	0.00185129
AAEL024434-PA	-1.41128	3.26103e-05
AAEL024500-PA	-0.994965	0.00212893
AAEL024536-PA	-1.11576	0.00665713
AAEL024583-PA	1.7131	0.000415228
AAEL024675-PA	2.73676	0.000295619
AAEL024736-PA	1.34948	0.00323479
AAEL024791-PA	-2.91036	1.69255e-06
AAEL024828-PA	-1.42467	0.00144728
AAEL024841-PA	-1.21959	0.0275959
AAEL024853-PA	-1.22345	0.00039314
AAEL024913-PA	0.768166	0.000697985
AAEL025049-PN	0.934662	0.00938984
AAEL025078-PA	-0.949671	0.000168881
AAEL025091-PA	1.2719	0.00157542
AAEL025138-PA	-1.56122	5.22078e-05
AAEL025410-PA	0.59888	0.00964455
AAEL025437-PA	-0.597832	0.000661626
AAEL025474-PA	-1.0679	0.00108461
AAEL025514-PA	1.59512	2.69229e-05
AAEL025553-PA	-2.15247	4.52719e-05
AAEL025555-PA	-0.873811	0.000511696
AAEL025569-PA	-1.38743	0.0138128
AAEL025647-PA	1.45955	3.57264e-06
AAEL025697-PA	-0.591496	0.000836591
AAEL025770-PA	-1.07623	0.000201694
AAEL025806-PB	-1.48552	0.0289608
AAEL026165-PA	-1.26544	0.000316045
AAEL026217-PA	1.27532	9.72283e-05
AAEL026364-PA	-1.18905	6.40404e-05
AAEL026458-PA	-0.775347	0.0032762
AAEL026461-PA	-1.50871	0.004884
AAEL026523-PA	-1.62645	0.00188876
AAEL027052-PA	-1.31162	0.000229174
AAEL027249-PA	-0.974429	0.00138872
AAEL027332-PA	-2.41067	0.0110533
AAEL027434-PA	-0.606884	0.0242946
AAEL027470-PA	-0.966009	0.0245451
AAEL027664-PA	-1.45578	0.000442556
AAEL027705-PA	-1.48701	3.89145e-07
AAEL027790-PA	2.5311	1.45585e-06
AAEL027860-PA	-0.704504	0.0156607
AAEL027938-PA	1.50315	0.00371272
AAEL029005-PA	-1.60674	1.26965e-07
AAEL029005-PB	-1.70374	9.72405e-05
AAEL029014-PA	-1.19458	0.00281608
