# Supplementary material for: Leucine aminopeptidase1 controls egg deposition and hatchability in male Aedes aegypti mosquitoes
Source: Nat Commun. 2024 Jan 2;15:106. doi: 10.1038/s41467-023-44444-z (PMC10762072; doi:10.1038/s41467-023-44444-z)
Supplement: Supplementary file 7 — Source Data [file 41467_2023_44444_MOESM7_ESM.xlsx]

## Sheet: Figure 2a
Figure 2a		Egg depositopn													Hatchability
	replicate-1	iEGFP-1	iDBF4-1	iCcp-1	iM12-1	iGgase-1	iSbc-1	iSph2-1	iTPX1-1	iGhitp-1	iLAP1-1	iTPX5-1		replicate-1	iEGFP-1	iDBF4-1	iCcp-1	iM12-1	iGgase-1	iSbc-1	iSph2-1	iTPX1-1	iGhitp-1	iLAP1-1	iTPX5-1
		111	111	110	40	101	123	67	112	123	117	63			90.991	91.8919	81.8182	90	85.1485	88.6179	89.5522	88.3929	93.2203	88.8889	69.8413
		123	118	89	100	112	43	98	82	104	79	82			91.8367	90.678	78.6517	97	91.9643	65.1163	95.9184	90.2439	88.4615	77.2152	92.6829
		141	99	101	115	112	95	114	110	97	93	67			88.6525	92.9293	89.1089	78.2609	83.0357	87.3684	87.7193	86.3636	93.2692	61.2903	88.0597
		108	64	98	85	124	97	109	92	112	77	34			92.1986	93.75	86.7347	74.1176	94.3548	94.8454	88.9908	90.2174	91.0714	79.2208	94.1176
		108	114	130	113	107	112	118	98	101	86	102			88.8889	89.4737	84.6154	58.4071	92.5234	84.8214	90.678	91.8367	83.1683	86.0465	97.0588
		100	114	62	72	137	93	98	125	95	124	63			92	86.8421	93.5484	95.8333	93.4307	84.9462	86.7347	90.9091	94.7368	95.1613	63.4921
		124	116	125	114	128	108	116	110	106	113	91			83.0645	88.7931	78.4	83.3333	85.9375	89.8148	95.6897	86.3636	90.566	80.531	78.022
		133	77	91	82	113	106	125	122	98	75	56			91.7293	85.7143	93.4066	85.3658	89.3805	94.3396	88	94.2623	90.4762	78.6667	91.0714
		75	120	124	54	109	96	134	119	108	102	97			97.5	91.6667	80.6452	83.3333	93.578	89.5833	89.5522	85.7143	95.3704	74.5098	87.6289
		98	100	75	83	106	93	95	125	91	62	112			88.7755	92	93.3333	78.3133	89.6226	93.5484	89.4737	92.8	98.9011	74.1936	94.6429
		105	111	131	103	99	84	103	109	131	47	108			93.3333	90.0901	58.0153	87.3786	90.9091	95.2381	87.3786	90.2778	92.3664	76.5957	92.5926
		112	70	87	123	89	91	97	83	100	75	103			94.3396	87.1429	80.4598	81.3008	93.2584	93.4066	83.5052	84.3374	79	82.6667	81.5534
		135	94	118	114	93	87	110	109	124	108	107			84.4444	89.3617	84.7458	71.0526	90.3226	91.954	95.4545	88.9908	91.129	88.8889	97.1963
		106	65	132	62	128	113	101	110	103	132	118			90.1235	93.8461	83.3333	96.7742	89.8438	92.9203	92.0792	90.9091	95.1456	80.1802	87.2881
		116	110	105	107	125	94	89	112		94	114			88.7931	90.9091	76.1905	82.243	93.6	92.5532	89.8876	82.9268		78.7234	97.3684
		120	137	91	75	94	83	97	78		65	49			91.2281	88.3212	91.2088	81.3333	93.617	87.9518	87.6289	76.9231		80	81.6326
		114	105	88	89	86	110	93	84		96	77			90.3509	90.4762	93.1818	84.2697	84.8837	90.9091	91.3979	92.8571		87.5	87.013
		118	139	96	89	126	79	117	124		110	75			90.9091	93.5252	55.2083	77.5281	93.6508	94.9367	89.7436	93.4579		75.4545	96
		107	116	90	94	106	86	125	100		116	89			92.5234	96.5517	82.2222	72.3404	86.7925	88.3721	89.6	87		91.3793	86.5169
		114	132	107	94		102	120	144		115	86			92.1053	90.9091	79.4393	88.2979		90.1961	86.6667	90.9722		78.2609	87.2093
		109	106	115	98			108	122		118				88.9908	82.0755	53.913	71.4286			90.7407	83.6066		77.1186
		128	140	112	105			111	97		73				96.3303	93.5714	86.6071	81.9048			90.991	87.6289		80.8219
		118		100	78			123	104		114				87.2881		68	85.8974			84.5529	91.3461		87.7193
		119		113				107	119		79				95.2381		71.2121				88.785	91.5966		70.8861
		109		136				98	81		90				96.0938		86.0294				86.7347	91.358		88.8889
		107						92	100						89.7196						93.4783	90
		112						104	94						91.0714						94.2308	90.4255
		105													91.4286
		100													92
		115													92.1739
		106													82.0755
		121													85.9504
		101													90.099
		Egg depositopn													Hatchability
	replicate-2	iEGFP-2	iDBF4-2	iCcp-2	iM12-2	iGgase-2	iSbc-2	iSph2-2	iTPX1-2	iGhitp-2	iLAP1-2	iTPX5-2		replicate-2	iEGFP-2	iDBF4-2	iCcp-2	iM12-2	iGgase-2	iSbc-2	iSph2-2	iTPX1-2	iGhitp-2	iLAP1-2	iTPX5-2
		109	115	125	89	106	85	128	121	99	113	81			96.3303	89.5652	71.2	86.5169	97.1698	82.3529	92.1875	98.3471	90.9091	65.4867	92.5926
		110	131	110	77	115	111	76	124	104	111	108			90	80.1527	90	77.9221	97.3913	82.8829	93.4211	93.5484	87.5	88.2883	91.6667
		123	124	134	69	118	133	137	106	120	107	74			97.561	81.4516	76.1194	81.1594	89.8305	87.218	93.4307	95.283	80	92.5234	94.5946
		131	110	131	80	126	102	128	108	125	77	89			87.7863	95.4545	73.2824	78.75	84.9206	88.2353	94.5312	94.4444	87.2	79.2208	85.3933
		97	107	121	75	120	104	121	112	107	108	102			90.7216	90.6542	77.686	68	90.8333	87.5	87.6033	85.7143	88.785	93.5185	95.098
		99	89	111	102	79	83	126	99	105	98	133			95.9596	93.2584	90.991	88.2353	89.8734	96.3855	92.0635	86.8687	85.7143	74.4898	90.2256
		86	81	89	113	77	101	104	69	101	76	96			95.3488	98.7654	87.6404	81.4159	85.7143	93.0693	96.1538	85.5072	87.1287	93.4211	98.9583
		124	79	70	121	96	92	103	91	104	81	128			86.2903	89.8734	84.2857	85.124	98.9583	97.8261	88.3495	91.2088	82.6923	95.0617	86.7188
		121	96	71	121	94	98	111	90	88	73	92			94.2149	97.9167	77.4648	77.686	95.7447	86.7347	89.1892	91.1111	90.9091	95.8904	91.3043
		133	99	99	104	96	97	94	106	81	72	111			69.9248	86.8687	86.8687	81.7308	87.5	92.7835	95.7447	81.1321	90.1235	81.9444	85.5856
		131	104	84	117	99	79	96	109	100	77	104			73.2824	91.3462	78.5714	76.9231	81.8182	91.1392	90.625	88.0734	91	71.4286	83.6538
		99	115	109	109	103	106	91	111	107	89	103			94.9495	86.9565	70.6422	73.3945	86.4078	83.9623	86.8132	94.5946	92.5234	62.9213	86.4078
		102	117	107	105	102	93	95	116	109	94	109			99.0196	92.3077	72.8972	86.6667	93.1373	92.4731	85.2632	90.5172	93.578	68.0851	94.4954
		101	125	114	71	110	95	88	139	111	95	96			88.1188	92.8	85.9649	78.8732	89.0909	83.1579	93.1818	87.0504	90.991	96.8421	88.5417
		93	123	121	107	107	108	99	127	106	103	86			96.7742	94.3089	88.4298	85.9813	90.6542	86.1111	81.8182	84.252	97.1698	85.4369	95.3488
		96	111	88	104	104	113	96	102	99	104	99			87.5	91.8919	73.8636	73.0769	88.4615	95.5752	93.75	95.098	85.8586	76.9231	84.8485
		114	105	99	77	111	111	99	101	112	116	80			98.2456	91.4286	66.6667	77.9221	83.7838	98.1982	89.899	95.0495	88.3929	71.5517	90
		115	101	107	87	101	77	100	119	97	119	105			98.2609	89.1089	71.9626	80.4598	99.0099	90.9091	92	79.8319	84.5361	73.1092	86.6667
		123	96	108	85	105	85	105	100	111	103	88			84.5528	84.375	73.1481	81.1765	96.1905	84.7059	80.9524	83	93.6937	85.4369	84.0909
		110	97	123	77	104	89	103	96	114	103	104			93.6364	84.5361	84.5528	79.2208	86.5385	83.1461	81.5534	94.7917	90.3509	89.3204	84.6154
		94	99	115	79	100	94	115	108	117	90	82			97.8723	88.8889	83.4783	84.8101	91	84.0426	93.913	88.8889	87.1795	83.3333	95.122
		82	87	116	80	98	76	102	97	105	91	106			98.7805	97.7011	87.069	92.5	97.9592	81.5789	97.0588	89.6907	95.2381	81.3187	90.566
		95	137	107	100			114	92	113	104	99			90.5263	92.7007	86.9159	91			92.1053	88.0435	98.2301	74.0385	93.9394
		128	126	105	109			119	94		102	95			82.0312	83.3333	87.619	78.8991			89.916	87.234		77.451	85.2632
		115	114	101	119			125	104		81	72			96.5217	84.2105	85.1485	87.395			90.4	85.5769		67.9012	88.8889
		112		100	82			121	107		99				103.571		79	91.4634			91.7355	87.8505		70.7071
		114		98	101			102	115		92				88.5965		78.5714	87.1287			96.0784	83.4783		97.8261
		113		106				107	102						90.2655		93.3962				87.8505	93.1373
		108		117				110	101						89.8148		64.9573				96.3636	98.0198
		106		106											95.283		69.8113
	total number	63	47	55	50	41	42	56	56	37	52	45			63	47	55	50	41	42	56	56	37	52	45
	died or did not feed	37	53	45	50	59	58	44	44	63	48	55			37	53	45	50	59	58	44	44	63	48	55

## Sheet: Figure 2b
Fig.2b		Egg depositopn
	replicate-1	WT♂ × WT♀-first-1	LAP1-/-♂×LAP1-/-♀-first-1	LAP1-/+♀×LAP1-/+♂-first-1
		131	114	107
		123	89	118
		119	76	106
		143	96	83
		120	115	78
		108	97	95
		99	39	90
		126	30	109
		144	64	98
		130	90	99
		149	115	117
		143	105	104
		135	53	88
		119	77	123
		119	105	122
		130	95	100
		137	68	71
		135	21	70
		128	39	86
		135	132	113
		90	77	102
		95	82	83
		92	113	112
		112	84	85
		97	129	72
		132	120	125
			87	72
			37	95
			104	94
			28	92
			98	144
			88	96
			127	85
			90	87
			99	66
				78
		Egg depositopn
	replicate-2	WT♂ × WT♀-first-2	LAP1-/-♂×LAP1-/-♀-first-2	LAP1-/+♀×LAP1-/+♂-first-2
		131	94	105
		133	102	111
		140	79	103
		99	77	87
		108	79	88
		105	83	84
		115	91	82
		112	82	80
		111	121	95
		114	122	103
		119	110	102
		121	106	70
		123	94	71
		109	99	86
		94	63	72
		101	84	95
		95	86	93
		122	68	99
		120	93	67
		120	127	66
		141	128	84
		111	114	102
		116	80	113
		137	77	68
		99	74	66
		109	72	118
		96	86	120
		127	79	63
		129	93	72
		126	96	79
		118	80	82
		103	54	83
		111	41	86
		124	40	92
		126	36	95
		135	70	99
			71	104
				103
				92
	total number	62	72	75
	died or did not feed	38	28	25

## Sheet: Figure 2c
Figure 2c		Egg depositopn
	replicate-1	WT♂ × WT♀-second-1	LAP1-/-♂×LAP1-/-♀-second-1	LAP1-/+♀×LAP1-/+♂-second-1
		139	18	132
		116	63	64
		135	46	112
		141	35	113
		112	64	104
		114	85	104
		118	64	80
		110	94	128
		126	109	92
		136	67	93
		99	77	97
		113	68	111
		105	62	100
		136	77	81
		115	89	69
		118	47	94
		107	82	72
		105	91	95
		120		105
		98		92
		105		102
		99		105
				101
				104
				35
				108
		Egg depositopn
	replicate-2	WT♂ × WT♀-second-2	LAP1-/-♂×LAP1-/-♀-second-2	LAP1-/+♀×LAP1-/+♂-second-2
		105	69	123
		113	66	101
		111	75	79
		106	77	94
		93	79	86
		89	72	88
		88	59	77
		86	55	75
		91	80	94
		131	86	106
		125	88	95
		121	73	98
		116	66	105
		133	72	98
		119	74	104
		124	78	92
		103	86	81
		118	84	84
		121	57	97
		79	65	101
		86	55	111
		134	48	102
		121	81	77
		105	73	75
		104	71	89
		110	48	117
		107	43	76
		98	64
			70
			69
	total number	50	48	53
	died or did not feed	50	52	47

## Sheet: Figure 2d
Figure 2d		Hatchability
	replicate-1	WT♂ × WT♀-first-1	LAP1-/-♂×LAP1-/-♀-first-1	LAP1-/+♀×LAP1-/+♂-first-1
		87.7863	3.50877	48.5981
		95.935	0	78.8136
		95.7983	7.89474	30.1887
		80.4196	9.375	77.1084
		91.6667	0	62.8205
		95.3704	5.15464	80
		89.899	2.5641	84.4444
		95.2381	0	72.4771
		95.8333	0	67.3469
		83.8462	4.44444	27.2727
		91.9463	2.6087	85.4701
		83.9161	0	66.3462
		96.2963	0	57.9545
		92.437	0	59.3496
		92.437	0	57.377
		94.6154	0	70
		96.3504	0	91.5493
		94.8148	0	88.5714
		93.75	2.5641	66.2791
		95.5556	9.84848	82.3009
		85.5556	0	58.8235
		94.7368	6.09756	87.9518
		95.6522	27.4336	82.1429
		99.1071	20.2381	62.3529
		82.4742	7.75194	90.2778
		94.697	24.1667	44.8
			36.7816	56.9444
			0	60
			1.92308	72.3404
			0	59.7826
			6.12245	85.4167
			34.0909	26.0417
			21.2598	68.2353
			15.5556	71.2644
			4.0404	60.6061
				51.2821
		Hatchability
	replicate-2	WT♂ × WT♀-first-2	LAP1-/-♂×LAP1-/-♀-first-2	LAP1-/+♀×LAP1-/+♂-first-2
		99.2366	22.3404	50.4762
		90.9774	0	49.5495
		89.2857	12.6582	77.6699
		86.8687	18.1818	70.1149
		82.4074	27.8481	75
		89.5238	10.8434	45.2381
		94.7826	6.59341	64.6341
		99.1071	23.1707	68.75
		92.7928	0	49.4737
		97.3684	5.7377	59.2233
		90.7563	0	56.8627
		94.2149	0	47.1429
		91.0569	29.7872	46.4789
		91.7431	0	53.4884
		94.6809	0	66.6667
		90.099	10.7143	81.0526
		94.7368	0	58.0645
		98.3607	0	45.4545
		95	39.7849	89.5522
		92.5	0	42.4242
		89.3617	11.7188	77.381
		90.991	14.0351	67.6471
		91.3793	55	66.3717
		95.6204	3.8961	89.7059
		91.9192	0	63.6364
		79.8165	12.5	61.8644
		86.4583	0	49.1667
		85.8268	27.8481	69.8413
		89.9225	0	58.3333
		93.6508	41.6667	64.557
		95.7627	10	52.439
		89.3204	0	69.8795
		93.6937	19.5122	65.1163
		83.871	10	42.3913
		84.127	5.55556	45.2632
		91.8519	12.8571	84.8485
			0	45.1923
				59.2233
				61.9565
	total number	62	72	75
	died or did not feed	38	28	25

## Sheet: Figure 2e
Fig.2e		Hatchability
	replicate-1	WT♂ × WT♀-second-1	LAP1-/-♂×LAP1-/-♀-second-1	LAP1-/+♀×LAP1-/+♂-second-1
		93.5252	0	45.4545
		89.6552	0	64.0625
		94.8148	0	80.3571
		92.1986	0	70.7965
		87.5	0	57.6923
		87.7193	0	48.0769
		93.2203	0	21.25
		90.9091	0	51.5625
		92.8571	0	51.087
		80.1471	0	87.0968
		90.9091	0	61.8557
		96.4602	0	66.6667
		92.381	0	62
		80.8824	0	51.8519
		98.2609	0	8.69565
		97.4576	0	59.5745
		93.4579	0	55.5556
		93.3333	0	83.1579
		95		66.6667
		89.7959		82.6087
		80		58.8235
		91.9192		40
				57.4257
				37.5
				22.8571
				23.1481
		Hatchability
	replicate-2	WT♂ × WT♀-second-2	LAP1-/-♂×LAP1-/-♀-second-2	LAP1-/+♀×LAP1-/+♂-second-2
		96.1905	0	50.4065040650407
		91.1504	0	59.4059
		86.4865	0	43.038
		93.3962	0	59.5745
		93.5484	0	63.9535
		95.5056	0	43.1818
		84.0909	0	48.0519
		97.6744	0	56
		86.8132	0	43.617
		91.6031	0	87.7358
		88	0	84.2105
		91.7355	0	39.7959
		89.6552	0	48.5714
		90.9774	0	56.1224
		84.8739	0	59.6154
		91.129	0	56.5217
		82.5243	0	67.9012
		83.8983	0	54.7619
		87.6033	0	79.3814
		74.6835	0	67.3267
		95.3488	0	62.1622
		91.0448	0	39.2157
		85.9504	0	48.0519
		86.6667	0	45.3333
		95.1923	0	37.0787
		85.4545	0	37.6068
		80.3738	0	38.1579
		83.6735	0
			0
			0
	total number	50	48	53
	died or did not feed	50	52	47

## Sheet: Figure 2f
Figure 2f		unhatched	hatched
	WT♂ × WT♀-first	0	100
	LAP1-/-♂×LAP1-/-♀-first	39	61
	LAP1-/+♀×LAP1-/+♂-first	0	100

## Sheet: Figure 2g
Figure 2g		unhatched	hatched
	WT♂ × WT♀-second	0	100
	LAP1-/-♂×LAP1-/-♀-second	100	0
	LAP1-/+♀×LAP1-/+♂-second	0	100

## Sheet: Figure 2h
Figure 2h		Egg depositopn
	replicate-1	WT♂ × WT♀-first-1	LAP1-/-♂×WT♀-first-1	WT♂×LAP1-/-♀-first-1
		138	119	48
		123	117	130
		148	131	105
		130	115	117
		134	128	124
		100	82	115
		140	88	134
		100	112	140
		109	121	114
		104	96	141
		118	79	79
		135	37	76
		124	100	48
		89	137	55
		122	98	110
		90	80	72
		88	120	89
		79	96	83
		107	118	124
		122	89	91
		145	106	89
		141	98	90
		105	120	108
		150	132	115
		130	87	110
		125	134	110
		143	80	106
		131	121	90
		90	159	84
			111	101
			54	93
			100	74
			48	114
			114	91
			140	102
			58	63
				89
				96
				105
				95
				110
				85
				120
				55
				104
				120
				97
				81
				43
		Egg depositopn
	replicate-2	WT♂ × WT♀-first-2	LAP1-/-♂×WT♀-first-2	WT♂×LAP1-/-♀-first-2
		121	86	59
		122	77	99
		113	69	97
		105	132	116
		94	122	105
		115	117	98
		90	119	103
		89	107	95
		107	103	104
		118	95	96
		123	98	89
		124	89	74
		118	88	123
		102	73	121
		126	96	113
		92	113	108
		122	135	107
		123	110	116
		100	117	70
		104	102	72
		138	88	49
		134	70	52
		127	98	55
		123	119	66
		111	55	67
		128	63	78
		115	75	74
		105	77	133
		109	84	112
		95	82	90
		117	117	91
		126	98	79
		116	83	77
			80	87
			115	84
			126	104
			118	78
			101	120
				110
				93
	total number	62	74	89
	died or did not feed	38	26	11

## Sheet: Figure 2i
Figure 2i		Egg depositopn
	replicate-1	WT♂ × WT♀-second-1	LAP1-/-♂×WT♀-second-1	WT♂×LAP1-/-♀-second-1
		141	107	111
		144	140	124
		123	108	95
		132	145	68
		93	114	75
		148	97	76
		88	103	67
		82	143	79
		97	117	77
		126	119	78
		124	71	62
		133	157	82
		110	102	93
		126	118	80
		119	106	75
		123	72	69
		107	44	79
		134	93	100
		111	96	59
		135	110	33
		98	166	84
		104	113	85
		110	125	69
		139	64	40
		102	108	74
		107	93	47
		137	106	47
		149	147	47
			142	46
			108	78
			112	78
			122	77
			124	81
		Egg depositopn
	replicate-2	WT♂ × WT♀-second-2	LAP1-/-♂×WT♀-second-2	WT♂×LAP1-/-♀-second-2
		132	113	103
		122	111	101
		115	123	94
		124	116	66
		116	96	69
		108	99	81
		102	134	75
		97	128	77
		125	98	74
		96	107	79
		99	105	75
		125	89	85
		87	94	81
		133	86	105
		94	97	97
		117	115	106
		106	99	57
		103	130	55
		94	105	69
		119	111	106
		119	114	101
		125	118	90
		116	106	83
		117	107	88
		118	102	47
		124	97	46
			99	78
			94
			122
	total number	54	62	60
	died or did not feed	46	38	40

## Sheet: Figure 2j
Figure 2j		Hatchability
	replicate-1	WT♂ × WT♀-first-1	LAP1-/-♂×WT♀-first-1	WT♂×LAP1-/-♀-first-1
		87.6812	30.2521	75
		93.4959	50.4274	93.8462
		92.5676	28.2443	94.2857
		93.0769	20.8696	96.5812
		84.3284	32.0312	87.0968
		96	2.43902	82.6087
		95	44.3182	96.2687
		94	12.5	92.8571
		87.156	4.95868	70.1754
		94.2308	1.04167	95.7447
		81.3559	25.3165	70.8861
		96.2963	24.3243	71.0526
		83.871	30	54.1667
		91.0112	51.0949	90.9091
		96.7213	7.14286	86.3636
		85.5556	1.25	69.4444
		93.1818	20	73.0337
		81.0127	23.9583	79.5181
		95.3271	38.1356	56.4516
		96.7213	48.3146	73.6264
		94.4828	56.6038	56.1798
		85.1064	5.10204	88.8889
		93.3333	23.3333	68.5185
		93.3333	29.5455	84.3478
		96.1538	10.3448	82.7273
		85.6	0	85.4545
		80.4196	0	56.6038
		95.4198	0	60
		85.5556	0	95.2381
			0	95.0495
			0	40.8602
			0	75.6757
			0	97.3684
			0	57.1429
			0	54.902
			0	98.4127
				85.3933
				58.3333
				66.6667
				47.3684
				81.8182
				89.4118
				85.8333
				70.9091
				84.6154
				87.5
				60.8247
				90.1235
				30.2326
		Hatchability
	replicate-2	WT♂ × WT♀-first-2	LAP1-/-♂×WT♀-first-2	WT♂×LAP1-/-♀-first-2
		84.2975	0	71.1864
		80.3279	66.2338	76.7677
		99.115	15.942	79.3814
		91.4286	0	71.5517
		95.7447	13.9344	80.9524
		95.6522	24.7863	67.3469
		93.3333	18.4874	66.9903
		78.6517	0	69.4737
		73.8318	7.76699	85.5769
		74.5763	20	73.9583
		98.374	44.898	73.0337
		96.7742	22.4719	67.5676
		88.9831	0	76.4228
		91.1765	20.5479	83.4711
		88.8889	0	86.7257
		94.5652	30.9735	82.4074
		87.7049	40.7407	82.243
		86.1789	0	72.4138
		96	39.3162	74.2857
		80.7692	22.549	73.6111
		89.8551	0	55.102
		73.8806	21.4286	50
		78.7402	24.4898	72.7273
		91.8699	18.4874	78.7879
		92.7928	20	76.1194
		88.2812	0	70.5128
		93.913	22.6667	78.3784
		91.4286	11.6883	80.4511
		90.8257	7.14286	78.5714
		94.7368	0	72.2222
		85.4701	19.6581	72.5275
		84.127	30.6122	77.2152
		89.6552	0	71.4286
			13.75	66.6667
			20	67.8571
			0	78.8462
			18.6441	76.9231
			0	78.3333
				90
				77.4194
	total number	62	74	89
	died or did not feed	38	26	11

[truncated: 24 more sheets: Figure 2k, Figure 2l, Figure 2m, Figure 3a, Figure 3b, Figure 3c, Figure 3d, Figure 4a, Figure 4b, Figure 4c, Figure 5b and 5c_x0009__x0009_, Figure 5e and 5f, Figure 6b and 6c, Figure 6e and 6f, Supplementary Figure 1a, Supplementary Figure 1b, Supplementary Figure 1c, Supplementary Figure 2b, Supplementary Figure 3, Supplementary Figure 4a …]
